# Supplementary material for: Time-resolved multi-omics reveals diverse metabolic strategies of Salmonella during diet-induced inflammation
Source: mSphere. 2024 Sep 10;9(10):e00534-24. doi: 10.1128/msphere.00534-24 (PMC11520297; doi:10.1128/msphere.00534-24)
Supplement: Data Set S1 — Metadata about the multi-omics performed, ASV feature count table, SILVA taxonomy (132-99-515-806), diversity metrics, lipocalin-2 concentrations,and HFD mouse weight. [file msphere.00534-24-s0001.xlsx]

## Sheet: Sample_metadata
sample_id	round	cage	mouse	day	treatment	diet	analysis_type	library_prep_kit	true_false (analysis type)	In paper	NCBI_file_name	NCBI_accession
3_X_13_.1	3	NA	13	-1	pre-salmonella	chow	16s	Nextera XT DNA Library Preparation kit	TRUE	yes	3_X_13_-1 16S	SAMN42354161
3_X_13_.1	3	NA	13	-1	pre-salmonella	chow	lcn-2		FALSE	yes
3_X_13_.1	3	NA	13	-1	pre-salmonella	chow	metaT	Ribo-Zero(TM) rRNA Removal Kit (Epicentre) and Illumina Truseq Stranded RNA LT kit (Illumina)	FALSE	no
3_X_13_.2	3	NA	13	-2	pre-salmonella	chow	16s	Nextera XT DNA Library Preparation kit	TRUE	yes	3_X_13_-2 16S	SAMN42354162
3_X_13_.2	3	NA	13	-2	pre-salmonella	chow	lcn-2		FALSE	yes
3_X_13_.2	3	NA	13	-2	pre-salmonella	chow	metaT	Ribo-Zero(TM) rRNA Removal Kit (Epicentre) and Illumina Truseq Stranded RNA LT kit (Illumina)	FALSE	no
3_X_13_0	3	NA	13	0	pre-salmonella	chow	16s	Nextera XT DNA Library Preparation kit	TRUE	yes	3_X_13_0 16S	SAMN42354163
3_X_13_0	3	NA	13	0	pre-salmonella	chow	lcn-2		FALSE	yes
3_X_13_0	3	NA	13	0	pre-salmonella	chow	metaT	Ribo-Zero(TM) rRNA Removal Kit (Epicentre) and Illumina Truseq Stranded RNA LT kit (Illumina)	FALSE	no
3_X_13_10	3	NA	13	10	salmonella	chow	16s	Nextera XT DNA Library Preparation kit	TRUE	yes	3_X_13_10 16S	SAMN42354164
3_X_13_10	3	NA	13	10	salmonella	chow	lcn-2		TRUE	yes
3_X_13_10	3	NA	13	10	salmonella	chow	metaT	Ribo-Zero(TM) rRNA Removal Kit (Epicentre) and Illumina Truseq Stranded RNA LT kit (Illumina)	FALSE	no
3_X_13_11	3	NA	13	11	salmonella	chow	16s	Nextera XT DNA Library Preparation kit	TRUE	yes	3_X_13_11 16S	SAMN42354165
3_X_13_11	3	NA	13	11	salmonella	chow	lcn-2		FALSE	yes
3_X_13_11	3	NA	13	11	salmonella	chow	metaT	Ribo-Zero(TM) rRNA Removal Kit (Epicentre) and Illumina Truseq Stranded RNA LT kit (Illumina)	TRUE	yes	3_X_13_11_r1_reads and 3_X_13_11_r2_reads	SRX20871034 AND SRX20871035
3_X_13_12	3	NA	13	12	salmonella	chow	16s	Nextera XT DNA Library Preparation kit	TRUE	yes	3_X_13_12 16S	SAMN42354166
3_X_13_12	3	NA	13	12	salmonella	chow	lcn-2		FALSE	yes
3_X_13_12	3	NA	13	12	salmonella	chow	metaT	Ribo-Zero(TM) rRNA Removal Kit (Epicentre) and Illumina Truseq Stranded RNA LT kit (Illumina)	FALSE	no
3_X_15_.1	3	NA	15	-1	pre-salmonella	chow	16s	Nextera XT DNA Library Preparation kit	TRUE	yes	3_X_15_-1 16S	SAMN42354169
3_X_15_.1	3	NA	15	-1	pre-salmonella	chow	lcn-2		FALSE	yes
3_X_15_.1	3	NA	15	-1	pre-salmonella	chow	metaT	Ribo-Zero(TM) rRNA Removal Kit (Epicentre) and Illumina Truseq Stranded RNA LT kit (Illumina)	FALSE	no
3_X_15_.2	3	NA	15	-2	pre-salmonella	chow	16s	Nextera XT DNA Library Preparation kit	TRUE	yes	3_X_15_-2 16S	SAMN42354170
3_X_15_.2	3	NA	15	-2	pre-salmonella	chow	lcn-2		FALSE	yes
3_X_15_.2	3	NA	15	-2	pre-salmonella	chow	metaT	Ribo-Zero(TM) rRNA Removal Kit (Epicentre) and Illumina Truseq Stranded RNA LT kit (Illumina)	FALSE	no
3_X_15_0	3	NA	15	0	pre-salmonella	chow	16s	Nextera XT DNA Library Preparation kit	TRUE	yes	3_X_15_0 16S	SAMN42354171
3_X_15_0	3	NA	15	0	pre-salmonella	chow	lcn-2		FALSE	yes
3_X_15_0	3	NA	15	0	pre-salmonella	chow	metaT	Ribo-Zero(TM) rRNA Removal Kit (Epicentre) and Illumina Truseq Stranded RNA LT kit (Illumina)	FALSE	no
3_X_15_10	3	NA	15	10	salmonella	chow	16s	Nextera XT DNA Library Preparation kit	TRUE	yes	3_X_15_10 16S	SAMN42354172
3_X_15_10	3	NA	15	10	salmonella	chow	lcn-2		TRUE	yes
3_X_15_10	3	NA	15	10	salmonella	chow	metaT	Ribo-Zero(TM) rRNA Removal Kit (Epicentre) and Illumina Truseq Stranded RNA LT kit (Illumina)	FALSE	no
3_X_15_11	3	NA	15	11	salmonella	chow	16s	Nextera XT DNA Library Preparation kit	TRUE	yes	3_X_15_11 16S	SAMN42354173
3_X_15_11	3	NA	15	11	salmonella	chow	lcn-2		FALSE	yes
3_X_15_11	3	NA	15	11	salmonella	chow	metaT	Ribo-Zero(TM) rRNA Removal Kit (Epicentre) and Illumina Truseq Stranded RNA LT kit (Illumina)	TRUE	yes	3_X_15_11_r1_reads and 3_X_15_11_r2_reads	SRX20871036 AND SRX20871037
3_X_15_12	3	NA	15	12	salmonella	chow	16s	Nextera XT DNA Library Preparation kit	TRUE	yes	3_X_15_12 16S	SAMN42354174
3_X_15_12	3	NA	15	12	salmonella	chow	lcn-2		FALSE	yes
3_X_15_12	3	NA	15	12	salmonella	chow	metaT	Ribo-Zero(TM) rRNA Removal Kit (Epicentre) and Illumina Truseq Stranded RNA LT kit (Illumina)	FALSE	no
3_X_16_.1	3	NA	16	-1	pre-salmonella	chow	16s	Nextera XT DNA Library Preparation kit	TRUE	yes	3_X_16_-1 16S	SAMN42354175
3_X_16_.1	3	NA	16	-1	pre-salmonella	chow	lcn-2		FALSE	yes
3_X_16_.1	3	NA	16	-1	pre-salmonella	chow	metaT	Ribo-Zero(TM) rRNA Removal Kit (Epicentre) and Illumina Truseq Stranded RNA LT kit (Illumina)	FALSE	no
3_X_16_.2	3	NA	16	-2	pre-salmonella	chow	16s	Nextera XT DNA Library Preparation kit	TRUE	yes	3_X_16_-2 16S	SAMN42354176
3_X_16_.2	3	NA	16	-2	pre-salmonella	chow	lcn-2		FALSE	yes
3_X_16_.2	3	NA	16	-2	pre-salmonella	chow	metaT	Ribo-Zero(TM) rRNA Removal Kit (Epicentre) and Illumina Truseq Stranded RNA LT kit (Illumina)	FALSE	no
3_X_16_0	3	NA	16	0	pre-salmonella	chow	16s	Nextera XT DNA Library Preparation kit	TRUE	yes	3_X_16_0 16S	SAMN42354177
3_X_16_0	3	NA	16	0	pre-salmonella	chow	lcn-2		FALSE	yes
3_X_16_0	3	NA	16	0	pre-salmonella	chow	metaT	Ribo-Zero(TM) rRNA Removal Kit (Epicentre) and Illumina Truseq Stranded RNA LT kit (Illumina)	FALSE	no
3_X_16_10	3	NA	16	10	salmonella	chow	16s	Nextera XT DNA Library Preparation kit	TRUE	yes	3_X_16_10 16S	SAMN42354178
3_X_16_10	3	NA	16	10	salmonella	chow	lcn-2		TRUE	yes
3_X_16_10	3	NA	16	10	salmonella	chow	metaT	Ribo-Zero(TM) rRNA Removal Kit (Epicentre) and Illumina Truseq Stranded RNA LT kit (Illumina)	FALSE	no
3_X_16_11	3	NA	16	11	salmonella	chow	16s	Nextera XT DNA Library Preparation kit	TRUE	yes	3_X_16_11 16S	SAMN42354179
3_X_16_11	3	NA	16	11	salmonella	chow	lcn-2		FALSE	yes
3_X_16_11	3	NA	16	11	salmonella	chow	metaT	Ribo-Zero(TM) rRNA Removal Kit (Epicentre) and Illumina Truseq Stranded RNA LT kit (Illumina)	TRUE	yes	3_X_16_11_r1_reads and 3_X_16_11_r2_reads	SRX20871038 AND SRX20871039
3_X_16_12	3	NA	16	12	salmonella	chow	16s	Nextera XT DNA Library Preparation kit	TRUE	yes	3_X_16_12 16S	SAMN42354180
3_X_16_12	3	NA	16	12	salmonella	chow	lcn-2		FALSE	yes
3_X_16_12	3	NA	16	12	salmonella	chow	metaT	Ribo-Zero(TM) rRNA Removal Kit (Epicentre) and Illumina Truseq Stranded RNA LT kit (Illumina)	FALSE	no
3_X_28_.1	3	NA	28	-1	pre-salmonella	chow	16s	Nextera XT DNA Library Preparation kit	TRUE	yes	3_X_28_-1 16S	SAMN42354213
3_X_28_.1	3	NA	28	-1	pre-salmonella	chow	lcn-2		FALSE	yes
3_X_28_.1	3	NA	28	-1	pre-salmonella	chow	metaT	Ribo-Zero(TM) rRNA Removal Kit (Epicentre) and Illumina Truseq Stranded RNA LT kit (Illumina)	FALSE	no
3_X_28_.2	3	NA	28	-2	pre-salmonella	chow	16s	Nextera XT DNA Library Preparation kit	TRUE	yes	3_X_28_-2 16S	SAMN42354214
3_X_28_.2	3	NA	28	-2	pre-salmonella	chow	lcn-2		FALSE	yes
3_X_28_.2	3	NA	28	-2	pre-salmonella	chow	metaT	Ribo-Zero(TM) rRNA Removal Kit (Epicentre) and Illumina Truseq Stranded RNA LT kit (Illumina)	FALSE	no
3_X_28_0	3	NA	28	0	pre-salmonella	chow	16s	Nextera XT DNA Library Preparation kit	TRUE	yes	3_X_28_0 16S	SAMN42354215
3_X_28_0	3	NA	28	0	pre-salmonella	chow	lcn-2		FALSE	yes
3_X_28_0	3	NA	28	0	pre-salmonella	chow	metaT	Ribo-Zero(TM) rRNA Removal Kit (Epicentre) and Illumina Truseq Stranded RNA LT kit (Illumina)	FALSE	no
3_X_28_10	3	NA	28	10	salmonella	chow	16s	Nextera XT DNA Library Preparation kit	TRUE	yes	3_X_28_10 16S	SAMN42354216
3_X_28_10	3	NA	28	10	salmonella	chow	lcn-2		FALSE	yes
3_X_28_10	3	NA	28	10	salmonella	chow	metaT	Ribo-Zero(TM) rRNA Removal Kit (Epicentre) and Illumina Truseq Stranded RNA LT kit (Illumina)	FALSE	no
3_X_28_11	3	NA	28	11	salmonella	chow	16s	Nextera XT DNA Library Preparation kit	TRUE	yes	3_X_28_11 16S	SAMN42354217
3_X_28_11	3	NA	28	11	salmonella	chow	lcn-2		FALSE	yes
3_X_28_11	3	NA	28	11	salmonella	chow	metaT	Ribo-Zero(TM) rRNA Removal Kit (Epicentre) and Illumina Truseq Stranded RNA LT kit (Illumina)	TRUE	yes	3_X_28_11_r1_reads and 3_X_28_11_r2_reads	SRX20871040 AND SRX20871041
3_X_28_12	3	NA	28	12	salmonella	chow	16s	Nextera XT DNA Library Preparation kit	TRUE	yes	3_X_28_12 16S	SAMN42354218
3_X_28_12	3	NA	28	12	salmonella	chow	lcn-2		FALSE	yes
3_X_28_12	3	NA	28	12	salmonella	chow	metaT	Ribo-Zero(TM) rRNA Removal Kit (Epicentre) and Illumina Truseq Stranded RNA LT kit (Illumina)	FALSE	no
3_X_45_11	3	NA	45	11	control	chow	16s	Nextera XT DNA Library Preparation kit	TRUE	no	3_X_45_11_16S 16S	SAMN42354264
3_X_45_11	3	NA	45	11	control	chow	lcn-2		TRUE	yes
3_X_45_11	3	NA	45	11	control	chow	metaT	Ribo-Zero(TM) rRNA Removal Kit (Epicentre) and Illumina Truseq Stranded RNA LT kit (Illumina)	FALSE	no	3_X_45_11_reads	SRX20871042
3_X_46_11	3	NA	46	11	control	chow	16s	Nextera XT DNA Library Preparation kit	TRUE	no	3_X_46_11 16S	SAMN42354270
3_X_46_11	3	NA	46	11	control	chow	lcn-2		TRUE	yes
3_X_46_11	3	NA	46	11	control	chow	metaT	Ribo-Zero(TM) rRNA Removal Kit (Epicentre) and Illumina Truseq Stranded RNA LT kit (Illumina)	FALSE	no	3_X_46_11_r1_reads and 3_X_46_11_r2_reads	SRX20871044 AND SRX20871045
3_X_47_11	3	NA	47	11	control	chow	16s	Nextera XT DNA Library Preparation kit	TRUE	no	3_X_47_11_16S 16S	SAMN42354276
3_X_47_11	3	NA	47	11	control	chow	lcn-2		TRUE	yes
3_X_47_11	3	NA	47	11	control	chow	metaT	Ribo-Zero(TM) rRNA Removal Kit (Epicentre) and Illumina Truseq Stranded RNA LT kit (Illumina)	FALSE	no	3_X_47_11_reads	SRX20871046
3_X_49_11	3	NA	49	11	control	chow	16s	Nextera XT DNA Library Preparation kit	TRUE	no	3_X_49_11 16S	SAMN42354288
3_X_49_11	3	NA	49	11	control	chow	lcn-2		TRUE	yes
3_X_49_11	3	NA	49	11	control	chow	metaT	Ribo-Zero(TM) rRNA Removal Kit (Epicentre) and Illumina Truseq Stranded RNA LT kit (Illumina)	FALSE	no	3_X_49_11_r1_reads and 3_X_49_11_r2_reads	SRX20871047 AND SRX20871048
3_X_50_11	3	NA	50	11	control	chow	16s	Nextera XT DNA Library Preparation kit	TRUE	no	3_X_50_11_16S 16S	SAMN42354296
3_X_50_11	3	NA	50	11	control	chow	lcn-2		TRUE	yes
3_X_50_11	3	NA	50	11	control	chow	metaT	Ribo-Zero(TM) rRNA Removal Kit (Epicentre) and Illumina Truseq Stranded RNA LT kit (Illumina)	FALSE	no	3_X_50_11_reads	SRX20871049
5_1_1_11	5	1	1	11	control	chow	16s	Nextera XT DNA Library Preparation kit	TRUE	no	5_1_1_11 16S	SAMN42355417
5_1_1_11	5	1	1	11	control	chow	lcn-2		TRUE	yes
5_1_1_11	5	1	1	11	control	chow	metaT	Zymo-Seq RiboFree Total RNA Library Kit (Zymo Research)	FALSE	no
5_1_1_7	5	1	1	7	control	chow	16S	Nextera XT DNA Library Preparation kit	TRUE	no	5_1_1_7 16S	SAMN42355223
5_1_1_7	5	1	1	7	control	chow	lcn-2		FALSE	no
5_1_1_7	5	1	1	7	control	chow	metabolites		TRUE	yes
5_1_1_7	5	1	1	7	control	chow	metaT	Zymo-Seq RiboFree Total RNA Library Kit (Zymo Research)	FALSE	no
5_1_2_11	5	1	2	11	control	chow	16s	Nextera XT DNA Library Preparation kit	TRUE	no	5_1_2_11 16S	SAMN42355418
5_1_2_11	5	1	2	11	control	chow	lcn-2		TRUE	yes
5_1_2_11	5	1	2	11	control	chow	metaT	Zymo-Seq RiboFree Total RNA Library Kit (Zymo Research)	FALSE	no
5_1_2_7	5	1	2	7	control	chow	16S	Nextera XT DNA Library Preparation kit	TRUE	no	5_1_2_7 16S	SAMN42355224
5_1_2_7	5	1	2	7	control	chow	lcn-2		FALSE	no
5_1_2_7	5	1	2	7	control	chow	metabolites		TRUE	yes
5_1_2_7	5	1	2	7	control	chow	metaT	Zymo-Seq RiboFree Total RNA Library Kit (Zymo Research)	FALSE	no
5_1_3_11	5	1	3	11	control	chow	16s	Nextera XT DNA Library Preparation kit	TRUE	no	5_1_3_11 16S	SAMN42355419
5_1_3_11	5	1	3	11	control	chow	lcn-2		TRUE	yes
5_1_3_11	5	1	3	11	control	chow	metaT	Zymo-Seq RiboFree Total RNA Library Kit (Zymo Research)	FALSE	no
5_1_3_7	5	1	3	7	control	chow	16S	Nextera XT DNA Library Preparation kit	TRUE	no	5_1_3_7 16S	SAMN42355225
5_1_3_7	5	1	3	7	control	chow	lcn-2		FALSE	no
5_1_3_7	5	1	3	7	control	chow	metabolites		TRUE	yes
5_1_3_7	5	1	3	7	control	chow	metaT	Zymo-Seq RiboFree Total RNA Library Kit (Zymo Research)	FALSE	no
5_1_4_11	5	1	4	11	control	chow	16s	Nextera XT DNA Library Preparation kit	TRUE	no	5_1_4_11 16S	SAMN42355420
5_1_4_11	5	1	4	11	control	chow	lcn-2		TRUE	yes
5_1_4_11	5	1	4	11	control	chow	metaT	Zymo-Seq RiboFree Total RNA Library Kit (Zymo Research)	FALSE	no
5_1_4_7	5	1	4	7	control	chow	16S	Nextera XT DNA Library Preparation kit	TRUE	no	5_1_4_7 16S	SAMN42355226
5_1_4_7	5	1	4	7	control	chow	lcn-2		FALSE	no
5_1_4_7	5	1	4	7	control	chow	metabolites		TRUE	yes
5_1_4_7	5	1	4	7	control	chow	metaT	Zymo-Seq RiboFree Total RNA Library Kit (Zymo Research)	FALSE	no
5_1_5_11	5	1	5	11	control	chow	16s	Nextera XT DNA Library Preparation kit	TRUE	no	5_1_5_11 16S	SAMN42355421
5_1_5_11	5	1	5	11	control	chow	lcn-2		TRUE	yes
5_1_5_11	5	1	5	11	control	chow	metaT	Zymo-Seq RiboFree Total RNA Library Kit (Zymo Research)	FALSE	no
5_10_1_7	5	10	1	7	control	hfd	16S	Nextera XT DNA Library Preparation kit	TRUE	no	5_10_1_7 16S	SAMN42355265
5_10_1_7	5	10	1	7	control	hfd	lcn-2		FALSE	no
5_10_1_7	5	10	1	7	control	hfd	metabolites		TRUE	yes
5_10_1_7	5	10	1	7	control	hfd	metaT	Zymo-Seq RiboFree Total RNA Library Kit (Zymo Research)	FALSE	no
5_10_2_7	5	10	2	7	control	hfd	16S	Nextera XT DNA Library Preparation kit	TRUE	no	5_10_2_7 16S	SAMN42355266
5_10_2_7	5	10	2	7	control	hfd	lcn-2		FALSE	no
5_10_2_7	5	10	2	7	control	hfd	metabolites		TRUE	yes
5_10_2_7	5	10	2	7	control	hfd	metaT	Zymo-Seq RiboFree Total RNA Library Kit (Zymo Research)	FALSE	no
5_10_3_7	5	10	3	7	control	hfd	16S	Nextera XT DNA Library Preparation kit	TRUE	no	5_10_3_7 16S	SAMN42355267
5_10_3_7	5	10	3	7	control	hfd	lcn-2		FALSE	no
5_10_3_7	5	10	3	7	control	hfd	metabolites		TRUE	yes
5_10_3_7	5	10	3	7	control	hfd	metaT	Zymo-Seq RiboFree Total RNA Library Kit (Zymo Research)	FALSE	no
5_10_4_7	5	10	4	7	control	hfd	16S	Nextera XT DNA Library Preparation kit	TRUE	no	5_10_4_7 16S	SAMN42355268
5_10_4_7	5	10	4	7	control	hfd	lcn-2		FALSE	no
5_10_4_7	5	10	4	7	control	hfd	metabolites		TRUE	yes
5_10_4_7	5	10	4	7	control	hfd	metaT	Zymo-Seq RiboFree Total RNA Library Kit (Zymo Research)	FALSE	no
5_10_5_7	5	10	5	7	control	hfd	16S	Nextera XT DNA Library Preparation kit	TRUE	no	5_10_5_7 16S	SAMN42355269
5_10_5_7	5	10	5	7	control	hfd	lcn-2		FALSE	no
5_10_5_7	5	10	5	7	control	hfd	metabolites		TRUE	yes
5_10_5_7	5	10	5	7	control	hfd	metaT	Zymo-Seq RiboFree Total RNA Library Kit (Zymo Research)	FALSE	no
5_11_1_.1	5	11	1	-1	pre-salmonella	hfd	16s	Nextera XT DNA Library Preparation kit	TRUE	yes	5_11_1_-1_16S 16S	SAMN42354891
5_11_1_.1	5	11	1	-1	pre-salmonella	hfd	lcn-2		TRUE	yes
5_11_1_.1	5	11	1	-1	pre-salmonella	hfd	metaT	Zymo-Seq RiboFree Total RNA Library Kit (Zymo Research)	TRUE	yes	5_11_1_-1 reads	SRX20871050
5_11_1_.2	5	11	1	-2	pre-salmonella	hfd	16s	Nextera XT DNA Library Preparation kit	TRUE	yes	5_11_1_-2 16S	SAMN42354840
5_11_1_.2	5	11	1	-2	pre-salmonella	hfd	lcn-2		FALSE	yes
5_11_1_.2	5	11	1	-2	pre-salmonella	hfd	metaT	Zymo-Seq RiboFree Total RNA Library Kit (Zymo Research)	FALSE	no
5_11_1_.3	5	11	1	-3	pre-salmonella	hfd	16s	Nextera XT DNA Library Preparation kit	TRUE	yes	5_11_1_-3 16S	SAMN42354789
5_11_1_.3	5	11	1	-3	pre-salmonella	hfd	lcn-2		FALSE	yes
5_11_1_.3	5	11	1	-3	pre-salmonella	hfd	metaT	Zymo-Seq RiboFree Total RNA Library Kit (Zymo Research)	FALSE	no
5_11_1_.6	5	11	1	-6	pre-salmonella	hfd	16s	Nextera XT DNA Library Preparation kit	TRUE	yes	5_11_1_-6 16S	SAMN42354738
5_11_1_.6	5	11	1	-6	pre-salmonella	hfd	lcn-2		TRUE	yes
5_11_1_.6	5	11	1	-6	pre-salmonella	hfd	metaT	Zymo-Seq RiboFree Total RNA Library Kit (Zymo Research)	FALSE	no
5_11_1_1	5	11	1	1	salmonella	hfd	16s	Nextera XT DNA Library Preparation kit	TRUE	yes	5_11_1_1_16S 16S	SAMN42354942
5_11_1_1	5	11	1	1	salmonella	hfd	lcn-2		FALSE	yes
5_11_1_1	5	11	1	1	salmonella	hfd	metaT	Zymo-Seq RiboFree Total RNA Library Kit (Zymo Research)	TRUE	yes	5_11_1_1 reads	SRX20871056
5_11_1_2	5	11	1	2	salmonella	hfd	16s	Nextera XT DNA Library Preparation kit	TRUE	yes	5_11_1_2 16S	SAMN42354993
5_11_1_2	5	11	1	2	salmonella	hfd	lcn-2		FALSE	yes
5_11_1_2	5	11	1	2	salmonella	hfd	metaT	Zymo-Seq RiboFree Total RNA Library Kit (Zymo Research)	FALSE	no
5_11_1_3	5	11	1	3	salmonella	hfd	16s	Nextera XT DNA Library Preparation kit	TRUE	yes	5_11_1_3_16S 16S	SAMN42355043
5_11_1_3	5	11	1	3	salmonella	hfd	lcn-2		FALSE	yes
5_11_1_3	5	11	1	3	salmonella	hfd	metaT	Zymo-Seq RiboFree Total RNA Library Kit (Zymo Research)	TRUE	yes	5_11_1_3 reads	SRX20871062
5_11_1_4	5	11	1	4	salmonella	hfd	16s	Nextera XT DNA Library Preparation kit	TRUE	yes	5_11_1_4 16S	SAMN42355094
5_11_1_4	5	11	1	4	salmonella	hfd	lcn-2		FALSE	yes
5_11_1_4	5	11	1	4	salmonella	hfd	metaT	Zymo-Seq RiboFree Total RNA Library Kit (Zymo Research)	FALSE	no
5_11_1_5	5	11	1	5	salmonella	hfd	16s	Nextera XT DNA Library Preparation kit	TRUE	yes	5_11_1_5_16S 16S	SAMN42355143
5_11_1_5	5	11	1	5	salmonella	hfd	lcn-2		FALSE	yes
5_11_1_5	5	11	1	5	salmonella	hfd	metaT	Zymo-Seq RiboFree Total RNA Library Kit (Zymo Research)	TRUE	yes	5_11_1_5 reads	SRX20871068
5_11_1_6	5	11	1	6	salmonella	hfd	16s	Nextera XT DNA Library Preparation kit	TRUE	yes	5_11_1_6 16S	SAMN42355207
5_11_1_6	5	11	1	6	salmonella	hfd	lcn-2		FALSE	yes
5_11_1_6	5	11	1	6	salmonella	hfd	metaT	Zymo-Seq RiboFree Total RNA Library Kit (Zymo Research)	FALSE	no
5_11_1_7	5	11	1	7	salmonella	hfd	16s	Nextera XT DNA Library Preparation kit	TRUE	yes	5_11_1_7 16S	SAMN42355270
5_11_1_7	5	11	1	7	salmonella	hfd	lcn-2		FALSE	yes
5_11_1_7	5	11	1	7	salmonella	hfd	metaT	Zymo-Seq RiboFree Total RNA Library Kit (Zymo Research)	FALSE	no
5_11_1_8	5	11	1	8	salmonella	hfd	16s	Nextera XT DNA Library Preparation kit	TRUE	yes	5_11_1_8_16S 16S	SAMN42355335
5_11_1_8	5	11	1	8	salmonella	hfd	lcn-2		FALSE	yes
5_11_1_8	5	11	1	8	salmonella	hfd	metaT	Zymo-Seq RiboFree Total RNA Library Kit (Zymo Research)	TRUE	yes	5_11_1_8 reads	SRX20871073
5_11_4_7	5	11	4	7	salmonella	hfd	16S	Nextera XT DNA Library Preparation kit	TRUE	no	5_11_4_7 16S	SAMN42355273
5_11_4_7	5	11	4	7	salmonella	hfd	lcn-2		FALSE	no
5_11_4_7	5	11	4	7	salmonella	hfd	metabolites		TRUE	yes
5_11_4_7	5	11	4	7	salmonella	hfd	metaT	Zymo-Seq RiboFree Total RNA Library Kit (Zymo Research)	FALSE	no
5_12_2_.1	5	12	2	-1	pre-salmonella	hfd	16s	Nextera XT DNA Library Preparation kit	TRUE	yes	5_12_2_-1_16S 16S	SAMN42354897
5_12_2_.1	5	12	2	-1	pre-salmonella	hfd	lcn-2		TRUE	yes
5_12_2_.1	5	12	2	-1	pre-salmonella	hfd	metaT	Zymo-Seq RiboFree Total RNA Library Kit (Zymo Research)	TRUE	yes	5_12_2_-1 reads	SRX20871051
5_12_2_.2	5	12	2	-2	pre-salmonella	hfd	16s	Nextera XT DNA Library Preparation kit	TRUE	yes	5_12_2_-2 16S	SAMN42354846
5_12_2_.2	5	12	2	-2	pre-salmonella	hfd	lcn-2		FALSE	yes
5_12_2_.2	5	12	2	-2	pre-salmonella	hfd	metaT	Zymo-Seq RiboFree Total RNA Library Kit (Zymo Research)	FALSE	no
5_12_2_.3	5	12	2	-3	pre-salmonella	hfd	16s	Nextera XT DNA Library Preparation kit	TRUE	yes	5_12_2_-3 16S	SAMN42354795
5_12_2_.3	5	12	2	-3	pre-salmonella	hfd	lcn-2		FALSE	yes
5_12_2_.3	5	12	2	-3	pre-salmonella	hfd	metaT	Zymo-Seq RiboFree Total RNA Library Kit (Zymo Research)	FALSE	no
5_12_2_.6	5	12	2	-6	pre-salmonella	hfd	16s	Nextera XT DNA Library Preparation kit	TRUE	yes	5_12_2_-6 16S	SAMN42354744
5_12_2_.6	5	12	2	-6	pre-salmonella	hfd	lcn-2		TRUE	yes
5_12_2_.6	5	12	2	-6	pre-salmonella	hfd	metaT	Zymo-Seq RiboFree Total RNA Library Kit (Zymo Research)	FALSE	no
5_12_2_1	5	12	2	1	salmonella	hfd	16s	Nextera XT DNA Library Preparation kit	TRUE	yes	5_12_2_1_16S 16S	SAMN42354948
5_12_2_1	5	12	2	1	salmonella	hfd	lcn-2		FALSE	yes
5_12_2_1	5	12	2	1	salmonella	hfd	metaT	Zymo-Seq RiboFree Total RNA Library Kit (Zymo Research)	TRUE	yes	5_12_2_1 reads	SRX20871057
5_12_2_2	5	12	2	2	salmonella	hfd	16s	Nextera XT DNA Library Preparation kit	TRUE	yes	5_12_2_2 16S	SAMN42354999
5_12_2_2	5	12	2	2	salmonella	hfd	lcn-2		FALSE	yes
5_12_2_2	5	12	2	2	salmonella	hfd	metaT	Zymo-Seq RiboFree Total RNA Library Kit (Zymo Research)	FALSE	no
5_12_2_3	5	12	2	3	salmonella	hfd	16s	Nextera XT DNA Library Preparation kit	TRUE	yes	5_12_2_3_16S 16S	SAMN42355049
5_12_2_3	5	12	2	3	salmonella	hfd	lcn-2		FALSE	yes
5_12_2_3	5	12	2	3	salmonella	hfd	metaT	Zymo-Seq RiboFree Total RNA Library Kit (Zymo Research)	TRUE	yes	5_12_2_3 reads	SRX20871063
5_12_2_4	5	12	2	4	salmonella	hfd	16s	Nextera XT DNA Library Preparation kit	TRUE	yes	5_12_2_4 16S	SAMN42355100
5_12_2_4	5	12	2	4	salmonella	hfd	lcn-2		FALSE	yes
5_12_2_4	5	12	2	4	salmonella	hfd	metaT	Zymo-Seq RiboFree Total RNA Library Kit (Zymo Research)	FALSE	no
5_12_2_5	5	12	2	5	salmonella	hfd	16s	Nextera XT DNA Library Preparation kit	TRUE	yes	5_12_2_5_16S 16S	SAMN42355149
5_12_2_5	5	12	2	5	salmonella	hfd	lcn-2		FALSE	yes
5_12_2_5	5	12	2	5	salmonella	hfd	metaT	Zymo-Seq RiboFree Total RNA Library Kit (Zymo Research)	TRUE	yes	5_12_2_5 reads	SRX20871069
5_12_2_6	5	12	2	6	salmonella	hfd	16s	Nextera XT DNA Library Preparation kit	TRUE	yes	5_12_2_6 16S	SAMN42355212
5_12_2_6	5	12	2	6	salmonella	hfd	lcn-2		FALSE	yes
5_12_2_6	5	12	2	6	salmonella	hfd	metaT	Zymo-Seq RiboFree Total RNA Library Kit (Zymo Research)	FALSE	no
5_12_2_7	5	12	2	7	salmonella	hfd	16s	Nextera XT DNA Library Preparation kit	TRUE	yes	5_12_2_7 16S	SAMN42355275
5_12_2_7	5	12	2	7	salmonella	hfd	lcn-2		FALSE	yes
5_12_2_7	5	12	2	7	salmonella	hfd	metaT	Zymo-Seq RiboFree Total RNA Library Kit (Zymo Research)	FALSE	no
5_12_2_8	5	12	2	8	salmonella	hfd	16s	Nextera XT DNA Library Preparation kit	TRUE	yes	5_12_2_8_16S 16S	SAMN42355337
5_12_2_8	5	12	2	8	salmonella	hfd	lcn-2		FALSE	yes
5_12_2_8	5	12	2	8	salmonella	hfd	metaT	Zymo-Seq RiboFree Total RNA Library Kit (Zymo Research)	TRUE	yes	5_12_2_8 reads	SRX20871074
5_12_3_7	5	12	4	7	salmonella	hfd	16S	Nextera XT DNA Library Preparation kit	TRUE	no	5_12_4_7 16S	SAMN42355277
5_12_3_7	5	12	4	7	salmonella	hfd	lcn-2		FALSE	no
5_12_3_7	5	12	4	7	salmonella	hfd	metabolites		TRUE	yes
5_12_3_7	5	12	4	7	salmonella	hfd	metaT	Zymo-Seq RiboFree Total RNA Library Kit (Zymo Research)	FALSE	no
5_13_5_.1	5	13	5	-1	pre-salmonella	hfd	16s	Nextera XT DNA Library Preparation kit	TRUE	yes	5_13_5_-1_16S 16S	SAMN42354905
5_13_5_.1	5	13	5	-1	pre-salmonella	hfd	lcn-2		TRUE	yes
5_13_5_.1	5	13	5	-1	pre-salmonella	hfd	metaT	Zymo-Seq RiboFree Total RNA Library Kit (Zymo Research)	TRUE	yes	5_13_5_-1 reads	SRX20871052
5_13_5_.2	5	13	5	-2	pre-salmonella	hfd	16s	Nextera XT DNA Library Preparation kit	TRUE	yes	5_13_5_-2 16S	SAMN42354854
5_13_5_.2	5	13	5	-2	pre-salmonella	hfd	lcn-2		FALSE	yes
5_13_5_.2	5	13	5	-2	pre-salmonella	hfd	metaT	Zymo-Seq RiboFree Total RNA Library Kit (Zymo Research)	FALSE	no
5_13_5_.3	5	13	5	-3	pre-salmonella	hfd	16s	Nextera XT DNA Library Preparation kit	TRUE	yes	5_13_5_-3 16S	SAMN42354803
5_13_5_.3	5	13	5	-3	pre-salmonella	hfd	lcn-2		FALSE	yes
5_13_5_.3	5	13	5	-3	pre-salmonella	hfd	metaT	Zymo-Seq RiboFree Total RNA Library Kit (Zymo Research)	FALSE	no
5_13_5_.6	5	13	5	-6	pre-salmonella	hfd	16s	Nextera XT DNA Library Preparation kit	TRUE	yes	5_13_5_-6 16S	SAMN42354752
5_13_5_.6	5	13	5	-6	pre-salmonella	hfd	lcn-2		TRUE	yes
5_13_5_.6	5	13	5	-6	pre-salmonella	hfd	metaT	Zymo-Seq RiboFree Total RNA Library Kit (Zymo Research)	FALSE	no
5_13_5_1	5	13	5	1	salmonella	hfd	16s	Nextera XT DNA Library Preparation kit	TRUE	yes	5_13_5_1 16S	SAMN42354956
5_13_5_1	5	13	5	1	salmonella	hfd	lcn-2		FALSE	yes
5_13_5_1	5	13	5	1	salmonella	hfd	metaT	Zymo-Seq RiboFree Total RNA Library Kit (Zymo Research)	TRUE	yes	5_13_5_1_r1 reads and 5_13_5_1_r2 reads	SRX20871058 AND SRX20871059
5_13_5_2	5	13	5	2	salmonella	hfd	16s	Nextera XT DNA Library Preparation kit	TRUE	yes	5_13_5_2_16S 16S	SAMN42355006
5_13_5_2	5	13	5	2	salmonella	hfd	lcn-2		FALSE	yes
5_13_5_2	5	13	5	2	salmonella	hfd	metaT	Zymo-Seq RiboFree Total RNA Library Kit (Zymo Research)	FALSE	no
5_13_5_3	5	13	5	3	salmonella	hfd	16s	Nextera XT DNA Library Preparation kit	TRUE	yes	5_13_5_3_16S 16S	SAMN42355057
5_13_5_3	5	13	5	3	salmonella	hfd	lcn-2		FALSE	yes
5_13_5_3	5	13	5	3	salmonella	hfd	metaT	Zymo-Seq RiboFree Total RNA Library Kit (Zymo Research)	TRUE	yes	5_13_5_3 reads	SRX20871064
5_13_5_4	5	13	5	4	salmonella	hfd	16s	Nextera XT DNA Library Preparation kit	TRUE	yes	5_13_5_4_16S 16S	SAMN42355106
5_13_5_4	5	13	5	4	salmonella	hfd	lcn-2		FALSE	yes
5_13_5_4	5	13	5	4	salmonella	hfd	metaT	Zymo-Seq RiboFree Total RNA Library Kit (Zymo Research)	FALSE	no
5_13_5_5	5	13	5	5	salmonella	hfd	16s	Nextera XT DNA Library Preparation kit	TRUE	yes	5_13_5_5_16S 16S	SAMN42355154
5_13_5_5	5	13	5	5	salmonella	hfd	lcn-2		FALSE	yes
5_13_5_5	5	13	5	5	salmonella	hfd	metaT	Zymo-Seq RiboFree Total RNA Library Kit (Zymo Research)	TRUE	yes	5_13_5_5_r1 reads and 5_13_5_5_r2 reads	SRX20871070
5_13_5_6	5	13	5	6	salmonella	hfd	16s	Nextera XT DNA Library Preparation kit	TRUE	yes	5_13_5_6_16S 16S	SAMN42355217
5_13_5_6	5	13	5	6	salmonella	hfd	lcn-2		TRUE	yes
5_13_5_6	5	13	5	6	salmonella	hfd	metaT	Zymo-Seq RiboFree Total RNA Library Kit (Zymo Research)	FALSE	no
5_13_5_7	5	13	5	7	salmonella	hfd	16s	Nextera XT DNA Library Preparation kit	TRUE	yes	5_13_5_7 16S	SAMN42355279
5_13_5_7	5	13	5	7	salmonella	hfd	lcn-2		FALSE	yes
5_13_5_7	5	13	5	7	salmonella	hfd	metaT	Zymo-Seq RiboFree Total RNA Library Kit (Zymo Research)	FALSE	no
5_13_5_8	5	13	5	8	salmonella	hfd	16s	Nextera XT DNA Library Preparation kit	TRUE	yes	5_13_5_8_16S 16S	SAMN42355338
5_13_5_8	5	13	5	8	salmonella	hfd	lcn-2		FALSE	yes
5_13_5_8	5	13	5	8	salmonella	hfd	metaT	Zymo-Seq RiboFree Total RNA Library Kit (Zymo Research)	TRUE	yes	5_13_5_8_r1 reads and 5_13_5_8_r2 reads	SRX20871075 AND SRX20871077
5_14_1_.1	5	14	1	-1	pre-salmonella	hfd	16s	Nextera XT DNA Library Preparation kit	TRUE	yes	5_14_1_-1_16S 16S	SAMN42354906
5_14_1_.1	5	14	1	-1	pre-salmonella	hfd	lcn-2		TRUE	yes
5_14_1_.1	5	14	1	-1	pre-salmonella	hfd	metaT	Zymo-Seq RiboFree Total RNA Library Kit (Zymo Research)	TRUE	yes	5_14_1_-1 reads	SRX20871053
5_14_1_.2	5	14	1	-2	pre-salmonella	hfd	16s	Nextera XT DNA Library Preparation kit	TRUE	yes	5_14_1_-2 16S	SAMN42354855
5_14_1_.2	5	14	1	-2	pre-salmonella	hfd	lcn-2		FALSE	yes
5_14_1_.2	5	14	1	-2	pre-salmonella	hfd	metaT	Zymo-Seq RiboFree Total RNA Library Kit (Zymo Research)	FALSE	no
5_14_1_.3	5	14	1	-3	pre-salmonella	hfd	16s	Nextera XT DNA Library Preparation kit	TRUE	yes	5_14_1_-3 16S	SAMN42354804
5_14_1_.3	5	14	1	-3	pre-salmonella	hfd	lcn-2		FALSE	yes
5_14_1_.3	5	14	1	-3	pre-salmonella	hfd	metaT	Zymo-Seq RiboFree Total RNA Library Kit (Zymo Research)	FALSE	no
5_14_1_.6	5	14	1	-6	pre-salmonella	hfd	16s	Nextera XT DNA Library Preparation kit	TRUE	yes	5_14_1_-6 16S	SAMN42354753
5_14_1_.6	5	14	1	-6	pre-salmonella	hfd	lcn-2		TRUE	yes
5_14_1_.6	5	14	1	-6	pre-salmonella	hfd	metaT	Zymo-Seq RiboFree Total RNA Library Kit (Zymo Research)	FALSE	no
5_14_1_1	5	14	1	1	salmonella	hfd	16s	Nextera XT DNA Library Preparation kit	TRUE	yes	5_14_1_1_16S 16S	SAMN42354957
5_14_1_1	5	14	1	1	salmonella	hfd	lcn-2		FALSE	yes
5_14_1_1	5	14	1	1	salmonella	hfd	metaT	Zymo-Seq RiboFree Total RNA Library Kit (Zymo Research)	TRUE	yes	5_14_1_1 reads	SRX20871060
5_14_1_2	5	14	1	2	salmonella	hfd	16s	Nextera XT DNA Library Preparation kit	TRUE	yes	5_14_1_2 16S	SAMN42355007
5_14_1_2	5	14	1	2	salmonella	hfd	lcn-2		FALSE	yes
5_14_1_2	5	14	1	2	salmonella	hfd	metaT	Zymo-Seq RiboFree Total RNA Library Kit (Zymo Research)	FALSE	no
5_14_1_3	5	14	1	3	salmonella	hfd	16s	Nextera XT DNA Library Preparation kit	TRUE	yes	5_14_1_3_16S 16S	SAMN42355058
5_14_1_3	5	14	1	3	salmonella	hfd	lcn-2		FALSE	yes
5_14_1_3	5	14	1	3	salmonella	hfd	metaT	Zymo-Seq RiboFree Total RNA Library Kit (Zymo Research)	TRUE	yes	5_14_1_3 reads	SRX20871066
5_14_1_4	5	14	1	4	salmonella	hfd	16s	Nextera XT DNA Library Preparation kit	TRUE	yes	5_14_1_4 16S	SAMN42355107
5_14_1_4	5	14	1	4	salmonella	hfd	lcn-2		FALSE	yes
5_14_1_4	5	14	1	4	salmonella	hfd	metaT	Zymo-Seq RiboFree Total RNA Library Kit (Zymo Research)	FALSE	no
5_14_1_5	5	14	1	5	salmonella	hfd	16s	Nextera XT DNA Library Preparation kit	TRUE	yes	5_14_1_5_16S 16S	SAMN42355155
5_14_1_5	5	14	1	5	salmonella	hfd	lcn-2		FALSE	yes
5_14_1_5	5	14	1	5	salmonella	hfd	metaT	Zymo-Seq RiboFree Total RNA Library Kit (Zymo Research)	TRUE	yes	5_14_1_5 reads	SRX20871071
5_14_1_6	5	14	1	6	salmonella	hfd	16s	Nextera XT DNA Library Preparation kit	TRUE	yes	5_14_1_6 16S	SAMN42355218
5_14_1_6	5	14	1	6	salmonella	hfd	lcn-2		TRUE	yes
5_14_1_6	5	14	1	6	salmonella	hfd	metaT	Zymo-Seq RiboFree Total RNA Library Kit (Zymo Research)	FALSE	no
5_14_1_7	5	14	1	7	salmonella	hfd	16s	Nextera XT DNA Library Preparation kit	TRUE	yes	5_14_1_7 16S	SAMN42355280
5_14_1_7	5	14	1	7	salmonella	hfd	lcn-2		FALSE	yes
5_14_1_7	5	14	1	7	salmonella	hfd	metaT	Zymo-Seq RiboFree Total RNA Library Kit (Zymo Research)	FALSE	no
5_14_1_8	5	14	1	8	salmonella	hfd	16s	Nextera XT DNA Library Preparation kit	TRUE	yes	5_14_1_8_16S 16S	SAMN42355339
5_14_1_8	5	14	1	8	salmonella	hfd	lcn-2		FALSE	yes
5_14_1_8	5	14	1	8	salmonella	hfd	metaT	Zymo-Seq RiboFree Total RNA Library Kit (Zymo Research)	TRUE	yes	5_14_1_8 reads	SRX20871078
5_14_3_7	5	14	3	7	salmonella	hfd	16S	Nextera XT DNA Library Preparation kit	TRUE	no	5_14_3_7 16S	SAMN42355282
5_14_3_7	5	14	3	7	salmonella	hfd	lcn-2		FALSE	no
5_14_3_7	5	14	3	7	salmonella	hfd	metabolites		TRUE	yes
5_14_3_7	5	14	3	7	salmonella	hfd	metaT	Zymo-Seq RiboFree Total RNA Library Kit (Zymo Research)	FALSE	no
5_14_4_7	5	14	4	7	salmonella	hfd	16S	Nextera XT DNA Library Preparation kit	TRUE	no	5_14_4_7 16S	SAMN42355283
5_14_4_7	5	14	4	7	salmonella	hfd	lcn-2		FALSE	no
5_14_4_7	5	14	4	7	salmonella	hfd	metabolites		TRUE	yes
5_14_4_7	5	14	4	7	salmonella	hfd	metaT	Zymo-Seq RiboFree Total RNA Library Kit (Zymo Research)	FALSE	no
5_14_5_.1	5	14	5	-1	pre-salmonella	hfd	16s	Nextera XT DNA Library Preparation kit	TRUE	yes	5_14_5_-1_16S 16S	SAMN42354910
5_14_5_.1	5	14	5	-1	pre-salmonella	hfd	lcn-2		TRUE	yes
5_14_5_.1	5	14	5	-1	pre-salmonella	hfd	metaT	Zymo-Seq RiboFree Total RNA Library Kit (Zymo Research)	TRUE	yes	5_14_5_-1 reads	SRX20871055
5_14_5_.2	5	14	5	-2	pre-salmonella	hfd	16s	Nextera XT DNA Library Preparation kit	TRUE	yes	5_14_5_-2 16S	SAMN42354859
5_14_5_.2	5	14	5	-2	pre-salmonella	hfd	lcn-2		FALSE	yes
5_14_5_.2	5	14	5	-2	pre-salmonella	hfd	metaT	Zymo-Seq RiboFree Total RNA Library Kit (Zymo Research)	FALSE	no
5_14_5_.3	5	14	5	-3	pre-salmonella	hfd	16s	Nextera XT DNA Library Preparation kit	TRUE	yes	5_14_5_-3 16S	SAMN42354808
5_14_5_.3	5	14	5	-3	pre-salmonella	hfd	lcn-2		FALSE	yes
5_14_5_.3	5	14	5	-3	pre-salmonella	hfd	metaT	Zymo-Seq RiboFree Total RNA Library Kit (Zymo Research)	FALSE	no
5_14_5_.6	5	14	5	-6	pre-salmonella	hfd	16s	Nextera XT DNA Library Preparation kit	TRUE	yes	5_14_5_-6 16S	SAMN42354757
5_14_5_.6	5	14	5	-6	pre-salmonella	hfd	lcn-2		TRUE	yes
5_14_5_.6	5	14	5	-6	pre-salmonella	hfd	metaT	Zymo-Seq RiboFree Total RNA Library Kit (Zymo Research)	FALSE	no
5_14_5_1	5	14	5	1	salmonella	hfd	16s	Nextera XT DNA Library Preparation kit	TRUE	yes	5_14_5_1_16S 16S	SAMN42354961
5_14_5_1	5	14	5	1	salmonella	hfd	lcn-2		FALSE	yes
5_14_5_1	5	14	5	1	salmonella	hfd	metaT	Zymo-Seq RiboFree Total RNA Library Kit (Zymo Research)	TRUE	yes	5_14_5_1 reads	SRX20871061
5_14_5_2	5	14	5	2	salmonella	hfd	16s	Nextera XT DNA Library Preparation kit	TRUE	yes	5_14_5_2 16S	SAMN42355011
5_14_5_2	5	14	5	2	salmonella	hfd	lcn-2		FALSE	yes
5_14_5_2	5	14	5	2	salmonella	hfd	metaT	Zymo-Seq RiboFree Total RNA Library Kit (Zymo Research)	FALSE	no
5_14_5_3	5	14	5	3	salmonella	hfd	16s	Nextera XT DNA Library Preparation kit	TRUE	yes	5_14_5_3_16S 16S	SAMN42355062
5_14_5_3	5	14	5	3	salmonella	hfd	lcn-2		FALSE	yes
5_14_5_3	5	14	5	3	salmonella	hfd	metaT	Zymo-Seq RiboFree Total RNA Library Kit (Zymo Research)	TRUE	yes	5_14_5_3 reads	SRX20871067
5_14_5_4	5	14	5	4	salmonella	hfd	16s	Nextera XT DNA Library Preparation kit	TRUE	yes	5_14_5_4 16S	SAMN42355111
5_14_5_4	5	14	5	4	salmonella	hfd	lcn-2		FALSE	yes
5_14_5_4	5	14	5	4	salmonella	hfd	metaT	Zymo-Seq RiboFree Total RNA Library Kit (Zymo Research)	FALSE	no
5_14_5_5	5	14	5	5	salmonella	hfd	16s	Nextera XT DNA Library Preparation kit	TRUE	yes	5_14_5_5_16S 16S	SAMN42355159
5_14_5_5	5	14	5	5	salmonella	hfd	lcn-2		FALSE	yes
5_14_5_5	5	14	5	5	salmonella	hfd	metaT	Zymo-Seq RiboFree Total RNA Library Kit (Zymo Research)	TRUE	yes	5_14_5_5 reads	SRX20871072
5_14_5_6	5	14	5	6	salmonella	hfd	16s	Nextera XT DNA Library Preparation kit	TRUE	yes	5_14_5_6 16S	SAMN42355222
5_14_5_6	5	14	5	6	salmonella	hfd	lcn-2		TRUE	yes
5_14_5_6	5	14	5	6	salmonella	hfd	metaT	Zymo-Seq RiboFree Total RNA Library Kit (Zymo Research)	FALSE	no
5_14_5_7	5	14	5	7	salmonella	hfd	16s	Nextera XT DNA Library Preparation kit	TRUE	yes	5_14_5_7 16S	SAMN42355284
5_14_5_7	5	14	5	7	salmonella	hfd	lcn-2		FALSE	yes
5_14_5_7	5	14	5	7	salmonella	hfd	metaT	Zymo-Seq RiboFree Total RNA Library Kit (Zymo Research)	FALSE	no
5_14_5_8	5	14	5	8	salmonella	hfd	16s	Nextera XT DNA Library Preparation kit	TRUE	yes	5_14_5_8_16S 16S	SAMN42355343
5_14_5_8	5	14	5	8	salmonella	hfd	lcn-2		FALSE	yes
5_14_5_8	5	14	5	8	salmonella	hfd	metaT	Zymo-Seq RiboFree Total RNA Library Kit (Zymo Research)	TRUE	yes	5_14_5_8 reads	SRX20871079

## Sheet: ASV table 
ASV ID	5_11_1_.6	5_11_1_.3	5_11_1_.2	5_11_1_.1	5_11_1_1	5_11_1_2	5_11_1_3	5_11_1_4	5_11_1_5	5_11_1_6	5_11_1_7	5_11_1_8	5_12_2_.6	5_12_2_.3	5_12_2_.2	5_12_2_.1	5_12_2_1	5_12_2_2	5_12_2_3	5_12_2_4	5_12_2_5	5_12_2_6	5_12_2_7	5_12_2_8	5_13_5_.6	5_13_5_.3	5_13_5_.2	5_13_5_.1	5_13_5_1	5_13_5_2	5_13_5_3	5_13_5_4	5_13_5_5	5_13_5_6	5_13_5_7	5_13_5_8	5_14_1_.6	5_14_1_.3	5_14_1_.2	5_14_1_.1	5_14_1_1	5_14_1_2	5_14_1_3	5_14_1_4	5_14_1_5	5_14_1_6	5_14_1_7	5_14_1_8	5_14_5_.6
00cd2f68603124759047487807589f27	10	0	0	0	0	0	0	0	0	0	0	0	22	107	57	101	3	0	0	0	0	0	0	0	14	0	4	0	0	0	0	0	0	0	0	0	0	0	0	0	0	0	0	0	0	0	0	0	0
020f48a69f9bf40e54fbac885f94695a	0	0	0	0	0	0	0	0	0	0	0	0	0	0	0	0	0	0	0	0	0	0	0	0	0	0	0	0	0	0	0	0	0	0	0	0	0	0	0	0	0	0	0	0	0	0	0	0	0
03a1f9f63e2fa6c7bdf27d33eba2b09d	0	0	0	0	0	0	0	0	0	0	0	0	0	0	0	0	0	0	0	0	0	0	0	0	0	0	0	0	0	0	0	0	0	0	0	0	0	0	0	0	0	0	0	0	0	0	0	0	0
03d1db1ccc574034f8242e94d57eca3b	0	0	0	0	0	0	0	0	0	0	0	0	0	0	0	16	58	0	5	50	0	0	0	0	24	0	0	0	0	4	0	0	0	0	0	0	131	0	0	0	19	0	12	9	24	0	0	0	217
04551d3323a786ff624839f426ede82d	0	0	0	0	0	0	0	0	0	0	0	0	0	0	0	0	0	0	0	0	0	0	0	0	0	0	0	0	0	0	0	0	0	0	0	0	0	0	0	0	0	0	0	0	0	0	0	0	0
0570b4a067b34904d37cb5ddc848b221	0	6	0	0	0	6	34	0	0	0	0	0	0	0	8	9	10	0	17	76	0	0	0	0	0	0	11	0	6	13	0	0	0	0	0	0	0	12	0	0	0	12	0	0	38	0	0	0	0
06538b77450f85903962437f449fa60a	0	0	0	0	0	0	0	0	0	0	0	0	0	0	3	0	10	5	18	0	0	0	0	0	0	0	0	0	4	0	13	0	0	0	11	0	0	0	12	30	4	9	14	8	0	0	0	0	0
08ce27cee52afc14d82faaae7852a600	30	0	0	0	0	0	0	0	0	0	0	0	31	0	0	0	0	0	0	0	0	0	0	0	0	0	0	0	0	0	0	0	0	0	0	0	35	0	0	0	0	0	0	0	0	0	0	0	40
08eba18fc9aa967e5e29f20ee5041a60	0	0	0	0	0	0	60	43	81	92	13	36	0	0	0	0	0	0	0	146	0	46	0	0	0	0	0	0	10	0	170	188	0	0	90	0	0	0	0	0	0	0	16	0	63	0	0	0	0
08eedcaf8f982611c4982038139f6271	31	0	0	0	0	0	0	0	0	0	0	0	20	0	0	0	0	0	0	0	0	0	0	0	0	0	0	0	0	0	0	0	0	0	0	0	170	0	0	0	0	0	0	0	0	0	0	0	43
08faf2041b38f0c8f2faa68e7d5edd31	80	0	0	0	0	0	0	0	0	0	0	0	82	12	0	0	17	0	0	0	0	0	0	0	36	30	11	0	0	0	0	0	0	0	0	0	111	48	13	13	0	0	0	0	0	0	0	0	63
09fe878f37fdb48cdc41797c656c05b2	0	0	0	0	0	0	0	0	0	0	0	0	0	0	0	0	0	0	0	0	0	0	0	0	0	0	0	0	0	0	0	0	0	0	0	0	0	0	0	0	0	0	0	0	0	0	0	0	0
0ad13b6d1cd98ad7e8f6ee9909d33114	481	340	393	621	141	191	26	94	38	0	0	0	861	382	571	749	314	152	415	8	0	0	0	0	471	268	378	465	78	36	175	205	0	0	70	6	1759	314	199	325	126	194	185	0	0	0	0	0	1651
0df6c802966e8670279671824da4f10a	0	0	0	0	0	0	0	0	0	0	0	0	0	0	0	5	0	0	0	0	0	30	0	0	0	0	0	0	0	0	0	0	0	0	0	0	0	0	0	0	0	0	0	0	0	0	0	0	0
0f276b28ea3ba352f6fd667c1e298c38	74	0	0	0	0	0	0	0	0	0	0	0	0	0	0	0	0	0	0	0	0	0	0	0	0	0	0	0	0	0	0	0	0	0	0	0	0	0	0	0	0	0	0	0	0	0	0	0	0
0f2a5acc53e55f2c9f0c7409421dc5a0	0	304	127	82	114	65	525	157	104	0	0	0	0	0	0	83	671	126	143	309	0	0	0	0	0	0	126	0	36	89	36	21	0	0	0	0	0	57	45	56	568	98	136	175	663	0	0	0	101
10055b4de0b725f946f9dc5f3e8409df	0	0	0	0	0	21	46	0	7	0	0	0	0	0	0	0	49	74	72	130	0	0	0	0	0	0	0	0	0	0	0	0	0	0	0	0	0	0	0	0	0	0	0	0	0	0	0	0	0
12470c486f558c083c46b45408cae9c6	0	6	0	0	0	0	0	0	8	0	0	0	0	28	14	30	19	0	12	8	0	0	0	0	0	0	0	0	0	0	0	0	0	0	0	0	0	0	0	0	0	0	0	0	0	0	0	0	0
1328ddadac3f2d08eb25e79a18f7e574	365	0	0	0	0	0	0	0	0	0	0	0	323	0	0	0	0	0	0	0	0	0	0	0	584	0	0	0	0	0	0	0	0	0	0	0	762	0	0	0	0	0	0	0	0	0	0	12	864
13506518b825bfbd65794347af5958c6	17	0	0	0	0	0	0	0	0	0	0	0	26	0	0	0	0	0	0	0	0	0	0	0	9	0	0	0	0	0	0	0	0	0	0	0	0	0	0	0	130	0	0	9	0	0	0	0	0
14e78619269b8c45554ab4a8ddf2f22c	0	186	0	48	56	69	75	0	0	0	0	0	49	72	56	0	118	51	38	223	0	0	0	0	0	0	91	0	39	0	0	0	0	0	0	0	0	89	0	85	417	0	198	80	231	0	0	0	0
1841ceeb252a3e471065c84c01175567	0	84	24	76	96	110	159	20	16	0	0	0	0	64	36	111	219	87	196	109	0	0	0	0	0	17	32	17	82	33	10	0	0	0	7	0	0	43	60	73	692	57	264	156	135	0	0	0	0
1c281deaf71c6d702d1ddadfa953eac6	0	0	0	0	0	0	68	0	0	0	0	0	0	0	0	11	0	0	9	68	0	0	0	0	0	0	0	0	0	0	0	0	0	0	0	0	0	0	0	16	20	0	0	0	13	0	0	0	20
1fdb09b154f347c35de3aad68774cb79	52	285	60	25	61	40	459	0	0	0	0	0	58	241	133	192	87	22	28	72	0	0	0	0	38	141	122	21	48	88	0	0	0	0	9	0	92	258	179	445	1622	582	728	456	336	0	0	0	99
2197e3c697e9c1427ae1c3277d3c71f9	0	0	0	0	0	0	0	0	0	0	0	0	0	0	0	0	0	0	0	0	0	0	0	0	0	0	0	0	0	0	0	0	0	0	0	0	0	0	0	0	0	0	0	0	0	0	0	0	0
223141ee97781bbede60bb494d599448	0	0	0	0	0	0	0	0	0	0	0	0	0	0	0	0	0	0	0	0	0	0	0	0	0	0	0	0	0	0	0	0	0	0	0	0	0	0	0	0	0	0	0	0	0	0	0	0	0
226ab97195d19858d059fffaef17f5d7	0	0	0	0	0	0	0	0	0	0	0	0	0	0	0	0	0	0	0	0	0	0	0	0	26	78	62	0	0	0	0	0	0	0	0	0	0	0	0	0	0	0	0	0	0	0	0	0	0
22907d450b79c927e4ffe34a2d09d2aa	31	33	0	0	0	0	76	0	0	0	0	0	0	0	0	26	23	0	21	56	0	0	0	0	0	0	0	0	0	0	0	0	0	0	0	0	0	0	0	0	34	0	39	101	113	0	0	0	0
25f537c4856de1617e682de90caba215	0	0	0	0	0	0	0	0	0	0	0	0	0	0	0	0	0	0	0	0	0	0	0	0	0	0	0	0	0	0	0	0	0	0	0	0	0	0	0	0	0	0	0	0	0	0	0	0	0
2678ed3808ef43759fe3dcf46f1b1a05	0	0	0	0	0	0	0	0	0	0	0	0	0	0	0	0	0	0	0	0	0	0	0	0	0	0	0	0	0	0	0	0	0	0	0	0	12	0	0	0	0	0	0	0	0	0	0	0	19
26d95f66b97240febac5d7976fe5ebaf	0	0	0	0	0	0	0	0	0	0	0	0	0	0	0	33	0	13	0	0	0	0	0	0	0	34	0	0	0	0	0	0	0	0	0	0	0	0	0	40	74	0	50	45	39	0	0	0	0
270a745647e1f4f2daefddcae78b43c7	0	0	0	0	0	0	0	0	0	0	0	0	0	0	0	0	0	0	0	0	0	0	0	0	0	0	0	0	0	0	0	0	0	0	0	0	0	0	0	0	0	0	0	0	0	0	0	0	0
294439019add4f19e8d5d95d40921207	0	0	0	0	0	0	0	0	0	0	0	0	0	0	0	0	0	0	0	0	0	0	0	0	0	0	0	0	0	0	0	0	0	0	0	0	0	0	0	0	0	0	0	0	0	0	0	0	0
2a89717b521dc276ae1bd08090909dc4	29	31	31	27	0	0	0	0	32	0	0	0	8	22	12	0	0	0	0	0	0	0	0	0	8	0	0	7	16	0	0	5	0	0	18	0	0	0	0	0	0	12	15	0	0	0	0	0	0
2cf0267a31dc6f1b8ee65c913b8f6e4d	38	8	0	0	0	0	0	0	0	0	0	0	52	24	9	0	8	0	0	0	0	0	0	0	28	5	0	0	0	0	0	0	0	0	0	0	17	0	0	0	0	0	0	0	0	0	0	0	97
2d01d21dc12ee96d173b6ab4e83f9a3b	0	28	0	18	6	0	0	0	0	0	0	0	0	21	13	0	16	0	0	0	0	0	0	0	11	33	20	11	13	0	0	0	0	0	0	0	0	24	38	49	35	18	20	0	0	0	0	0	18
31217980cfdf305668ba9c8482a34e81	0	0	0	0	0	0	0	0	0	0	0	0	0	7	0	0	0	0	0	0	0	0	0	0	0	0	0	0	0	0	0	0	0	0	0	0	0	0	0	0	0	0	0	0	0	0	0	0	0
32048bc37f42f1fac1d65633b809201e	0	0	0	0	0	0	0	59	0	0	0	0	0	0	0	0	0	85	272	0	0	0	0	0	0	0	0	0	87	59	130	0	0	0	0	0	0	65	0	166	0	0	88	0	0	0	0	0	0
34e330f47d6b0b3a7742855c99c1730b	0	0	0	0	0	0	0	0	0	0	0	0	0	0	0	0	0	0	0	0	0	0	0	0	0	0	18	0	0	0	0	0	0	0	0	0	0	0	0	0	0	0	0	0	0	0	0	0	0
3562d3a0374b9f2ed190c1a7aa7dedb7	16	36	9	0	0	0	51	6	0	0	0	0	0	19	0	16	22	32	0	61	0	0	0	0	18	0	20	0	9	14	15	0	0	0	8	0	0	0	0	0	0	0	13	0	25	0	0	0	0
35f3ce6a0ee2829e6ccb193be3c4338b	1556	0	0	0	0	0	0	0	0	0	0	0	1361	0	4	0	0	0	0	0	0	0	0	0	447	0	0	0	0	0	0	0	0	0	0	0	516	0	0	0	0	0	0	0	0	0	0	0	229
37a0a427f45ea3b8299b4a41c10d02e6	0	0	0	0	0	0	0	0	0	0	0	0	0	0	10	0	0	0	0	0	0	0	0	0	0	0	0	0	0	0	0	0	0	0	0	0	327	0	0	0	0	0	0	0	0	0	0	0	111
37a7e187d35366eb6167cbe90e558af1	1189	46	52	49	0	0	0	0	0	0	0	0	1250	182	17	19	19	0	0	0	0	0	0	0	20	10	0	3	0	0	0	0	0	0	0	0	0	0	0	0	0	0	0	0	0	0	0	0	0
3abae39e94cf51920aec2b9fb42b53a9	4	0	0	0	0	0	0	0	0	0	0	0	9	0	0	0	0	0	0	0	0	0	0	0	0	0	0	0	0	0	0	0	0	0	0	0	0	0	0	0	0	0	0	0	0	0	0	0	12
3d2cd874a4eea35af603ca0c0c25c89f	167	0	0	0	0	0	0	0	0	0	0	0	40	10	14	16	0	0	0	0	0	0	0	0	0	0	0	6	0	0	0	0	0	0	0	0	45	0	0	0	0	0	0	0	0	0	0	0	147
3dfaa3fabdf04711351c97af550d2921	0	0	0	0	0	0	0	0	0	0	0	0	0	0	0	0	0	0	0	0	0	0	0	0	0	0	0	0	0	0	0	0	0	0	0	0	0	0	0	0	0	0	0	0	0	0	0	0	0
3e064c3f883fdd051884a58537182eef	0	0	0	0	0	0	0	0	0	0	0	0	0	0	0	0	0	0	0	0	0	0	0	0	0	0	0	0	0	0	0	0	0	0	0	0	0	0	0	0	0	0	0	0	0	0	0	0	0
3ee3085cd6f25c2449332df3675b9eee	0	0	0	0	0	0	0	0	0	0	0	0	0	0	0	0	0	0	0	0	0	0	0	0	0	0	0	0	0	0	0	0	0	0	0	0	0	0	0	0	0	0	0	0	0	0	0	0	0
3f574a1c6ddd83e13a9f0c0d99628511	11	0	0	8	4	0	55	0	0	0	0	0	0	23	25	20	14	8	8	36	0	2	0	0	0	17	0	0	0	0	8	0	0	0	0	0	0	0	8	28	16	7	32	14	66	0	0	0	8
401e9cda8dd173db76e03cfe30f2274e	0	0	0	0	0	0	0	0	0	0	0	0	0	0	0	0	0	0	0	0	0	0	0	0	0	0	0	0	0	0	0	0	0	0	0	0	0	0	0	0	0	0	0	0	0	0	0	0	0
431b7a050a85f69cfcb3d5bb614a02e9	0	0	0	0	0	0	0	0	0	0	0	0	0	0	0	0	0	0	0	0	0	0	0	0	0	0	0	0	0	0	0	0	0	0	0	0	0	0	0	0	0	0	0	0	0	0	0	0	0
4422afa5e085d3e4373b56dd5c28160d	0	0	0	0	0	0	0	0	0	0	0	0	0	0	0	0	0	0	0	0	0	0	0	0	0	0	0	0	0	0	0	0	0	0	0	0	0	0	0	0	0	0	0	0	8	0	0	0	20
446b888f8119b56e60b68ad01e3dd288	0	660	401	6	0	0	0	0	0	0	0	0	0	439	365	0	0	0	0	0	0	0	0	0	0	556	372	201	148	0	9	3	0	0	0	0	0	0	6	302	91	0	0	0	0	0	0	0	0
4598e7db6dff8f019ff4f6c50dc05df4	0	0	0	0	0	0	0	0	0	0	0	0	0	0	0	0	0	0	0	0	0	0	0	0	0	0	0	0	0	0	0	0	0	0	0	0	0	0	0	0	10	0	14	0	12	0	0	0	0
45b76e49b6500d8d245c2f27f6fbb143	51	198	264	204	105	197	147	451	127	0	0	4	0	49	0	69	276	471	1866	101	0	0	0	0	0	242	304	633	591	436	828	78	0	0	38	0	50	471	199	1171	143	176	416	131	46	0	0	0	0
48120f2d28136884787660eb4953652a	0	0	0	0	0	0	0	0	0	0	0	0	0	0	0	0	0	0	0	0	0	0	0	0	0	18	0	0	17	0	0	0	0	0	0	0	0	0	0	28	22	0	0	0	0	0	0	0	0
48e2a4ea98aea8fa0f0cf874bdcacb52	0	0	0	0	0	0	0	0	0	0	0	0	0	0	0	0	0	0	0	0	0	0	0	0	0	30	0	0	0	0	0	0	0	0	0	0	0	0	0	0	0	0	0	43	52	0	0	0	0
4a18a72af06424cd6600b6f548ea8f05	139	0	0	0	0	0	0	0	0	0	0	0	0	0	0	0	0	0	0	0	0	0	0	0	83	0	0	0	0	0	0	0	0	0	0	0	0	0	0	0	0	0	0	0	0	0	0	0	0
4cbfff144d4e7a4e0f4619ed505be070	0	0	0	0	257	265	9051	9003	9168	8488	12777	17455	0	0	0	0	151	762	1257	7079	17289	8305	8647	19048	0	0	0	0	216	4188	7492	13760	9428	8280	15529	17431	0	0	0	0	49	69	137	2246	9456	6615	16734	19769	0
4e0a65b0a2fab7bf0f307d360b679d87	0	88	0	0	0	41	0	0	0	0	0	0	43	0	0	0	69	0	0	0	0	0	0	0	0	89	122	0	0	40	0	0	0	0	0	0	85	126	0	196	364	0	150	333	212	0	0	0	126
501a3e687c65822914e1a727e5f43331	0	0	0	0	0	0	0	0	0	0	0	0	0	0	0	0	0	0	0	0	0	0	0	0	0	0	0	0	7	0	0	0	0	0	0	0	0	0	0	0	0	0	44	0	0	0	0	0	0
50c77a7d7927650d7b1a093e9d2c62de	68	39	6	13	0	0	0	0	6	0	0	0	30	50	17	32	21	0	7	0	0	0	0	0	0	20	13	0	9	0	0	0	0	0	0	0	30	25	53	24	70	11	31	6	0	0	0	0	21
51111e66d97d8fd3f0bdf584d69c7835	0	0	0	0	0	0	0	0	0	0	0	0	0	0	0	0	0	0	0	0	0	0	0	0	0	0	0	0	0	0	0	0	0	0	0	0	0	0	0	0	0	0	0	0	0	0	0	0	0
538add871396bc31fee52b4c6e73542a	69	136	59	30	43	0	36	0	8	0	0	0	86	143	126	0	0	0	13	0	0	0	0	0	102	144	148	6	50	82	13	0	0	0	0	0	135	213	53	312	627	76	230	434	314	0	0	0	198
547c9838a1612f7043e6f4258b8b5304	0	268	199	295	0	282	0	0	0	0	0	0	0	0	0	145	0	131	0	0	0	0	0	0	0	0	183	133	0	0	0	0	0	0	0	0	0	0	0	0	0	105	0	0	0	0	0	0	0
54dcb911e3ab04e9d5b30c3912100b41	0	0	0	0	0	0	0	0	0	0	0	0	0	0	0	0	0	0	0	0	0	0	0	0	0	0	0	0	0	0	0	0	0	0	0	0	0	0	0	0	20	0	0	0	0	0	0	0	0
55e62a37d75f2f867ef4733f85b82a45	0	0	0	0	0	0	0	0	0	0	0	0	0	0	0	0	0	0	0	0	0	0	0	0	0	0	0	0	0	0	0	0	0	0	0	0	0	0	0	0	18	0	0	0	50	0	0	0	0
569653b1659271a290facfcedd0de061	0	0	0	0	0	0	0	0	0	0	0	0	0	0	0	0	0	0	0	0	0	0	0	0	0	0	0	0	0	0	0	0	0	0	0	0	0	0	0	0	0	0	0	0	0	0	0	0	0
57e11c3559fa2ef79a2702684229e4ba	33	0	0	0	0	0	0	0	0	0	0	0	35	0	0	0	0	0	0	0	0	0	0	0	0	0	0	0	0	0	0	0	0	0	0	0	28	0	0	0	0	0	0	0	11	0	0	0	0
5810a546133ce2a9e01ba21225a87263	200	0	0	0	0	0	0	0	0	0	0	0	169	0	0	0	0	0	0	0	0	0	0	0	141	0	0	0	0	0	0	0	0	0	0	0	344	0	0	0	0	0	0	0	0	0	0	0	98
5b9305abe9131ab077f971551c108db7	0	0	0	0	0	0	0	0	0	0	0	0	9	0	0	0	0	0	0	0	0	0	0	0	4	0	0	0	0	0	0	0	0	0	0	0	0	0	0	0	0	0	0	0	0	0	0	0	17
5e18094f37d33836726fabc09f8e46fc	0	0	0	0	0	0	0	0	0	0	0	0	0	0	0	0	0	0	0	0	0	0	0	0	0	0	0	0	0	0	0	0	0	0	0	0	428	0	0	0	0	0	0	0	0	0	0	0	310
5eaeab6fa2a8efe96eac7a0712c65080	0	15	0	14	0	9	111	0	0	0	0	5	13	20	8	33	28	31	21	8	0	0	0	0	0	0	7	0	14	0	0	0	0	0	0	0	0	6	11	11	55	22	44	18	58	0	0	0	7
5f1f6453ad88dc836876671d27f97f58	0	0	0	0	0	0	0	0	0	0	0	0	11	0	0	0	0	0	0	0	0	0	0	0	22	0	0	0	0	0	0	0	0	0	0	0	0	0	0	0	27	0	27	31	0	0	0	0	51
60a2e0a4d6760de56ad66a42a4093dc5	41	68	0	68	48	27	11	0	0	0	0	0	0	0	0	0	0	0	0	0	0	0	0	0	0	86	119	28	44	0	0	0	0	0	0	0	41	52	44	101	215	108	140	65	56	0	0	0	11
6116fd7dc95407952dfa6a8cad835556	22	0	7	0	0	0	0	39	15	0	0	0	20	5	0	5	6	9	112	0	0	0	0	0	8	10	16	16	31	76	41	19	0	0	0	0	0	0	0	0	0	0	0	0	0	0	0	0	0
61db0bd527e07336202fd0ff4578c042	0	0	0	0	0	0	0	0	0	0	0	0	15	0	0	0	0	0	0	0	0	0	0	0	0	0	0	0	0	0	0	0	0	0	0	0	0	0	0	0	0	0	0	0	0	0	0	0	0
62dc76a09326c359be5946507e82e9fa	9	61	55	58	46	15	83	326	304	9	0	0	0	47	23	83	18	22	191	6	0	0	0	0	0	56	69	40	77	133	108	250	0	0	61	5	0	106	55	71	7	15	22	13	26	0	0	0	0
630d3298d6df053fa8d57ead7cd4df95	0	0	0	0	0	0	0	0	0	0	0	0	12	0	0	0	0	0	0	0	0	0	0	0	0	0	0	0	0	0	0	0	0	0	0	0	0	0	0	0	0	0	0	0	0	0	0	0	0
6337b308d49ea78bc68f9100ca6c62b4	51	0	0	0	0	0	0	0	0	0	0	0	62	0	0	0	0	0	0	0	0	0	0	0	27	0	0	0	0	0	0	0	0	0	0	0	331	0	0	0	0	0	0	0	0	0	0	0	29
6536a7bc84c95500ef05185628c9f407	14	0	0	0	9	0	0	0	0	0	0	0	13	0	20	0	0	0	0	0	0	0	0	0	0	0	0	0	0	0	0	0	0	0	0	0	11	0	0	0	0	0	0	0	0	0	0	0	0
6a8118b17d1d40cf877db24449ceb616	29	96	18	43	36	26	0	0	0	0	0	0	42	28	44	60	74	31	15	0	0	0	0	0	0	20	47	16	41	28	0	0	0	0	0	0	52	122	172	119	322	284	410	43	49	0	0	0	0
6aaac37f56d07ffcea4fe9ef1cd00d2f	0	0	0	0	0	0	0	0	0	0	0	0	0	0	0	0	0	0	0	0	0	0	0	0	0	0	0	0	0	0	0	0	0	0	0	0	58	199	254	632	4225	941	3263	1755	755	0	0	0	0
6c921e3ae0af506f54295d074ca071bc	0	0	0	0	0	0	0	0	0	0	0	0	45	0	0	0	0	0	0	0	0	0	0	0	38	0	0	0	0	0	0	0	0	0	0	0	262	0	0	0	0	0	0	0	0	0	0	0	379
6d4ab2107d92228c6751838e7dbbe697	23	42	0	21	16	0	8	6	0	0	0	0	46	54	0	30	40	53	33	0	0	0	0	0	0	44	37	0	36	22	7	0	0	0	0	0	0	0	0	0	35	30	33	0	22	0	0	0	33
6e5be229dd49e819c917d2ae8b72610b	40	7	16	17	5	19	4	0	0	0	0	0	51	25	11	0	17	0	0	12	0	0	0	0	22	42	69	20	31	45	0	0	0	0	0	0	7	57	56	62	148	84	278	39	137	0	0	0	60
766219c96c8e1cd5e3934f165d0fb3e7	0	57	0	14	11	0	32	0	0	0	0	0	0	0	0	36	79	49	26	75	0	0	0	0	0	0	0	0	0	0	0	0	0	0	0	0	0	0	0	0	46	0	34	0	0	0	0	0	0
7b28c20e72c6c95b3e604f0849245770	531	6395	5886	6605	5983	6906	1462	4386	4196	360	16	383	145	2550	2159	3780	4957	3007	10828	569	6	222	0	7	101	4303	4745	3229	12225	2410	5064	3201	0	32	3916	252	68	4492	2056	4563	1132	2844	3604	127	144	0	21	0	815
7c3d7711fd15460714ece118b35c0576	0	0	0	0	71	44	527	77	74	0	0	0	0	0	0	0	14	0	13	204	0	0	0	0	0	0	0	0	80	60	127	110	0	0	15	0	0	0	0	0	0	0	0	0	0	0	0	0	0
811f358e4e89eecbd75298ffce878cba	39	51	32	56	27	45	319	16	11	0	0	7	55	65	22	38	157	120	144	211	0	0	0	0	0	118	202	84	98	94	16	13	0	0	0	0	42	49	14	28	40	35	98	75	262	0	0	0	142
8212472385df0dc1b6527a764d613b7d	40	174	70	45	0	0	0	0	0	0	0	0	30	146	117	0	0	0	0	0	0	0	0	0	29	88	109	22	20	0	0	0	0	0	0	0	0	25	0	60	162	112	264	235	136	0	0	0	0
84977ba94188c5d008f9861e3e14d0a5	16	0	7	0	0	0	13	0	0	0	0	0	0	0	0	0	0	0	6	0	0	0	0	0	0	0	19	0	19	0	0	0	0	0	0	0	0	11	10	15	8	0	9	0	0	0	0	0	0
851bd80d021dcf4e9f3f11e95310927c	0	0	0	0	0	0	0	0	0	0	0	0	0	0	0	0	0	0	0	0	0	0	0	0	19	0	45	0	43	30	0	0	0	0	0	0	43	125	58	50	230	90	392	131	80	0	0	0	26
85781f76fdd51f1cea0eab36c8b76a12	37	14	21	8	0	0	0	0	0	0	0	0	0	0	0	0	0	0	0	0	0	0	0	0	0	15	11	12	12	0	3	3	0	0	0	0	0	0	0	15	9	0	0	0	0	0	0	0	0
85db0d60e8985f5dd02b1b3c10e2c371	0	0	0	0	0	0	0	0	0	0	0	0	0	0	0	0	0	0	0	0	0	0	0	0	0	0	0	0	0	0	0	0	0	0	0	0	0	0	0	0	0	0	0	0	0	0	0	0	0
86555947ddfc576c1bb9c42deb3998df	0	15	8	7	9	0	0	0	0	0	0	0	0	24	10	15	25	0	0	15	0	0	0	0	0	0	9	0	0	0	0	0	0	0	0	0	0	0	0	0	0	0	0	0	0	0	0	0	0
885af48524af5ccac2ffcff5abf6c1f9	0	26	0	0	0	0	0	0	0	0	0	0	10	0	0	0	0	0	0	0	0	0	0	0	0	0	18	0	0	0	0	0	0	0	0	0	0	0	0	0	0	0	0	0	0	0	0	0	0
898eb92ef2d1ef893f7d0c383527b44d	0	0	0	0	0	10	48	0	0	0	0	0	9	24	0	0	21	0	8	27	0	0	0	0	0	13	0	9	13	0	0	0	0	0	0	0	0	16	28	0	35	13	46	37	78	0	0	0	19
8c65d91e013525d1c8606fab40e0a88b	32	9	0	0	0	0	0	0	0	0	0	0	31	103	22	35	0	0	0	0	0	0	0	0	70	26	14	0	0	0	0	0	0	0	0	0	32	5	5	0	129	11	39	191	181	0	0	0	56
8da18b476b64f6f053647455b6890f80	44	73	0	19	0	13	37	0	8	0	0	0	16	79	18	32	43	25	20	13	0	0	0	0	30	20	24	17	35	46	12	25	0	0	29	0	73	75	172	137	315	170	168	0	34	0	0	0	113
8e6f1849d93723676dff6cb1962941a8	113	4	0	0	0	0	0	0	0	0	0	0	198	9	6	0	8	0	0	0	0	0	0	0	69	8	0	0	0	0	0	0	0	0	0	0	204	0	0	3	6	0	0	0	0	0	0	0	219
8e74f6f63a5f9a304aeb8284be71fd23	22	37	0	41	12	10	0	0	0	0	0	0	0	0	0	0	31	28	17	0	0	0	0	0	0	0	0	0	17	0	0	0	0	0	0	0	0	18	0	44	74	0	43	68	33	0	0	0	0
901c9973bde010c1a5c49023e63cc252	10	31	17	56	32	24	208	0	0	0	0	0	0	51	0	70	122	20	28	0	0	0	0	0	18	23	19	0	22	0	0	13	0	0	0	0	19	83	41	35	133	105	119	107	159	0	0	0	36
912487364b4fda5993a03f47d60111e9	0	0	0	0	0	0	0	0	0	0	0	0	0	0	0	0	0	0	0	0	0	0	0	0	0	0	0	0	0	0	0	0	0	0	0	0	0	0	0	0	0	0	0	0	0	0	0	0	0
91a093473cad95da81d9ebb47d5ef0c5	100	163	51	210	23	0	0	0	0	0	0	0	32	409	263	469	78	0	0	0	0	0	0	0	12	82	117	0	25	0	0	0	0	0	0	0	9	92	56	321	212	56	186	22	8	0	0	0	0
924668f542df9de35c2226e4a6cf09bd	126	272	52	153	64	50	25	0	0	0	0	13	44	656	633	801	413	151	136	0	0	0	0	0	27	85	117	29	40	0	0	0	0	0	0	0	64	48	111	179	1260	159	305	78	117	0	0	0	0
958d78a02bef69a795806f97adb117ea	79	681	129	494	466	291	225	36	37	0	0	0	93	367	345	656	689	210	223	248	0	0	0	0	50	113	381	274	294	335	26	95	0	0	102	0	61	96	221	202	751	466	792	184	386	0	0	0	163
95fdd816723ca482a5caba10bea171c8	0	0	0	2	0	0	0	0	0	0	0	0	0	0	0	0	0	0	0	0	0	0	0	0	0	0	0	5	0	0	0	0	0	0	0	0	0	0	0	0	0	0	0	0	0	0	0	0	0
96aa8812056cf57226fffc3601021703	0	0	0	0	0	0	0	0	0	0	0	0	0	0	0	0	0	0	0	0	0	0	0	0	0	0	0	0	0	0	0	0	0	0	0	0	0	0	0	0	0	0	0	0	0	0	0	0	0
97d033725a3fcb0e6b0f9554365d4e0f	68	0	0	16	19	34	3	13	7	0	0	0	37	16	12	87	79	34	115	0	0	0	0	0	18	19	10	0	33	0	14	8	0	0	0	0	0	0	0	95	27	0	0	2	0	0	0	0	0
9908fffab7ed4f3bec44cda2f5084d49	0	0	0	0	0	0	58	225	351	158	152	508	0	0	0	0	0	0	0	45	83	493	99	561	0	9	0	0	0	0	10	138	69	595	966	312	0	0	0	12	0	5	0	5	18	351	1567	94	0
9a13cbb8e1b12468bf22d6a05aafb0c0	5621	446	93	101	320	615	366	1246	728	0	4	8	3031	98	256	384	807	61	416	72	0	0	0	8	6390	217	62	88	182	684	976	892	0	0	200	15	2556	304	84	59	14	52	194	13	10	0	0	0	3095
9b4036adb487adfe4ca484346b5b9a7b	0	0	0	0	0	0	0	0	0	0	0	0	0	0	0	0	0	0	0	0	0	0	0	0	0	0	0	0	0	0	0	0	0	0	0	0	0	0	0	0	0	0	0	0	0	0	0	0	0
9e31424bebb25a100572229efc973274	0	0	0	0	0	0	0	0	0	0	0	0	0	0	0	0	0	0	0	0	0	0	0	0	0	0	0	0	0	0	0	0	0	0	0	0	0	0	0	0	0	0	0	0	0	0	0	0	0
9e3b0ce9bb690b78f97f20c102089c55	0	0	0	0	0	0	0	0	0	0	0	0	13	0	0	0	0	0	0	0	0	0	0	0	0	0	0	0	0	0	0	0	0	0	0	0	39	0	7	0	16	17	18	30	53	0	0	0	0
9f3ae9f6096976f00cd7c13a4717ff1c	20	0	0	0	0	0	0	0	0	0	0	0	0	0	0	0	0	0	0	0	0	0	0	0	0	0	0	0	0	0	0	0	0	0	0	0	212	0	0	0	0	0	0	0	0	0	0	0	113
a5a7486c3e60ff3d6cc20e9e6359e7ea	17	15	0	6	0	13	32	0	0	0	0	0	0	12	0	0	30	0	0	20	0	0	0	0	0	0	0	0	0	10	0	0	0	0	0	0	17	10	0	12	44	23	44	17	20	0	0	0	29
a728a1dce17d5afb4677e6cc919c2391	0	102	26	0	0	0	11	0	28	0	0	0	6	107	63	0	8	0	10	128	0	0	0	0	7	29	55	0	0	28	14	35	0	0	22	0	0	16	33	72	73	41	89	33	20	0	0	0	0
ab2842489206ced58fc69409494bf497	0	0	0	0	0	0	0	0	0	0	0	0	0	0	0	0	0	0	0	0	0	0	0	0	0	0	0	0	0	0	0	0	0	0	0	0	0	0	0	0	0	0	0	0	0	0	0	0	0
ab620840ec71573b9d4fd3816bc52d02	0	0	0	65	161	30	19	5	0	0	0	0	0	0	0	0	187	0	81	0	0	0	0	0	0	0	0	0	57	0	0	9	0	0	0	0	0	0	0	9	62	0	40	0	18	0	0	0	0
ac130fedaec2a466fa0514777712d1d7	0	0	0	0	0	0	0	0	0	0	0	0	0	0	0	0	0	0	0	0	0	0	0	0	0	0	0	0	0	0	0	0	0	0	0	0	0	0	0	0	0	0	0	0	0	0	0	0	0
ad967928a73ab98e764eee29f69d81ee	0	0	0	0	0	0	0	0	0	0	0	0	0	0	0	0	0	0	0	0	0	0	0	0	10	0	0	0	0	0	0	0	0	0	0	0	70	58	62	164	908	69	415	301	172	0	0	0	96
af140e3881d1c74ce8b17a5c8979dfa5	30	8	0	0	0	0	23	0	0	0	0	0	0	0	0	0	5	4	0	16	0	0	0	0	23	0	0	0	6	0	0	0	0	0	0	0	33	0	0	0	17	4	0	0	0	0	0	0	16
b0393e75df8338f8224463cb1b34efbd	0	0	0	17	8	22	0	93	6	0	0	0	0	0	0	0	0	0	0	0	0	0	0	0	0	0	12	9	5	13	0	0	0	0	0	0	0	0	0	0	0	0	0	0	0	0	0	0	8
b0f809cbabf3ac99182581ec095868b2	25	141	63	201	102	61	12	0	0	0	0	0	25	143	173	578	1040	84	193	14	0	0	0	0	0	206	226	12	12	0	0	0	0	0	0	0	0	75	62	178	920	92	204	118	130	0	0	0	0
b1652dc664d4e8ce2d123d26687d1204	13	0	0	0	0	0	0	0	0	0	0	0	21	0	5	17	0	0	0	3	0	0	0	0	33	0	0	0	0	0	0	0	0	0	0	0	43	0	0	0	0	0	0	0	0	0	0	0	80
b2097d12843899152a99e4faeb92e3e6	0	0	0	0	0	0	0	0	0	0	0	0	0	0	0	0	0	0	0	0	0	0	0	0	0	0	0	0	0	0	0	0	0	0	0	0	0	0	0	0	0	0	0	0	0	0	0	0	0
b301115074f6e3de36efa48b692c7f8b	0	0	0	0	0	0	0	0	0	0	0	0	0	0	0	0	0	0	0	0	0	0	0	0	0	0	0	0	0	0	0	0	0	0	0	0	0	0	0	0	0	0	0	0	0	0	0	0	0
b310236a69032ef47e5c274f5256115a	629	0	0	0	0	0	0	0	0	0	0	0	332	46	21	0	0	0	0	0	0	0	0	0	241	32	0	0	0	0	0	0	0	0	0	0	0	0	0	0	0	0	0	0	0	0	0	0	0
b454c56ae7923cac07b03196d8b77304	0	14	0	22	5	0	0	0	7	0	0	0	0	23	23	0	13	0	0	0	0	0	0	0	0	0	0	0	0	0	0	0	0	0	0	0	0	22	0	0	27	0	0	0	0	0	0	0	27
b65410081c87ed629211d7fb136ec45f	0	0	0	0	0	0	11	0	0	0	0	0	0	0	5	9	0	0	13	0	0	0	0	0	0	4	6	0	0	0	0	0	0	0	0	0	11	8	0	18	177	9	22	25	24	0	0	0	16
b73dacf77bae01c1ac830493658b9900	0	0	0	0	0	0	0	0	0	377	513	0	0	0	0	0	0	0	0	288	0	284	377	0	0	0	0	0	0	0	0	0	410	283	0	0	0	0	0	0	0	0	0	0	0	229	0	0	0
b8455681fc92d051fdd023aa62417fb3	34	0	0	0	0	0	0	0	0	0	0	0	59	0	0	0	0	0	0	0	0	0	0	0	23	0	0	0	0	0	0	0	0	0	0	0	148	0	0	0	0	0	0	0	0	0	0	0	13
b99156ca841e99c7dc23bb92689252ea	0	0	0	0	14	0	0	0	0	0	0	0	0	0	23	0	12	0	0	0	0	0	0	0	0	0	0	0	0	0	0	0	0	0	0	0	0	0	0	0	48	0	21	0	10	0	0	0	0
b9ed1a2c86edb972db7742981e6901da	0	0	0	0	0	0	0	0	0	0	0	0	0	0	0	0	0	0	0	0	0	0	0	0	0	0	0	0	0	0	0	0	0	0	0	0	0	0	0	0	0	0	0	0	0	0	0	0	0
bf34422106e5974ddf75216e2c05273c	127	0	0	0	0	0	0	0	0	0	0	0	107	118	0	0	0	0	0	0	0	0	0	0	76	0	0	0	0	0	0	0	0	0	0	0	72	0	0	0	0	0	0	0	0	0	0	0	124
bfa3561ca0d31bca54be08e2d9f7937f	30	28	37	47	48	64	147	0	0	0	0	7	27	85	51	44	60	35	62	114	0	0	0	0	33	70	85	27	66	53	56	0	0	0	0	0	81	290	172	278	745	193	370	215	295	0	0	0	63
c1fb523690f4db6515ed0ab146d1ab8c	0	0	0	0	0	0	0	0	0	0	0	0	9	0	0	0	0	0	0	0	0	0	0	0	0	0	0	0	0	0	0	0	0	0	0	0	0	20	49	72	12	0	0	0	0	0	0	0	0
c2cd6f99655915682fbe061583f8b578	0	44	19	0	21	0	0	0	0	0	0	0	0	24	0	39	52	0	0	7	0	0	0	0	0	14	34	0	0	12	0	0	0	0	0	0	25	62	143	91	179	109	220	30	26	0	0	0	12
c3ff4c29778c6c86865687a4061a3382	26	0	0	0	0	0	0	0	0	0	0	0	54	0	0	0	0	0	0	0	0	0	0	0	28	0	0	0	0	0	0	0	0	0	0	0	0	0	0	0	11	0	0	0	0	0	0	0	26
c67805e12dc927c5b3ba6b192381ecf7	0	0	0	0	0	0	0	0	0	0	0	0	0	0	0	0	0	0	0	0	0	0	0	0	0	0	0	0	0	0	0	0	0	0	0	0	0	40	67	38	62	0	29	0	0	0	0	0	0
c6c4b5ce7a8a576fe5abae3399a653c6	0	0	0	0	0	0	0	0	0	0	0	0	0	0	0	0	0	0	0	0	0	0	0	0	0	0	0	0	0	0	0	0	0	0	0	0	11	0	0	36	10	0	0	0	0	0	0	0	0
c7205100c08de2585db74f670a36edf9	6	0	0	0	0	0	0	0	0	0	0	0	9	0	0	0	0	0	0	0	0	0	0	0	0	0	0	0	0	0	0	0	0	0	0	0	0	0	0	0	0	0	0	0	0	0	0	0	0
c75ae6008025d80134bd14e9712f9d5c	218	734	219	0	0	0	0	0	0	0	0	0	153	871	595	165	0	0	0	0	0	0	0	0	81	257	478	82	0	0	0	0	0	0	0	0	34	20	37	35	68	52	26	0	0	0	0	0	44
c8e34bb10306cd8cc72e42eb1313b7c8	29	0	0	0	0	0	0	0	0	0	0	0	0	0	0	0	0	0	0	0	0	0	0	0	0	0	0	0	0	0	0	0	0	0	0	0	0	0	0	0	0	0	0	0	0	0	0	0	0
cbdc0f4fcc7b1e56aacc302c2b9b870c	131	76	60	19	0	0	0	0	0	0	0	0	115	88	50	46	66	0	17	0	0	0	0	0	25	104	147	0	40	10	8	0	0	0	0	0	72	51	26	211	198	74	175	216	53	0	0	0	43
cc246b85b65b580177f5f8655c0b7f71	0	0	0	0	0	0	0	0	0	0	0	0	0	23	23	44	40	18	320	0	0	0	0	0	0	0	0	0	0	0	0	0	0	0	0	0	0	22	0	23	0	29	11	5	0	0	0	0	0
cc82a5a0b284dea47583c8afa5a99755	35	37	0	17	0	0	36	0	0	0	0	0	51	0	12	18	44	17	22	675	0	0	0	0	15	0	0	0	0	84	20	0	0	0	0	0	274	23	0	0	0	19	47	97	1187	0	0	0	51
cd8d2ddb88bbe44dfa61a34dfd244b0b	29	18	0	9	0	0	5	0	0	0	0	0	18	18	23	27	10	0	7	22	0	0	0	0	0	0	0	0	0	0	0	0	0	0	0	0	0	0	0	0	0	0	0	0	0	0	0	0	43
ce40f273a2b6e2ca6c9a07d963892f67	28	0	0	0	0	0	0	0	0	0	0	0	20	0	0	0	0	0	0	0	0	0	0	0	0	0	0	0	0	0	0	0	0	0	0	0	0	0	0	0	0	0	0	0	0	0	0	0	34
ce72009c0c36b5ff547b9a0c89f669ce	0	0	0	0	0	0	0	0	0	0	0	0	0	0	0	0	0	0	0	0	0	0	0	0	0	0	0	0	0	0	0	0	0	0	0	0	0	0	0	0	0	0	0	0	0	0	0	0	0
ce78414357068359ddae6a47b6592a08	76	145	14	69	28	0	0	9	12	0	0	0	45	53	29	19	22	0	9	4	0	0	0	0	10	26	82	6	10	14	3	0	0	0	0	0	34	0	0	0	0	0	0	0	0	0	0	0	0
cfb47b9196eb1274f3473344b8f3860c	0	0	0	0	0	0	0	0	0	0	0	0	0	0	0	0	0	0	0	0	0	0	0	0	0	0	0	0	0	0	0	0	0	0	0	0	0	0	0	0	0	0	0	0	0	0	0	0	0
cfdf39cd6545fb6a7ddb747c3393c225	613	44	19	0	0	9	0	0	0	0	0	0	423	159	67	62	20	0	0	0	0	0	0	0	206	61	51	14	11	0	0	0	0	0	0	0	533	12	0	10	58	0	0	0	8	0	0	0	839
d040358e75e20b678a107f8ce18f4259	0	0	0	0	0	0	0	0	0	0	0	0	0	0	0	0	0	0	0	0	0	0	0	0	0	0	0	0	0	0	0	0	0	0	0	0	0	0	0	0	0	0	0	0	0	0	0	0	0
d084b32d5ad7ee012fef1f2de8889355	67	6	12	17	0	0	0	0	0	0	0	0	13	13	40	68	0	0	0	0	0	0	0	0	32	7	0	8	0	0	0	0	0	0	0	0	0	0	0	12	0	0	0	0	0	0	0	0	6
d3d5f57b1c8aafeca61afdb1627d2990	0	0	0	0	0	0	0	0	0	0	0	0	0	0	0	0	0	0	0	0	0	0	0	0	0	0	0	0	0	0	0	0	0	0	0	0	0	0	0	0	0	0	0	0	0	0	0	0	0
d6443ae1b639b169177263669b3256d9	0	0	0	0	0	0	0	0	0	0	0	0	0	0	0	0	0	0	0	0	0	0	0	0	0	0	0	0	0	0	0	0	0	0	0	0	0	0	0	0	0	0	0	0	0	0	0	0	0
d92d53b67f4b4a2516ca359494db4c24	0	60	0	27	0	0	0	0	0	0	0	0	0	0	0	22	24	11	9	0	0	0	0	0	0	0	11	0	6	0	0	0	0	0	0	0	0	11	49	14	89	38	24	0	0	0	0	0	11
d9f870f2673aa7deb1fecc0906beaada	0	0	0	0	0	0	0	0	0	0	0	0	0	0	0	0	0	0	0	0	0	0	0	0	0	0	0	0	0	0	0	0	0	0	0	0	0	0	0	0	0	0	0	0	0	0	0	0	0
daae43be6cf06991f62a085ba8bff3b6	1097	5661	2427	3049	1999	2370	707	1455	1288	122	0	7	378	1217	1401	2248	2805	1139	654	37	0	0	0	0	1213	1922	662	2322	1614	707	496	709	0	0	875	147	565	5555	2921	1069	644	3350	1179	363	14	0	9	0	457
daf471369c8df7afa7849741660d855b	0	103	125	160	274	123	622	12	0	0	0	23	0	33	90	692	795	284	345	362	0	0	0	0	0	84	317	155	186	172	25	0	0	0	0	0	0	0	0	0	0	0	91	554	515	0	0	0	0
deb6cb498b1f0a2e2098d8698813c54b	0	24	26	44	15	17	0	12	0	0	0	0	0	67	6	31	21	24	71	0	0	0	0	0	0	39	41	33	49	15	5	0	0	0	0	0	0	29	0	58	15	16	19	0	0	0	0	0	0
df1e3080300aed496c300246714bd838	0	0	0	0	0	0	0	0	0	0	0	0	0	0	0	0	0	0	0	0	0	0	0	0	0	0	0	0	0	0	0	0	0	0	0	0	0	0	0	0	0	0	0	0	0	0	0	0	0
e238c6f976254aa34d2106b20782549a	18	0	0	0	0	0	0	0	0	0	0	0	12	0	0	0	0	0	0	0	0	0	0	0	11	0	0	0	0	0	0	0	0	0	0	0	0	0	0	0	0	0	0	0	0	0	0	0	27
e36be349dea51383ef7c2f26dd242def	42	0	0	0	0	0	0	0	0	0	0	0	68	0	0	0	0	0	0	0	0	0	0	0	105	0	0	0	0	0	0	0	0	0	0	0	70	0	0	0	0	0	0	0	0	0	0	0	45
e5ee1d85ad16f8c94333754ffe9430ff	8	21	7	15	45	27	16	0	30	0	0	0	0	90	48	103	336	109	90	85	0	0	0	0	0	0	0	0	0	8	0	0	0	0	26	0	17	379	454	351	458	475	620	100	26	0	0	0	0
e6241ffe2fa3e3a874f232d6aafd0177	0	0	0	0	0	0	0	0	0	0	0	0	0	0	0	0	0	0	0	0	0	0	0	0	0	0	0	0	0	0	0	0	0	0	0	0	0	0	0	0	0	0	0	0	0	0	0	0	0
e9c6d3d5afd5747c2901ce47079bde79	0	0	0	0	0	0	0	0	0	0	0	0	0	0	0	0	0	0	0	0	0	0	0	0	0	0	0	0	0	0	0	0	0	0	0	0	0	0	0	0	0	0	0	0	0	0	0	0	0
ebc4cebda1feae3f47fdb85cb7ec8152	0	0	0	0	0	0	0	10	0	0	0	0	0	17	0	0	38	0	17	0	0	0	0	0	0	0	0	0	19	0	0	0	0	0	0	0	0	0	0	0	0	0	0	0	0	0	0	0	0
ec494ccbf94de2be48f3c7e4cf844046	26	0	0	0	0	0	0	0	0	0	0	0	33	0	0	0	0	0	0	0	0	0	0	0	6	0	0	0	0	0	0	0	0	0	0	0	21	0	0	0	0	0	0	0	0	0	0	0	34
ecb3759e804e8c86d9fb0de817207fe9	147	141	0	39	0	0	0	8	0	0	0	0	132	114	55	125	0	38	0	159	0	0	0	0	90	25	52	29	0	18	0	0	0	0	0	0	437	95	125	69	178	115	292	116	701	0	0	0	98
ee0cbf5dda05dd1c396eed829cd82b77	0	0	0	0	0	0	0	0	0	0	0	0	0	0	0	0	0	0	0	0	0	0	0	0	0	0	0	0	0	0	0	0	0	0	0	0	0	0	0	0	0	0	0	0	0	0	0	0	0
ee766857ab5fc018ac26632146bc90e1	0	0	0	0	24	0	0	0	0	0	0	0	0	13	28	0	41	0	0	0	0	0	0	0	0	0	0	0	0	0	0	0	0	0	0	0	0	12	0	0	0	0	0	0	0	0	0	0	0
ef3a40c4f26b5019887d73ceaaab84f2	0	0	0	0	0	0	0	0	0	0	0	0	0	0	0	0	0	0	0	0	0	0	0	0	0	0	0	0	0	0	0	0	0	0	0	0	119	0	0	0	0	0	0	0	0	0	0	0	125
f09ce8241752e0e74e9f4534ac80d6c4	0	0	0	0	0	0	0	0	0	0	0	0	0	0	0	0	0	0	0	0	0	0	0	0	0	0	0	0	0	0	0	0	0	0	0	0	0	0	0	0	0	0	0	0	0	0	0	0	0
f09f257605135a6049b847768387fb33	0	0	0	0	0	0	0	0	0	0	0	0	0	0	0	0	0	0	0	0	0	0	0	0	0	0	0	0	0	0	0	0	0	0	0	0	0	0	0	0	0	0	0	0	0	0	0	0	506
f0b141d26592690299c55f34b7d30adb	0	0	0	0	0	0	0	0	0	0	0	0	0	0	0	0	0	0	0	0	0	0	0	0	0	0	0	0	0	0	0	0	0	0	0	0	0	0	0	0	0	0	0	0	0	0	0	0	0
f0ea1e3d7fabfb8497741de9a3402b6e	0	45	0	0	0	0	55	0	0	0	0	0	0	86	27	0	22	0	0	0	0	0	0	0	0	0	0	0	0	10	0	0	0	0	0	0	0	0	10	0	95	39	82	64	62	0	0	0	0
f1b5d72cafaaea7b61c531cb90452d9c	0	14	12	16	5	6	5	0	7	3	0	0	11	10	14	0	9	8	7	0	0	0	0	0	0	10	23	0	7	0	0	0	0	0	0	0	0	8	23	0	19	10	7	0	0	0	0	0	0
f3e9d78daeea42d345080748e31ae3dd	12	0	0	0	0	0	0	0	0	0	0	0	0	0	0	0	0	0	0	0	0	0	0	0	0	0	0	0	0	0	0	0	0	0	0	0	51	43	44	41	62	13	58	0	26	0	0	0	0
f46fb27c910cdc08b14ef44ef5fe22ea	0	0	0	0	0	0	0	0	0	0	0	0	0	0	0	0	0	0	0	0	0	0	0	0	0	0	0	0	0	0	0	0	0	0	0	0	0	0	0	0	82	0	79	56	35	0	0	0	0
f5e65944985d39991cba3fab949a0150	59	47	79	50	85	42	633	12	140	0	0	0	111	116	61	26	15	5	5	144	0	2	0	0	28	155	75	23	126	24	432	107	0	0	57	0	101	62	9	35	85	0	267	1022	2126	0	0	0	146
f74772c312ecf2f0278c402953e04d93	137	139	65	77	124	246	63	109	0	0	0	0	163	0	0	125	357	96	0	0	0	0	0	0	174	255	111	253	376	78	64	57	0	0	57	0	101	204	149	61	58	298	78	0	0	0	0	0	451
f76f9398a707c47754f8308d099abd13	0	0	0	0	0	0	0	0	0	0	0	0	0	0	0	0	0	0	0	0	0	0	0	0	0	0	0	0	0	0	0	0	0	0	0	0	0	0	0	0	0	0	0	0	0	0	0	0	0
f80f737063601f7f957b2581f9d5524e	0	0	0	0	0	0	0	0	0	0	0	0	0	10	0	0	0	0	0	0	0	0	0	0	0	0	0	0	0	0	0	0	0	0	0	0	0	0	0	0	0	0	0	0	0	0	0	0	0
f9c752d5c510e07c457e029af2d6d31b	0	0	0	0	0	0	0	0	0	0	0	0	0	10	3	0	0	0	0	0	0	0	0	0	5	0	0	0	0	0	0	0	0	0	0	0	22	0	0	0	0	0	0	0	0	0	0	0	24
f9f8a1e38fcd6166305ee1a90187d5ed	0	0	0	0	0	0	47	0	0	0	0	0	0	0	0	8	57	63	64	123	0	0	0	0	0	0	0	0	0	0	0	0	0	0	0	0	0	0	0	0	0	0	0	0	0	0	0	0	0
fb3376cd5dd7b9f4c866e17253a3e5db	0	0	0	46	31	0	68	26	17	0	0	0	0	30	0	29	46	36	32	102	0	0	0	0	0	0	48	0	65	59	43	27	0	0	0	0	0	17	37	60	46	26	33	25	88	0	0	0	0
fcc84f75257e928f79853e39bb2c6d23	0	0	0	0	0	0	0	0	0	0	0	0	6	0	0	0	0	0	0	0	0	0	0	0	0	3	0	0	0	0	0	0	0	0	0	0	0	0	0	0	0	0	0	0	0	0	0	0	0
fe9a3e2c5c45bec637506a2ae1eb243c	427	0	0	0	0	0	0	0	0	0	0	0	427	0	0	0	0	0	0	0	0	0	0	0	444	0	0	0	0	0	0	0	0	0	0	0	374	0	0	0	0	0	0	0	0	0	0	0	116
[truncated: 35 more columns]

## Sheet: SILVA taxonomy (132-99-515-806)
ASV ID	Taxonomy	Confidence
00cd2f68603124759047487807589f27	D_0__Bacteria;D_1__Firmicutes;D_2__Clostridia;D_3__Clostridiales;D_4__Lachnospiraceae	0.999848
020f48a69f9bf40e54fbac885f94695a	D_0__Bacteria;D_1__Firmicutes;D_2__Clostridia;D_3__Clostridiales;D_4__Lachnospiraceae;D_5__Lachnospiraceae NK4A136 group;D_6__uncultured bacterium	0.959913
03a1f9f63e2fa6c7bdf27d33eba2b09d	D_0__Bacteria;D_1__Firmicutes;D_2__Clostridia;D_3__Clostridiales;D_4__Lachnospiraceae;D_5__uncultured	0.802801
03d1db1ccc574034f8242e94d57eca3b	D_0__Bacteria;D_1__Firmicutes;D_2__Clostridia;D_3__Clostridiales;D_4__Lachnospiraceae;D_5__uncultured;D_6__uncultured bacterium	0.703164
04551d3323a786ff624839f426ede82d	D_0__Bacteria;D_1__Firmicutes;D_2__Clostridia;D_3__Clostridiales;D_4__Clostridiales vadinBB60 group;D_5__uncultured bacterium;D_6__uncultured bacterium	0.996951
0570b4a067b34904d37cb5ddc848b221	D_0__Bacteria;D_1__Firmicutes;D_2__Clostridia;D_3__Clostridiales;D_4__Lachnospiraceae;D_5__uncultured;D_6__uncultured bacterium	0.996572
06538b77450f85903962437f449fa60a	D_0__Bacteria;D_1__Actinobacteria;D_2__Coriobacteriia;D_3__Coriobacteriales;D_4__Eggerthellaceae;D_5__Enterorhabdus	0.9962
08ce27cee52afc14d82faaae7852a600	D_0__Bacteria;D_1__Firmicutes;D_2__Clostridia;D_3__Clostridiales;D_4__Lachnospiraceae;D_5__uncultured;D_6__uncultured bacterium	0.886639
08eba18fc9aa967e5e29f20ee5041a60	D_0__Bacteria;D_1__Firmicutes;D_2__Clostridia;D_3__Clostridiales;D_4__Lachnospiraceae	0.999978
08eedcaf8f982611c4982038139f6271	D_0__Bacteria;D_1__Firmicutes;D_2__Clostridia;D_3__Clostridiales;D_4__Lachnospiraceae;D_5__Lachnospiraceae NK4A136 group;D_6__uncultured bacterium	0.968106
08faf2041b38f0c8f2faa68e7d5edd31	D_0__Bacteria;D_1__Firmicutes;D_2__Clostridia;D_3__Clostridiales;D_4__Lachnospiraceae	0.999944
09fe878f37fdb48cdc41797c656c05b2	D_0__Bacteria;D_1__Firmicutes;D_2__Clostridia;D_3__Clostridiales;D_4__Lachnospiraceae	0.999589
0ad13b6d1cd98ad7e8f6ee9909d33114	D_0__Bacteria;D_1__Bacteroidetes;D_2__Bacteroidia;D_3__Bacteroidales;D_4__Muribaculaceae;D_5__uncultured bacterium;D_6__uncultured bacterium	0.929004
0df6c802966e8670279671824da4f10a	D_0__Bacteria;D_1__Firmicutes;D_2__Bacilli;D_3__Lactobacillales;D_4__Lactobacillaceae;D_5__Lactobacillus	1
0f276b28ea3ba352f6fd667c1e298c38	D_0__Bacteria;D_1__Firmicutes;D_2__Clostridia;D_3__Clostridiales;D_4__Ruminococcaceae;D_5__Ruminococcaceae UCG-014	1
0f2a5acc53e55f2c9f0c7409421dc5a0	D_0__Bacteria;D_1__Firmicutes;D_2__Clostridia;D_3__Clostridiales;D_4__Ruminococcaceae;D_5__Anaerotruncus;D_6__uncultured bacterium	0.920818
10055b4de0b725f946f9dc5f3e8409df	D_0__Bacteria;D_1__Firmicutes;D_2__Clostridia;D_3__Clostridiales;D_4__Lachnospiraceae	1
12470c486f558c083c46b45408cae9c6	D_0__Bacteria;D_1__Firmicutes;D_2__Clostridia;D_3__Clostridiales;D_4__Ruminococcaceae;D_5__Ruminococcaceae UCG-009;D_6__uncultured bacterium	0.963711
1328ddadac3f2d08eb25e79a18f7e574	D_0__Bacteria;D_1__Firmicutes;D_2__Clostridia;D_3__Clostridiales;D_4__Lachnospiraceae;D_5__Lachnospiraceae NK4A136 group;D_6__uncultured bacterium	0.889082
13506518b825bfbd65794347af5958c6	D_0__Bacteria;D_1__Firmicutes;D_2__Clostridia;D_3__Clostridiales;D_4__Lachnospiraceae;D_5__Roseburia;D_6__uncultured bacterium	0.971906
14e78619269b8c45554ab4a8ddf2f22c	D_0__Bacteria;D_1__Firmicutes;D_2__Clostridia;D_3__Clostridiales;D_4__Ruminococcaceae	1
1841ceeb252a3e471065c84c01175567	D_0__Bacteria;D_1__Firmicutes;D_2__Clostridia;D_3__Clostridiales;D_4__Lachnospiraceae;D_5__uncultured;D_6__uncultured bacterium	0.97969
1c281deaf71c6d702d1ddadfa953eac6	D_0__Bacteria;D_1__Firmicutes;D_2__Clostridia;D_3__Clostridiales;D_4__Lachnospiraceae;D_5__uncultured;D_6__uncultured bacterium	0.707828
1fdb09b154f347c35de3aad68774cb79	D_0__Bacteria;D_1__Firmicutes;D_2__Clostridia;D_3__Clostridiales;D_4__Lachnospiraceae;D_5__Lachnoclostridium	0.708358
2197e3c697e9c1427ae1c3277d3c71f9	D_0__Bacteria;D_1__Firmicutes;D_2__Clostridia;D_3__Clostridiales;D_4__Lachnospiraceae;D_5__ASF356;D_6__uncultured bacterium	0.923388
223141ee97781bbede60bb494d599448	D_0__Bacteria;D_1__Firmicutes;D_2__Clostridia;D_3__Clostridiales;D_4__Lachnospiraceae;D_5__[Eubacterium] xylanophilum group;D_6__uncultured bacterium	0.986358
226ab97195d19858d059fffaef17f5d7	D_0__Bacteria;D_1__Firmicutes;D_2__Clostridia;D_3__Clostridiales;D_4__Lachnospiraceae;D_5__uncultured;D_6__Clostridium sp. Clone-49	0.962826
22907d450b79c927e4ffe34a2d09d2aa	D_0__Bacteria;D_1__Firmicutes;D_2__Clostridia;D_3__Clostridiales;D_4__Lachnospiraceae;D_5__Lachnoclostridium;D_6__Dorea sp. 5-2	0.962896
25f537c4856de1617e682de90caba215	D_0__Bacteria;D_1__Firmicutes;D_2__Clostridia;D_3__Clostridiales;D_4__Lachnospiraceae;D_5__Lachnospiraceae NK4A136 group	0.850812
2678ed3808ef43759fe3dcf46f1b1a05	D_0__Bacteria;D_1__Firmicutes;D_2__Clostridia;D_3__Clostridiales;D_4__Lachnospiraceae	0.999766
26d95f66b97240febac5d7976fe5ebaf	D_0__Bacteria;D_1__Firmicutes;D_2__Clostridia;D_3__Clostridiales;D_4__Lachnospiraceae	0.999995
270a745647e1f4f2daefddcae78b43c7	D_0__Bacteria;D_1__Firmicutes;D_2__Clostridia;D_3__Clostridiales;D_4__Lachnospiraceae;D_5__uncultured	0.814436
294439019add4f19e8d5d95d40921207	D_0__Bacteria;D_1__Firmicutes;D_2__Clostridia;D_3__Clostridiales;D_4__Lachnospiraceae;D_5__Lachnoclostridium	0.911156
2a89717b521dc276ae1bd08090909dc4	D_0__Bacteria;D_1__Firmicutes;D_2__Clostridia;D_3__Clostridiales;D_4__Ruminococcaceae;D_5__Ruminiclostridium 5;D_6__Ruminiclostridium sp. KB18	0.855872
2cf0267a31dc6f1b8ee65c913b8f6e4d	D_0__Bacteria;D_1__Firmicutes;D_2__Clostridia;D_3__Clostridiales;D_4__Lachnospiraceae;D_5__uncultured;D_6__uncultured bacterium	0.890808
2d01d21dc12ee96d173b6ab4e83f9a3b	D_0__Bacteria;D_1__Firmicutes;D_2__Clostridia;D_3__Clostridiales;D_4__Lachnospiraceae	0.999982
31217980cfdf305668ba9c8482a34e81	D_0__Bacteria;D_1__Firmicutes;D_2__Clostridia;D_3__Clostridiales;D_4__Lachnospiraceae	0.999998
32048bc37f42f1fac1d65633b809201e	D_0__Bacteria;D_1__Firmicutes;D_2__Erysipelotrichia;D_3__Erysipelotrichales;D_4__Erysipelotrichaceae;D_5__Erysipelatoclostridium	0.999999
34e330f47d6b0b3a7742855c99c1730b	D_0__Bacteria;D_1__Firmicutes;D_2__Clostridia;D_3__Clostridiales;D_4__Lachnospiraceae;D_5__uncultured	0.704835
3562d3a0374b9f2ed190c1a7aa7dedb7	D_0__Bacteria;D_1__Firmicutes;D_2__Clostridia;D_3__Clostridiales;D_4__Lachnospiraceae;D_5__Lachnospiraceae UCG-006	0.999981
35f3ce6a0ee2829e6ccb193be3c4338b	D_0__Bacteria;D_1__Tenericutes;D_2__Mollicutes;D_3__Anaeroplasmatales;D_4__Anaeroplasmataceae;D_5__Anaeroplasma;D_6__uncultured bacterium	0.999999
37a0a427f45ea3b8299b4a41c10d02e6	D_0__Bacteria;D_1__Firmicutes;D_2__Clostridia;D_3__Clostridiales;D_4__Lachnospiraceae;D_5__Lachnospiraceae NK4A136 group;D_6__uncultured bacterium	0.855456
37a7e187d35366eb6167cbe90e558af1	D_0__Bacteria;D_1__Firmicutes;D_2__Clostridia;D_3__Clostridiales;D_4__Lachnospiraceae	0.999981
3abae39e94cf51920aec2b9fb42b53a9	D_0__Bacteria;D_1__Firmicutes;D_2__Clostridia;D_3__Clostridiales;D_4__Family XIII;D_5__Family XIII UCG-001;D_6__uncultured bacterium	1
3d2cd874a4eea35af603ca0c0c25c89f	D_0__Bacteria;D_1__Firmicutes;D_2__Clostridia;D_3__Clostridiales;D_4__Lachnospiraceae;D_5__[Eubacterium] xylanophilum group;D_6__uncultured bacterium	0.969803
3dfaa3fabdf04711351c97af550d2921	D_0__Bacteria;D_1__Firmicutes;D_2__Clostridia;D_3__Clostridiales;D_4__Lachnospiraceae;D_5__Lachnospiraceae NK4A136 group;D_6__uncultured bacterium	0.859904
3e064c3f883fdd051884a58537182eef	D_0__Bacteria;D_1__Firmicutes;D_2__Clostridia;D_3__Clostridiales;D_4__Lachnospiraceae;D_5__Roseburia;D_6__uncultured bacterium	0.850361
3ee3085cd6f25c2449332df3675b9eee	D_0__Bacteria;D_1__Firmicutes;D_2__Clostridia;D_3__Clostridiales;D_4__Lachnospiraceae	0.999979
3f574a1c6ddd83e13a9f0c0d99628511	D_0__Bacteria;D_1__Firmicutes;D_2__Clostridia;D_3__Clostridiales;D_4__Ruminococcaceae;D_5__Ruminiclostridium 5;D_6__uncultured bacterium	0.916264
401e9cda8dd173db76e03cfe30f2274e	D_0__Bacteria;D_1__Firmicutes;D_2__Clostridia;D_3__Clostridiales;D_4__Ruminococcaceae;D_5__Oscillibacter;D_6__uncultured bacterium	0.981424
431b7a050a85f69cfcb3d5bb614a02e9	D_0__Bacteria;D_1__Tenericutes;D_2__Mollicutes;D_3__Mollicutes RF39;D_4__unidentified;D_5__unidentified;D_6__unidentified	0.859041
4422afa5e085d3e4373b56dd5c28160d	D_0__Bacteria;D_1__Firmicutes;D_2__Clostridia;D_3__Clostridiales;D_4__Lachnospiraceae;D_5__uncultured;D_6__Clostridium sp. Culture-41	0.991939
446b888f8119b56e60b68ad01e3dd288	D_0__Bacteria;D_1__Firmicutes;D_2__Clostridia;D_3__Clostridiales;D_4__Ruminococcaceae;D_5__[Eubacterium] coprostanoligenes group;D_6__gut metagenome	0.943654
4598e7db6dff8f019ff4f6c50dc05df4	D_0__Bacteria;D_1__Firmicutes;D_2__Clostridia;D_3__Clostridiales;D_4__Lachnospiraceae	1
45b76e49b6500d8d245c2f27f6fbb143	D_0__Bacteria;D_1__Firmicutes;D_2__Erysipelotrichia;D_3__Erysipelotrichales;D_4__Erysipelotrichaceae;D_5__Erysipelatoclostridium	0.999999
48120f2d28136884787660eb4953652a	D_0__Bacteria;D_1__Firmicutes;D_2__Clostridia;D_3__Clostridiales;D_4__Ruminococcaceae	1
48e2a4ea98aea8fa0f0cf874bdcacb52	D_0__Bacteria;D_1__Firmicutes;D_2__Clostridia;D_3__Clostridiales;D_4__Lachnospiraceae;D_5__Lachnoclostridium	0.862974
4a18a72af06424cd6600b6f548ea8f05	D_0__Bacteria;D_1__Firmicutes;D_2__Clostridia;D_3__Clostridiales;D_4__Ruminococcaceae;D_5__Ruminiclostridium 6;D_6__uncultured bacterium	0.910063
4cbfff144d4e7a4e0f4619ed505be070	D_0__Bacteria;D_1__Proteobacteria;D_2__Gammaproteobacteria;D_3__Enterobacteriales;D_4__Enterobacteriaceae	0.999987
4e0a65b0a2fab7bf0f307d360b679d87	D_0__Bacteria;D_1__Firmicutes;D_2__Clostridia;D_3__Clostridiales;D_4__Lachnospiraceae;D_5__uncultured;D_6__uncultured bacterium	0.708242
501a3e687c65822914e1a727e5f43331	D_0__Bacteria;D_1__Firmicutes;D_2__Clostridia;D_3__Clostridiales;D_4__Ruminococcaceae	0.999994
50c77a7d7927650d7b1a093e9d2c62de	D_0__Bacteria;D_1__Firmicutes;D_2__Clostridia;D_3__Clostridiales;D_4__Lachnospiraceae;D_5__uncultured;D_6__uncultured bacterium	0.957935
51111e66d97d8fd3f0bdf584d69c7835	D_0__Bacteria;D_1__Firmicutes;D_2__Clostridia;D_3__Clostridiales;D_4__Lachnospiraceae;D_5__Lachnoclostridium;D_6__[Clostridium] scindens	0.945579
538add871396bc31fee52b4c6e73542a	D_0__Bacteria;D_1__Firmicutes;D_2__Clostridia;D_3__Clostridiales;D_4__Lachnospiraceae;D_5__uncultured;D_6__uncultured bacterium	0.764082
547c9838a1612f7043e6f4258b8b5304	D_0__Bacteria;D_1__Verrucomicrobia;D_2__Verrucomicrobiae;D_3__Verrucomicrobiales;D_4__Akkermansiaceae;D_5__Akkermansia;D_6__uncultured bacterium	0.79335
54dcb911e3ab04e9d5b30c3912100b41	D_0__Bacteria;D_1__Firmicutes;D_2__Clostridia;D_3__Clostridiales;D_4__Lachnospiraceae;D_5__Lachnospiraceae NK4A136 group;D_6__uncultured bacterium	0.918371
55e62a37d75f2f867ef4733f85b82a45	D_0__Bacteria;D_1__Firmicutes;D_2__Clostridia;D_3__Clostridiales;D_4__Ruminococcaceae;D_5__Anaerotruncus;D_6__uncultured bacterium	0.971304
569653b1659271a290facfcedd0de061	D_0__Bacteria;D_1__Firmicutes;D_2__Bacilli;D_3__Lactobacillales;D_4__Enterococcaceae;D_5__Enterococcus	0.991493
57e11c3559fa2ef79a2702684229e4ba	D_0__Bacteria;D_1__Firmicutes;D_2__Clostridia;D_3__Clostridiales;D_4__Lachnospiraceae;D_5__Acetatifactor;D_6__uncultured bacterium	0.875481
5810a546133ce2a9e01ba21225a87263	D_0__Bacteria;D_1__Firmicutes;D_2__Clostridia;D_3__Clostridiales;D_4__Clostridiales vadinBB60 group;D_5__uncultured bacterium;D_6__uncultured bacterium	0.999973
5b9305abe9131ab077f971551c108db7	D_0__Bacteria;D_1__Firmicutes;D_2__Clostridia;D_3__Clostridiales;D_4__Clostridiales vadinBB60 group;D_5__uncultured Clostridia bacterium;D_6__uncultured Clostridia bacterium	0.995116
5e18094f37d33836726fabc09f8e46fc	D_0__Bacteria;D_1__Firmicutes;D_2__Clostridia;D_3__Clostridiales;D_4__Clostridiales vadinBB60 group;D_5__uncultured bacterium;D_6__uncultured bacterium	0.999608
5eaeab6fa2a8efe96eac7a0712c65080	D_0__Bacteria;D_1__Firmicutes;D_2__Clostridia;D_3__Clostridiales;D_4__Lachnospiraceae;D_5__Blautia	0.999999
5f1f6453ad88dc836876671d27f97f58	D_0__Bacteria;D_1__Firmicutes;D_2__Clostridia;D_3__Clostridiales;D_4__Lachnospiraceae;D_5__uncultured;D_6__uncultured bacterium	0.999307
60a2e0a4d6760de56ad66a42a4093dc5	D_0__Bacteria;D_1__Firmicutes;D_2__Clostridia;D_3__Clostridiales;D_4__Lachnospiraceae;D_5__Lachnoclostridium	0.870309
6116fd7dc95407952dfa6a8cad835556	D_0__Bacteria;D_1__Firmicutes;D_2__Erysipelotrichia;D_3__Erysipelotrichales;D_4__Erysipelotrichaceae;D_5__uncultured bacterium;D_6__uncultured bacterium	0.705661
61db0bd527e07336202fd0ff4578c042	D_0__Bacteria;D_1__Firmicutes;D_2__Clostridia;D_3__Clostridiales;D_4__Lachnospiraceae;D_5__uncultured	0.913364
62dc76a09326c359be5946507e82e9fa	D_0__Bacteria;D_1__Firmicutes;D_2__Clostridia;D_3__Clostridiales;D_4__Family XIII;D_5__[Eubacterium] nodatum group	0.997614
630d3298d6df053fa8d57ead7cd4df95	D_0__Bacteria;D_1__Firmicutes;D_2__Clostridia;D_3__Clostridiales;D_4__Clostridiales vadinBB60 group;D_5__uncultured bacterium;D_6__uncultured bacterium	0.977468
6337b308d49ea78bc68f9100ca6c62b4	D_0__Bacteria;D_1__Firmicutes;D_2__Clostridia;D_3__Clostridiales;D_4__Clostridiales vadinBB60 group;D_5__uncultured bacterium;D_6__uncultured bacterium	0.961342
6536a7bc84c95500ef05185628c9f407	D_0__Bacteria;D_1__Firmicutes;D_2__Clostridia;D_3__Clostridiales;D_4__Lachnospiraceae	0.999959
6a8118b17d1d40cf877db24449ceb616	D_0__Bacteria;D_1__Firmicutes;D_2__Clostridia;D_3__Clostridiales;D_4__Ruminococcaceae;D_5__Oscillibacter;D_6__uncultured bacterium	0.752679
6aaac37f56d07ffcea4fe9ef1cd00d2f	D_0__Bacteria;D_1__Firmicutes;D_2__Clostridia;D_3__Clostridiales;D_4__Lachnospiraceae;D_5__Blautia	0.999997
6c921e3ae0af506f54295d074ca071bc	D_0__Bacteria;D_1__Firmicutes;D_2__Clostridia;D_3__Clostridiales;D_4__Lachnospiraceae;D_5__A2	0.999999
6d4ab2107d92228c6751838e7dbbe697	D_0__Bacteria;D_1__Firmicutes;D_2__Clostridia;D_3__Clostridiales;D_4__Lachnospiraceae;D_5__GCA-900066575;D_6__uncultured bacterium	0.988776
6e5be229dd49e819c917d2ae8b72610b	D_0__Bacteria;D_1__Firmicutes;D_2__Clostridia;D_3__Clostridiales;D_4__Ruminococcaceae;D_5__Ruminiclostridium 5;D_6__uncultured bacterium	0.999697
766219c96c8e1cd5e3934f165d0fb3e7	D_0__Bacteria;D_1__Firmicutes;D_2__Clostridia;D_3__Clostridiales;D_4__Ruminococcaceae;D_5__Ruminiclostridium;D_6__uncultured bacterium	0.996651
7b28c20e72c6c95b3e604f0849245770	D_0__Bacteria;D_1__Verrucomicrobia;D_2__Verrucomicrobiae;D_3__Verrucomicrobiales;D_4__Akkermansiaceae;D_5__Akkermansia;D_6__uncultured bacterium	0.917353
7c3d7711fd15460714ece118b35c0576	D_0__Bacteria;D_1__Firmicutes;D_2__Clostridia;D_3__Clostridiales;D_4__Ruminococcaceae;D_5__Anaerotruncus;D_6__uncultured organism	0.912844
811f358e4e89eecbd75298ffce878cba	D_0__Bacteria;D_1__Firmicutes;D_2__Clostridia;D_3__Clostridiales;D_4__Lachnospiraceae;D_5__uncultured;D_6__Clostridium sp. Clone-49	0.771716
8212472385df0dc1b6527a764d613b7d	D_0__Bacteria;D_1__Firmicutes;D_2__Clostridia;D_3__Clostridiales;D_4__Lachnospiraceae;D_5__Acetatifactor;D_6__uncultured bacterium	0.999899
84977ba94188c5d008f9861e3e14d0a5	D_0__Bacteria;D_1__Firmicutes;D_2__Clostridia;D_3__Clostridiales;D_4__Lachnospiraceae	0.999999
851bd80d021dcf4e9f3f11e95310927c	D_0__Bacteria;D_1__Firmicutes;D_2__Clostridia;D_3__Clostridiales;D_4__Ruminococcaceae;D_5__Ruminiclostridium;D_6__uncultured bacterium	0.987167
85781f76fdd51f1cea0eab36c8b76a12	D_0__Bacteria;D_1__Firmicutes;D_2__Erysipelotrichia;D_3__Erysipelotrichales;D_4__Erysipelotrichaceae	0.999955
85db0d60e8985f5dd02b1b3c10e2c371	D_0__Bacteria;D_1__Firmicutes;D_2__Clostridia;D_3__Clostridiales;D_4__Lachnospiraceae;D_5__ASF356;D_6__uncultured bacterium	0.990843
86555947ddfc576c1bb9c42deb3998df	D_0__Bacteria;D_1__Firmicutes;D_2__Clostridia;D_3__Clostridiales;D_4__Ruminococcaceae;D_5__Ruminiclostridium;D_6__uncultured bacterium	0.954529
885af48524af5ccac2ffcff5abf6c1f9	D_0__Bacteria;D_1__Firmicutes;D_2__Clostridia;D_3__Clostridiales;D_4__Ruminococcaceae;D_5__Ruminiclostridium;D_6__uncultured bacterium	0.996602
898eb92ef2d1ef893f7d0c383527b44d	D_0__Bacteria;D_1__Firmicutes;D_2__Clostridia;D_3__Clostridiales;D_4__Lachnospiraceae;D_5__Lachnospiraceae UCG-006;D_6__uncultured bacterium	0.998916
8c65d91e013525d1c8606fab40e0a88b	D_0__Bacteria;D_1__Firmicutes;D_2__Clostridia;D_3__Clostridiales;D_4__Lachnospiraceae;D_5__Roseburia;D_6__uncultured bacterium	0.970263
8da18b476b64f6f053647455b6890f80	D_0__Bacteria;D_1__Firmicutes;D_2__Clostridia;D_3__Clostridiales;D_4__Ruminococcaceae;D_5__Oscillibacter;D_6__unidentified	0.77939
8e6f1849d93723676dff6cb1962941a8	D_0__Bacteria;D_1__Firmicutes;D_2__Clostridia;D_3__Clostridiales;D_4__Lachnospiraceae	0.999938
8e74f6f63a5f9a304aeb8284be71fd23	D_0__Bacteria;D_1__Firmicutes;D_2__Clostridia;D_3__Clostridiales;D_4__Lachnospiraceae;D_5__GCA-900066575;D_6__uncultured bacterium	0.996811
901c9973bde010c1a5c49023e63cc252	D_0__Bacteria;D_1__Firmicutes;D_2__Clostridia;D_3__Clostridiales;D_4__Lachnospiraceae;D_5__Lachnospiraceae UCG-004	0.774507
912487364b4fda5993a03f47d60111e9	D_0__Bacteria;D_1__Firmicutes;D_2__Clostridia;D_3__Clostridiales;D_4__Ruminococcaceae;D_5__Oscillibacter;D_6__uncultured bacterium	0.767809
91a093473cad95da81d9ebb47d5ef0c5	D_0__Bacteria;D_1__Firmicutes;D_2__Clostridia;D_3__Clostridiales;D_4__Lachnospiraceae;D_5__uncultured;D_6__Clostridium sp. Clone-47	0.973333
924668f542df9de35c2226e4a6cf09bd	D_0__Bacteria;D_1__Firmicutes;D_2__Clostridia;D_3__Clostridiales;D_4__Lachnospiraceae;D_5__Lachnospiraceae NK4A136 group	0.987679
958d78a02bef69a795806f97adb117ea	D_0__Bacteria;D_1__Firmicutes;D_2__Clostridia;D_3__Clostridiales;D_4__Ruminococcaceae;D_5__Ruminiclostridium 9	0.906501
95fdd816723ca482a5caba10bea171c8	D_0__Bacteria;D_1__Firmicutes;D_2__Bacilli;D_3__Lactobacillales;D_4__Lactobacillaceae;D_5__Lactobacillus;D_6__Lactobacillus murinus	0.93195
96aa8812056cf57226fffc3601021703	D_0__Bacteria;D_1__Firmicutes;D_2__Bacilli;D_3__Lactobacillales;D_4__Enterococcaceae;D_5__Enterococcus	0.984708
97d033725a3fcb0e6b0f9554365d4e0f	D_0__Bacteria;D_1__Firmicutes;D_2__Erysipelotrichia;D_3__Erysipelotrichales;D_4__Erysipelotrichaceae;D_5__uncultured bacterium;D_6__uncultured bacterium	0.999821
9908fffab7ed4f3bec44cda2f5084d49	D_0__Bacteria;D_1__Firmicutes;D_2__Bacilli;D_3__Lactobacillales;D_4__Enterococcaceae;D_5__Enterococcus	0.997928
9a13cbb8e1b12468bf22d6a05aafb0c0	D_0__Bacteria;D_1__Bacteroidetes;D_2__Bacteroidia;D_3__Bacteroidales;D_4__Rikenellaceae;D_5__Alistipes;D_6__uncultured bacterium	0.998916
9b4036adb487adfe4ca484346b5b9a7b	D_0__Bacteria;D_1__Firmicutes;D_2__Clostridia;D_3__Clostridiales;D_4__Lachnospiraceae;D_5__Lachnospiraceae NK4A136 group	0.996264
9e31424bebb25a100572229efc973274	D_0__Bacteria;D_1__Firmicutes;D_2__Clostridia;D_3__Clostridiales;D_4__Lachnospiraceae;D_5__Acetatifactor	0.997798
9e3b0ce9bb690b78f97f20c102089c55	D_0__Bacteria;D_1__Firmicutes;D_2__Clostridia;D_3__Clostridiales;D_4__Lachnospiraceae;D_5__uncultured	0.81367
9f3ae9f6096976f00cd7c13a4717ff1c	D_0__Bacteria;D_1__Firmicutes;D_2__Clostridia;D_3__Clostridiales;D_4__Lachnospiraceae	0.999996
a5a7486c3e60ff3d6cc20e9e6359e7ea	D_0__Bacteria;D_1__Firmicutes;D_2__Clostridia;D_3__Clostridiales;D_4__Lachnospiraceae	0.999996
a728a1dce17d5afb4677e6cc919c2391	D_0__Bacteria;D_1__Firmicutes;D_2__Clostridia;D_3__Clostridiales;D_4__Lachnospiraceae;D_5__Lachnospiraceae UCG-006;D_6__uncultured bacterium	0.783439
ab2842489206ced58fc69409494bf497	D_0__Bacteria;D_1__Firmicutes;D_2__Clostridia;D_3__Clostridiales;D_4__Lachnospiraceae;D_5__uncultured;D_6__uncultured bacterium	0.762426
ab620840ec71573b9d4fd3816bc52d02	D_0__Bacteria;D_1__Firmicutes;D_2__Clostridia;D_3__Clostridiales;D_4__Ruminococcaceae	0.999999
ac130fedaec2a466fa0514777712d1d7	D_0__Bacteria;D_1__Firmicutes;D_2__Clostridia;D_3__Clostridiales;D_4__Lachnospiraceae;D_5__Lachnospiraceae UCG-001;D_6__uncultured bacterium	0.997785
ad967928a73ab98e764eee29f69d81ee	D_0__Bacteria;D_1__Firmicutes;D_2__Clostridia;D_3__Clostridiales;D_4__Lachnospiraceae;D_5__uncultured;D_6__uncultured bacterium	0.901583
af140e3881d1c74ce8b17a5c8979dfa5	D_0__Bacteria;D_1__Firmicutes;D_2__Clostridia;D_3__Clostridiales;D_4__Lachnospiraceae;D_5__uncultured;D_6__uncultured bacterium	0.961157
b0393e75df8338f8224463cb1b34efbd	D_0__Bacteria;D_1__Firmicutes;D_2__Erysipelotrichia;D_3__Erysipelotrichales;D_4__Erysipelotrichaceae;D_5__uncultured;D_6__uncultured bacterium	0.997768
b0f809cbabf3ac99182581ec095868b2	D_0__Bacteria;D_1__Firmicutes;D_2__Clostridia;D_3__Clostridiales;D_4__Lachnospiraceae;D_5__Roseburia;D_6__uncultured bacterium	0.906327
b1652dc664d4e8ce2d123d26687d1204	D_0__Bacteria;D_1__Firmicutes;D_2__Clostridia;D_3__Clostridiales;D_4__Lachnospiraceae;D_5__[Eubacterium] xylanophilum group;D_6__uncultured bacterium	0.999879
b2097d12843899152a99e4faeb92e3e6	D_0__Bacteria;D_1__Firmicutes;D_2__Clostridia;D_3__Clostridiales;D_4__Ruminococcaceae	0.999999
b301115074f6e3de36efa48b692c7f8b	D_0__Bacteria;D_1__Firmicutes;D_2__Clostridia;D_3__Clostridiales;D_4__Lachnospiraceae;D_5__uncultured;D_6__Clostridium sp. Culture-41	0.837136
b310236a69032ef47e5c274f5256115a	D_0__Bacteria;D_1__Firmicutes;D_2__Clostridia;D_3__Clostridiales;D_4__Lachnospiraceae;D_5__Lachnospiraceae NK4A136 group	0.841331
b454c56ae7923cac07b03196d8b77304	D_0__Bacteria;D_1__Firmicutes;D_2__Clostridia;D_3__Clostridiales;D_4__Ruminococcaceae;D_5__Ruminiclostridium;D_6__uncultured bacterium	0.990827
b65410081c87ed629211d7fb136ec45f	D_0__Bacteria;D_1__Firmicutes;D_2__Clostridia;D_3__Clostridiales;D_4__Lachnospiraceae;D_5__uncultured;D_6__uncultured bacterium	0.906007
b73dacf77bae01c1ac830493658b9900	D_0__Bacteria;D_1__Proteobacteria;D_2__Gammaproteobacteria;D_3__Enterobacteriales;D_4__Enterobacteriaceae	0.999977
b8455681fc92d051fdd023aa62417fb3	D_0__Bacteria;D_1__Firmicutes;D_2__Clostridia;D_3__Clostridiales;D_4__Lachnospiraceae;D_5__Lachnospiraceae UCG-001;D_6__uncultured bacterium	0.999911
b99156ca841e99c7dc23bb92689252ea	D_0__Bacteria;D_1__Firmicutes;D_2__Clostridia;D_3__Clostridiales;D_4__Ruminococcaceae;D_5__Harryflintia;D_6__uncultured bacterium	0.999653
b9ed1a2c86edb972db7742981e6901da	D_0__Bacteria;D_1__Firmicutes;D_2__Clostridia;D_3__Clostridiales;D_4__Ruminococcaceae	1
bf34422106e5974ddf75216e2c05273c	D_0__Bacteria;D_1__Firmicutes;D_2__Clostridia;D_3__Clostridiales;D_4__Ruminococcaceae;D_5__Ruminiclostridium;D_6__uncultured bacterium	0.997188
bfa3561ca0d31bca54be08e2d9f7937f	D_0__Bacteria;D_1__Firmicutes;D_2__Clostridia;D_3__Clostridiales;D_4__Lachnospiraceae;D_5__Lachnoclostridium	0.893601
c1fb523690f4db6515ed0ab146d1ab8c	D_0__Bacteria;D_1__Firmicutes;D_2__Clostridia;D_3__Clostridiales;D_4__Lachnospiraceae	0.999826
c2cd6f99655915682fbe061583f8b578	D_0__Bacteria;D_1__Firmicutes;D_2__Clostridia;D_3__Clostridiales;D_4__Ruminococcaceae;D_5__Oscillibacter;D_6__uncultured bacterium	0.961229
c3ff4c29778c6c86865687a4061a3382	D_0__Bacteria;D_1__Firmicutes;D_2__Clostridia;D_3__Clostridiales;D_4__Lachnospiraceae	0.999855
c67805e12dc927c5b3ba6b192381ecf7	D_0__Bacteria;D_1__Firmicutes;D_2__Clostridia;D_3__Clostridiales;D_4__Lachnospiraceae;D_5__A2;D_6__uncultured bacterium	0.851225
c6c4b5ce7a8a576fe5abae3399a653c6	D_0__Bacteria;D_1__Firmicutes;D_2__Clostridia;D_3__Clostridiales;D_4__Ruminococcaceae;D_5__Ruminococcaceae UCG-014;D_6__uncultured bacterium	0.901346
c7205100c08de2585db74f670a36edf9	D_0__Bacteria;D_1__Firmicutes;D_2__Clostridia;D_3__Clostridiales;D_4__Lachnospiraceae;D_5__Blautia;D_6__Lachnospiraceae bacterium DW59	0.992792
c75ae6008025d80134bd14e9712f9d5c	D_0__Bacteria;D_1__Firmicutes;D_2__Clostridia;D_3__Clostridiales;D_4__Lachnospiraceae;D_5__GCA-900066575;D_6__uncultured bacterium	0.997133
c8e34bb10306cd8cc72e42eb1313b7c8	D_0__Bacteria;D_1__Firmicutes;D_2__Clostridia;D_3__Clostridiales;D_4__Ruminococcaceae;D_5__Ruminococcaceae UCG-014;D_6__uncultured bacterium	0.895225
cbdc0f4fcc7b1e56aacc302c2b9b870c	D_0__Bacteria;D_1__Firmicutes;D_2__Clostridia;D_3__Clostridiales;D_4__Lachnospiraceae	0.99978
cc246b85b65b580177f5f8655c0b7f71	D_0__Bacteria;D_1__Firmicutes;D_2__Clostridia;D_3__Clostridiales;D_4__Ruminococcaceae;D_5__Ruminiclostridium 5	0.773404
cc82a5a0b284dea47583c8afa5a99755	D_0__Bacteria;D_1__Firmicutes;D_2__Clostridia;D_3__Clostridiales;D_4__Ruminococcaceae;D_5__Intestinimonas;D_6__uncultured bacterium	0.923608
cd8d2ddb88bbe44dfa61a34dfd244b0b	D_0__Bacteria;D_1__Firmicutes;D_2__Clostridia;D_3__Clostridiales;D_4__Ruminococcaceae;D_5__GCA-900066225;D_6__uncultured bacterium	0.762068
ce40f273a2b6e2ca6c9a07d963892f67	D_0__Bacteria;D_1__Firmicutes;D_2__Clostridia;D_3__Clostridiales;D_4__Lachnospiraceae;D_5__A2;D_6__uncultured bacterium	0.999615
ce72009c0c36b5ff547b9a0c89f669ce	D_0__Bacteria;D_1__Tenericutes;D_2__Mollicutes;D_3__Mollicutes RF39	1
ce78414357068359ddae6a47b6592a08	D_0__Bacteria;D_1__Firmicutes;D_2__Clostridia;D_3__Clostridiales;D_4__Ruminococcaceae;D_5__Ruminiclostridium;D_6__uncultured bacterium	0.997731
cfb47b9196eb1274f3473344b8f3860c	D_0__Bacteria;D_1__Firmicutes;D_2__Clostridia;D_3__Clostridiales;D_4__Lachnospiraceae	0.999983
cfdf39cd6545fb6a7ddb747c3393c225	D_0__Bacteria;D_1__Firmicutes;D_2__Clostridia;D_3__Clostridiales;D_4__Lachnospiraceae;D_5__Lachnospiraceae NK4A136 group;D_6__uncultured bacterium	0.956864
d040358e75e20b678a107f8ce18f4259	D_0__Bacteria;D_1__Firmicutes;D_2__Clostridia;D_3__Clostridiales;D_4__Lachnospiraceae;D_5__A2;D_6__uncultured bacterium	0.830838
d084b32d5ad7ee012fef1f2de8889355	D_0__Bacteria;D_1__Firmicutes;D_2__Clostridia;D_3__Clostridiales;D_4__Lachnospiraceae;D_5__[Eubacterium] ventriosum group;D_6__uncultured Clostridiales bacterium	0.811475
d3d5f57b1c8aafeca61afdb1627d2990	D_0__Bacteria;D_1__Firmicutes;D_2__Clostridia;D_3__Clostridiales;D_4__Lachnospiraceae;D_5__Roseburia	0.997806
d6443ae1b639b169177263669b3256d9	D_0__Bacteria;D_1__Firmicutes;D_2__Clostridia;D_3__Clostridiales;D_4__Lachnospiraceae;D_5__A2;D_6__uncultured bacterium	0.983173
d92d53b67f4b4a2516ca359494db4c24	D_0__Bacteria;D_1__Firmicutes;D_2__Clostridia;D_3__Clostridiales;D_4__Ruminococcaceae;D_5__Oscillibacter	0.997529
d9f870f2673aa7deb1fecc0906beaada	D_0__Bacteria;D_1__Proteobacteria;D_2__Gammaproteobacteria;D_3__Enterobacteriales;D_4__Enterobacteriaceae	0.999974
daae43be6cf06991f62a085ba8bff3b6	D_0__Bacteria;D_1__Bacteroidetes;D_2__Bacteroidia;D_3__Bacteroidales;D_4__Muribaculaceae;D_5__uncultured bacterium;D_6__uncultured bacterium	0.857947
daf471369c8df7afa7849741660d855b	D_0__Bacteria;D_1__Firmicutes;D_2__Clostridia;D_3__Clostridiales;D_4__Lachnospiraceae;D_5__A2	0.859475
deb6cb498b1f0a2e2098d8698813c54b	D_0__Bacteria;D_1__Firmicutes;D_2__Clostridia;D_3__Clostridiales;D_4__Lachnospiraceae;D_5__Marvinbryantia;D_6__Clostridiales bacterium CIEAF 012	0.817575
df1e3080300aed496c300246714bd838	D_0__Bacteria;D_1__Firmicutes;D_2__Clostridia;D_3__Clostridiales;D_4__Lachnospiraceae;D_5__Lachnospiraceae UCG-001	0.999955
e238c6f976254aa34d2106b20782549a	D_0__Bacteria;D_1__Firmicutes;D_2__Clostridia;D_3__Clostridiales;D_4__Lachnospiraceae	0.999794
e36be349dea51383ef7c2f26dd242def	D_0__Bacteria;D_1__Firmicutes;D_2__Clostridia;D_3__Clostridiales;D_4__Clostridiales vadinBB60 group;D_5__uncultured bacterium;D_6__uncultured bacterium	0.999401
e5ee1d85ad16f8c94333754ffe9430ff	D_0__Bacteria;D_1__Firmicutes;D_2__Clostridia;D_3__Clostridiales;D_4__Lachnospiraceae;D_5__Tyzzerella;D_6__uncultured bacterium	0.942313
e6241ffe2fa3e3a874f232d6aafd0177	D_0__Bacteria;D_1__Tenericutes;D_2__Mollicutes;D_3__Mollicutes RF39;D_4__uncultured bacterium;D_5__uncultured bacterium;D_6__uncultured bacterium	0.762697
e9c6d3d5afd5747c2901ce47079bde79	D_0__Bacteria;D_1__Firmicutes;D_2__Clostridia;D_3__Clostridiales;D_4__Lachnospiraceae;D_5__Roseburia;D_6__uncultured bacterium	0.935692
ebc4cebda1feae3f47fdb85cb7ec8152	D_0__Bacteria;D_1__Firmicutes;D_2__Clostridia;D_3__Clostridiales;D_4__Ruminococcaceae;D_5__Ruminiclostridium 5;D_6__uncultured bacterium	0.956432
ec494ccbf94de2be48f3c7e4cf844046	D_0__Bacteria;D_1__Firmicutes;D_2__Clostridia;D_3__Clostridiales;D_4__Lachnospiraceae;D_5__Lachnospiraceae UCG-001;D_6__uncultured bacterium	0.855239
ecb3759e804e8c86d9fb0de817207fe9	D_0__Bacteria;D_1__Firmicutes;D_2__Clostridia;D_3__Clostridiales;D_4__Ruminococcaceae;D_5__uncultured	0.95173
ee0cbf5dda05dd1c396eed829cd82b77	D_0__Bacteria;D_1__Firmicutes;D_2__Clostridia;D_3__Clostridiales;D_4__Clostridiales vadinBB60 group;D_5__uncultured bacterium;D_6__uncultured bacterium	0.998312
ee766857ab5fc018ac26632146bc90e1	D_0__Bacteria;D_1__Firmicutes;D_2__Clostridia;D_3__Clostridiales;D_4__Ruminococcaceae;D_5__Ruminiclostridium 9;D_6__uncultured bacterium	0.759993
ef3a40c4f26b5019887d73ceaaab84f2	D_0__Bacteria;D_1__Firmicutes;D_2__Clostridia;D_3__Clostridiales;D_4__Lachnospiraceae;D_5__Lachnospiraceae NK4A136 group	0.999384
f09ce8241752e0e74e9f4534ac80d6c4	D_0__Bacteria;D_1__Bacteroidetes;D_2__Bacteroidia;D_3__Bacteroidales;D_4__Rikenellaceae;D_5__Alistipes;D_6__uncultured bacterium	0.999355
f09f257605135a6049b847768387fb33	D_0__Bacteria;D_1__Firmicutes;D_2__Clostridia;D_3__Clostridiales;D_4__Lachnospiraceae	0.99999
f0b141d26592690299c55f34b7d30adb	D_0__Bacteria;D_1__Firmicutes;D_2__Clostridia;D_3__Clostridiales;D_4__Lachnospiraceae;D_5__Roseburia;D_6__uncultured bacterium	0.982217
f0ea1e3d7fabfb8497741de9a3402b6e	D_0__Bacteria;D_1__Firmicutes;D_2__Clostridia;D_3__Clostridiales;D_4__Lachnospiraceae	0.999989
f1b5d72cafaaea7b61c531cb90452d9c	D_0__Bacteria;D_1__Firmicutes;D_2__Clostridia;D_3__Clostridiales;D_4__Peptococcaceae;D_5__uncultured;D_6__uncultured bacterium	0.92234
f3e9d78daeea42d345080748e31ae3dd	D_0__Bacteria;D_1__Firmicutes;D_2__Clostridia;D_3__Clostridiales;D_4__Ruminococcaceae;D_5__Ruminiclostridium 9	0.827885
f46fb27c910cdc08b14ef44ef5fe22ea	D_0__Bacteria;D_1__Firmicutes;D_2__Clostridia;D_3__Clostridiales;D_4__Ruminococcaceae	0.999989
f5e65944985d39991cba3fab949a0150	D_0__Bacteria;D_1__Firmicutes;D_2__Clostridia;D_3__Clostridiales;D_4__Lachnospiraceae;D_5__ASF356;D_6__uncultured bacterium	0.957077
f74772c312ecf2f0278c402953e04d93	D_0__Bacteria;D_1__Bacteroidetes;D_2__Bacteroidia;D_3__Bacteroidales;D_4__Muribaculaceae;D_5__uncultured bacterium;D_6__uncultured bacterium	0.965449
f76f9398a707c47754f8308d099abd13	D_0__Bacteria;D_1__Firmicutes;D_2__Clostridia;D_3__Clostridiales;D_4__Lachnospiraceae;D_5__Lachnospiraceae UCG-001;D_6__uncultured bacterium	0.99805
f80f737063601f7f957b2581f9d5524e	D_0__Bacteria;D_1__Tenericutes;D_2__Mollicutes;D_3__Mollicutes RF39	1
f9c752d5c510e07c457e029af2d6d31b	D_0__Bacteria;D_1__Firmicutes;D_2__Clostridia;D_3__Clostridiales;D_4__Lachnospiraceae;D_5__uncultured;D_6__uncultured bacterium	0.951754
f9f8a1e38fcd6166305ee1a90187d5ed	D_0__Bacteria;D_1__Firmicutes;D_2__Clostridia;D_3__Clostridiales;D_4__Lachnospiraceae	1
fb3376cd5dd7b9f4c866e17253a3e5db	D_0__Bacteria;D_1__Firmicutes;D_2__Clostridia;D_3__Clostridiales;D_4__Lachnospiraceae;D_5__Lachnoclostridium	0.995394
fcc84f75257e928f79853e39bb2c6d23	D_0__Bacteria;D_1__Firmicutes;D_2__Clostridia;D_3__Clostridiales;D_4__Lachnospiraceae;D_5__Lachnospiraceae FCS020 group;D_6__uncultured bacterium	0.719973
fe9a3e2c5c45bec637506a2ae1eb243c	D_0__Bacteria;D_1__Firmicutes;D_2__Clostridia;D_3__Clostridiales;D_4__Clostridiales vadinBB60 group;D_5__uncultured bacterium;D_6__uncultured bacterium	0.995103

## Sheet: Diversity
sample_id	richness	shannon
5_11_1_.6	77	2.8001
5_11_1_.3	65	2.38148
5_11_1_.2	43	1.84589
5_11_1_.1	56	1.98859
5_11_1_1	45	1.8744
5_11_1_2	40	1.74416
5_11_1_3	51	2.1038
5_11_1_4	29	1.57127
5_11_1_5	30	1.44022
5_11_1_6	8	0.536214
5_11_1_7	6	0.242557
5_11_1_8	12	0.274034
5_12_2_.6	74	2.97519
5_12_2_.3	67	3.07805
5_12_2_.2	62	2.78939
5_12_2_.1	59	2.68987
5_12_2_1	71	2.70889
5_12_2_2	45	2.44237
5_12_2_3	56	1.9018
5_12_2_4	47	2.07113
5_12_2_5	3	0.0333848
5_12_2_6	8	0.505362
5_12_2_7	3	0.231549
5_12_2_8	4	0.136553
5_13_5_.6	59	2.10994
5_13_5_.3	57	2.4251
5_13_5_.2	60	2.6371
5_13_5_.1	39	1.98881
5_13_5_1	59	1.50724
5_13_5_2	41	2.10097
5_13_5_3	35	1.62795
5_13_5_4	25	1.17122
5_13_5_5	3	0.213559
5_13_5_6	4	0.398059
5_13_5_7	21	1.0319
5_13_5_8	7	0.218608
5_14_1_.6	65	3.21344
5_14_1_.3	59	2.22934
5_14_1_.2	50	2.54928
5_14_1_.1	65	2.8766
5_14_1_1	80	3.31433
5_14_1_2	57	2.65082
5_14_1_3	73	3.17173
5_14_1_4	56	3.02536
5_14_1_5	64	2.40147
5_14_1_6	3	0.334339
5_14_1_7	4	0.30495
5_14_1_8	3	0.0351161
5_14_5_.6	73	3.17355
5_14_5_.3	71	3.13056
5_14_5_.2	63	3.31248
5_14_5_.1	63	3.12767
5_14_5_1	86	3.48772
5_14_5_2	64	3.30802
5_14_5_3	43	1.43802
5_14_5_4	18	0.382834
5_14_5_5	5	0.0625859
5_14_5_6	12	0.604376
5_14_5_7	13	0.337299
5_14_5_8	3	0.0603926
3__13_.1	115	3.0953
3__13_.2	123	2.34567
3__13_0	104	3.19475
3__13_10	15	1.01351
3__13_11	10	0.695532
3__13_12	7	1.10405
3__15_.1	116	3.55042
3__15_.2	134	3.85702
3__15_0	94	2.16345
3__15_10	8	0.70391
3__15_11	8	0.596881
3__15_12	5	0.735693
3__16_.1	122	3.59352
3__16_.2	136	3.7059
3__16_0	132	3.91979
3__16_10	20	1.69597
3__16_11	8	0.294792
3__16_12	9	1.09561
3__28_.1	113	3.50151
3__28_.2	116	3.7055
3__28_0	113	3.14389
3__28_10	19	1.35648
3__28_11	37	1.20307
3__28_12	44	1.99488

## Sheet: Lcn-2
sample_id	treatment	diet	ng_g_feces
3_X_13_10	salmonella	Chow	113.479
3_X_15_10	salmonella	Chow	261.172
3_X_16_10	salmonella	Chow	169.342
3_X_28_10	salmonella	Chow	97.0389
5_13_5_6	salmonella	HFD	12782.9
5_14_1_6	salmonella	HFD	2794.7
5_14_5_6	salmonella	HFD	19476.7
3_X_44_10	control	Chow	4.72743
3_X_45_10	control	Chow	8.50443
3_X_46_10	control	Chow	14.5186
3_X_47_10	control	Chow	5.99885
3_X_48_10	control	Chow	5.59191
3_X_49_10	control	Chow	9.29088
3_X_50_10	control	Chow	7.42603
5_1_1_11	control	Chow	5.424
5_1_2_11	control	Chow	2.04769
5_1_3_11	control	Chow	1.98874
5_1_4_11	control	Chow	1.16752
5_1_5_11	control	Chow	1.20072
5_11_1_-6	salmonella	HFD	24.1851
5_12_2_-6	salmonella	HFD	6.53851
5_13_5_-6	salmonella	HFD	43.6446
5_14_1_-6	salmonella	HFD	15.7082
5_14_5_-6	salmonella	HFD	46.3176
5_11_1_-1	salmonella	HFD	0.956492
5_12_2_-1	salmonella	HFD	5.94769
5_13_5_-1	salmonella	HFD	49.3741
5_14_1_-1	salmonella	HFD	1336.57
5_14_5_-1	salmonella	HFD	90.6558

## Sheet: Mouse Weight
Mouse	Day	Sample_ID	Weight_grams
M1	-6	5_11_1_-6	20.4
M2	-6	5_12_2_-6	22.2
M3	-6	5_13_5_-6	20.7
M4	-6	5_14_1_-6	21.8
M5	-6	5_14_5_-6	21.7
M1	-3	5_11_1_-3	20.1
M2	-3	5_12_2_-2	23
M3	-3	5_13_5_-3	21.5
M4	-3	5_14_1_-3	22.1
M5	-3	5_14_5_-3	22.7
M1	-2	5_11_1_-2	20.5
M2	-2	5_12_2_-2	23
M3	-2	5_13_5_-2	21.7
M4	-2	5_14_1_-2	22.5
M5	-2	5_14_5_-2	23.5
M1	-1	5_11_1_-1	21
M2	-1	5_12_2_-1	23.7
M3	-1	5_13_5_-1	19.9
M4	-1	5_14_1_-1	22.5
M5	-1	5_14_5_-1	23.5
M1	1	5_11_1_1	21.6
M2	1	5_12_2_1	24.4
M3	1	5_13_5_1	21.5
M4	1	5_14_1_1	22.6
M5	1	5_14_5_1	23.9
M1	2	5_11_1_2	21.7
M2	2	5_12_2_2	24.2
M3	2	5_13_5_2	21.7
M4	2	5_14_1_2	22.4
M5	2	5_14_5_2	23.9
M1	3	5_11_1_3	21.7
M2	3	5_12_2_3	25
M3	3	5_13_5_3	22.1
M4	3	5_14_1_3	22.6
M5	3	5_14_5_3	23.7
M1	4	5_11_1_4	21.5
M2	4	5_12_2_4	24.5
M3	4	5_13_5_4	22.1
M4	4	5_14_1_4	23
M5	4	5_14_5_4	23.7
M1	5	5_11_1_5	21
M2	5	5_12_2_5	24.6
M3	5	5_13_5_5	22.1
M4	5	5_14_1_5	23
M5	5	5_14_5_5	23.7
M1	6	5_11_1_6	20.9
M2	6	5_12_2_6	24
M3	6	5_13_5_6	21.9
M4	6	5_14_1_6	23
M5	6	5_14_5_6	23.7
M1	7	5_11_1_7	20.5
M2	7	5_12_2_7	23.8
M3	7	5_13_5_7	21.6
M4	7	5_14_1_7	22.3
M5	7	5_14_5_7	23.8
M1	8	5_11_1_8	20.4
M2	8	5_12_2_8	23.6
M3	8	5_13_5_8	20.6
M4	8	5_14_1_8	22.1
M5	8	5_14_5_8	23.5
