# Supplementary material for: Time-resolved multi-omics reveals diverse metabolic strategies of Salmonella during diet-induced inflammation
Source: mSphere. 2024 Sep 10;9(10):e00534-24. doi: 10.1128/msphere.00534-24 (PMC11520297; doi:10.1128/msphere.00534-24)
Supplement: Data Set S2 — Raw, unfiltered mapping to the Salmonella pangenome, gene length and strandedness information, GeTMM normalized gene counts, DESeq2 differentially expressed genes by each phase, DRAM (v1.4.0) annotations, and genes depicted in Fig. 6. [file msphere.00534-24-s0002.xlsx]

## Sheet: Unfiltered mapping
ID	Renamed_ID	3_X_13_11	3_X_15_11	3_X_16_11	3_X_28_11	3_X_45_11	3_X_46_11	3_X_47_11	3_X_49_11	3_X_50_11	5_11_1_-1	5_11_1_1	5_11_1_3	5_11_1_5	5_11_1_8	5_12_2_-1	5_12_2_1	5_12_2_3	5_12_2_5	5_12_2_8	5_13_5_-1	5_13_5_1	5_13_5_3	5_13_5_5	5_13_5_8	5_14_1_-1	5_14_1_1	5_14_1_3	5_14_1_5	5_14_1_8	5_14_5_-1	5_14_5_1	5_14_5_3	5_14_5_5	5_14_5_8
1000_1	Sal_fly_assembly_all_HQ_01_22_contig_2_194	281	201	282	183	0	0	0	0	0	1	1	8	3	1	1	0	0	113	11	0	3	27	17	456	0	0	1	4	31	0	1	38	17	13
1001_1	salmonella_bestbins_021821_scaffold_14_73	29	70	30	20	1	0	0	0	0	0	8	7	27	16	0	0	9	31	13	0	5	13	27	98	1	2	6	3	34	1	0	56	44	8
1002_1	Sal_fly_assembly_all_HQ_01_22_contig_8_213	12	2	8	8	0	0	0	0	0	0	5	2	0	1	0	1	1	0	3	0	0	5	5	14	3	2	4	3	0	0	0	12	9	1
1003_1	Sal_fly_assembly_all_HQ_01_22_contig_2_478	236	163	239	167	0	0	0	0	0	1	11	49	162	63	1	0	14	398	54	1	4	161	201	665	2	4	1	30	401	0	0	197	299	73
1004_1	Sal_fly_assembly_all_HQ_01_22_contig_9_207	114	317	174	81	0	0	0	0	0	1	6	25	37	27	1	1	6	112	14	1	3	44	63	174	1	0	0	18	60	0	1	45	116	7
1005_1	Sal_fly_assembly_all_HQ_01_22_contig_2_1138	2	0	2	0	0	0	0	0	0	0	2	0	0	2	0	0	3	0	7	2	2	1	3	1	0	1	0	3	3	0	0	3	6	4
1006_1	Sal_fly_assembly_all_HQ_01_22_contig_8_369	5	3	5	1	0	0	0	0	0	0	1	0	0	0	0	0	0	0	0	0	0	4	0	0	0	0	0	0	1	0	0	0	1	0
1007_1	salmonella_bestbins_021821_scaffold_3_221	168	145	157	74	0	0	0	0	0	0	3	16	1	37	0	0	5	64	6	0	2	16	39	178	0	0	0	16	60	0	0	46	197	16
1008_1	Sal_fly_assembly_all_HQ_01_22_contig_2_256	0	1	0	0	0	0	0	0	0	0	0	0	0	2	0	0	1	0	7	0	2	2	6	0	0	0	0	0	0	0	0	6	5	1
1009_1	Sal_fly_assembly_all_HQ_01_22_contig_3_294	12	1	8	3	0	0	0	0	0	1	7	0	7	2	2	1	0	2	0	0	1	2	10	10	2	3	2	0	2	0	1	9	2	1
100_1	Sal_fly_assembly_all_HQ_01_22_contig_4_126	1026	930	897	563	0	0	0	1	0	0	16	120	65	109	0	2	17	427	75	0	12	207	267	1101	0	2	2	66	359	0	1	332	722	87
1010_1	Sal_fly_assembly_all_HQ_01_22_contig_2_1580	4	6	10	6	0	0	0	0	0	0	14	2	0	27	0	1	14	4	33	0	2	10	17	11	0	2	10	4	14	0	1	30	36	12
1011_1	salmonella_bestbins_021821_scaffold_26_27	152	543	118	69	0	0	0	0	0	0	7	1	12	14	0	0	6	146	11	0	3	16	151	224	0	0	2	4	27	0	0	20	17	7
1013_1	salmonella_bestbins_021821_scaffold_6_33	99	106	107	93	0	0	0	0	0	0	4	15	21	9	0	0	3	79	8	0	4	23	50	39	0	0	1	25	15	0	0	72	42	3
1014_1	Sal_fly_assembly_all_HQ_01_22_contig_2_1547	47	178	731	87	0	0	0	0	0	2	18	0	0	27	0	0	3	21	21	0	0	19	39	14	1	1	5	5	13	1	1	99	65	14
1015_1	Sal_fly_assembly_all_HQ_01_22_contig_2_968	17	6	96	17	0	0	0	0	0	1	10	0	0	5	0	0	6	2	8	0	3	3	17	18	0	0	2	1	6	0	0	33	27	4
1016_1	Sal_fly_assembly_all_HQ_01_22_contig_1_987	27	6	29	24	0	0	0	0	0	0	0	2	14	1	0	0	0	5	2	0	0	5	2	9	0	0	0	1	2	0	0	9	6	0
1017_1	salmonella_bestbins_021821_scaffold_2_326	65	155	45	39	0	0	0	0	0	0	11	10	10	9	0	0	4	44	2	1	1	8	30	128	0	1	1	3	21	0	1	33	33	9
1018_1	salmonella_bestbins_021821_scaffold_41_27	0	5	2	2	0	0	0	0	0	0	3	0	1	2	0	0	2	5	7	0	0	5	5	23	0	0	2	0	4	0	0	11	13	2
1019_1	Sal_fly_assembly_all_HQ_01_22_contig_8_332	143	188	219	112	0	0	0	0	0	0	8	12	11	28	0	3	1	80	12	0	0	54	38	131	0	0	0	15	78	1	1	24	76	7
101_1	Sal_fly_assembly_all_HQ_01_22_contig_2_1568	0	1	5	1	0	0	0	0	0	1	2	0	0	0	0	0	2	7	2	0	0	3	12	14	0	0	0	0	16	0	0	5	5	0
1020_1	Sal_fly_assembly_all_HQ_01_22_contig_9_287	2	17	15	2	0	0	0	0	0	0	5	6	0	4	0	0	1	61	5	0	4	13	15	46	0	0	0	14	37	0	0	6	92	0
1021_1	Sal_fly_assembly_all_HQ_01_22_contig_4_23	25	2	21	7	0	0	0	0	0	0	4	5	1	19	0	0	16	25	17	0	11	30	12	50	0	0	2	15	15	0	0	49	49	7
1022_1	salmonella_bestbins_021821_scaffold_21_74	53	121	90	32	0	0	0	0	0	0	9	17	51	21	1	2	2	226	18	1	5	43	93	124	1	1	0	11	84	0	1	52	96	18
1023_1	Sal_fly_assembly_all_HQ_01_22_contig_9_265	0	0	0	0	0	0	0	0	0	0	0	0	0	0	1	0	0	1	0	1	0	1	1	0	0	0	0	0	0	0	0	1	3	0
1024_1	salmonella_bestbins_021821_scaffold_1_364	0	0	0	0	0	0	0	0	0	0	6	0	5	0	1	0	0	2	1	0	1	0	3	3	0	0	0	0	1	0	0	3	3	0
1025_1	Sal_fly_assembly_all_HQ_01_22_contig_4_251	43	72	231	90	0	0	0	0	0	1	5	2	9	7	0	2	3	7	6	1	8	11	4	43	0	0	2	0	66	0	0	9	12	0
1026_1	salmonella_bestbins_021821_scaffold_19_17	16	55	32	8	0	0	0	0	0	0	4	8	36	17	2	2	0	46	6	0	2	17	30	66	0	1	0	6	58	1	0	34	30	2
1027_1	salmonella_bestbins_021821_scaffold_2_258	20	2	31	10	0	0	0	0	0	0	7	2	1	2	0	0	12	12	0	0	5	13	4	42	1	0	0	0	8	0	0	18	8	1
1028_1	Sal_fly_assembly_all_HQ_01_22_contig_9_96	92	34	90	42	0	0	0	0	0	0	3	4	7	0	0	2	2	34	6	0	2	13	11	109	0	1	0	4	10	1	0	21	42	4
1029_1	Sal_fly_assembly_all_HQ_01_22_contig_8_731	48	35	49	26	0	0	0	0	0	1	0	3	0	8	0	1	1	6	5	0	1	4	6	21	1	0	1	2	10	0	1	6	11	2
102_1	Sal_fly_assembly_all_HQ_01_22_contig_2_1244	2	0	1	1	0	0	0	0	0	0	1	0	0	0	0	0	0	1	3	0	0	1	3	6	0	0	0	0	2	0	0	10	4	1
1030_1	Sal_fly_assembly_all_HQ_01_22_contig_8_233	10	2	15	7	0	0	0	0	0	0	1	0	0	2	0	0	0	0	0	0	0	0	0	3	1	1	0	0	0	0	0	3	0	0
1031_1	salmonella_bestbins_021821_scaffold_2_79	192	369	161	74	0	0	0	0	0	0	21	16	17	53	0	0	5	61	12	0	2	37	23	359	3	4	0	7	31	0	0	114	23	7
1032_1	salmonella_bestbins_021821_scaffold_20_33	24	43	65	61	0	0	0	0	0	2	6	10	7	10	0	0	2	38	10	0	1	13	19	48	0	1	0	5	41	1	0	17	57	12
1033_1	salmonella_bestbins_021821_scaffold_11_106	21	8	56	18	0	0	0	0	0	0	7	11	3	3	1	0	0	5	2	2	0	6	10	16	0	0	1	4	13	0	0	20	7	2
1034_1	Sal_fly_assembly_all_HQ_01_22_contig_1_444	107	49	104	99	0	0	0	0	0	0	13	5	44	36	1	0	4	84	17	0	2	14	98	164	0	2	0	7	58	0	2	70	60	11
1035_1	salmonella_bestbins_021821_scaffold_6_244	0	0	0	0	0	0	0	0	0	0	0	0	0	3	0	0	0	3	6	0	0	1	4	3	0	0	1	0	1	0	0	17	11	2
1036_1	salmonella_bestbins_021821_scaffold_22_28	0	8	5	4	0	0	0	0	0	0	18	5	0	1	0	0	3	12	7	0	0	3	19	9	0	0	1	3	15	0	0	19	24	4
1037_1	Sal_fly_assembly_all_HQ_01_22_contig_4_443	12	23	183	107	0	0	0	0	0	0	15	2	0	77	0	0	7	37	41	0	1	16	25	54	0	0	2	2	146	0	0	55	291	5
1038_1	salmonella_bestbins_021821_scaffold_25_110	48	104	98	45	0	0	0	0	0	0	25	7	12	23	0	0	31	75	65	0	1	21	45	49	0	0	18	4	32	0	0	54	77	6
1039_1	salmonella_bestbins_021821_scaffold_1_3	3	38	3	3	0	0	0	0	0	0	5	1	0	0	0	0	0	11	2	0	1	3	16	15	0	0	0	1	2	0	0	8	5	0
103_1	salmonella_bestbins_021821_scaffold_14_49	139	262	147	68	0	0	0	0	0	0	10	29	5	9	0	1	2	57	13	0	6	53	113	225	0	0	5	20	46	3	0	61	133	3
1040_1	Sal_fly_assembly_all_HQ_01_22_contig_2_1636	344	369	222	127	0	0	0	0	0	4	17	36	28	85	1	3	5	235	68	1	4	75	148	442	1	4	10	22	108	4	2	216	310	25
1041_1	Sal_fly_assembly_all_HQ_01_22_contig_2_830	42	16	65	41	0	0	0	0	0	0	2	3	10	23	0	0	5	73	28	0	2	14	43	111	0	0	1	9	74	0	0	19	59	13
1042_1	Sal_fly_assembly_all_HQ_01_22_contig_2_990	3	19	9	12	0	0	0	0	0	0	3	3	0	0	0	0	0	0	3	0	0	4	10	10	0	0	0	0	8	0	0	3	4	4
1043_1	salmonella_bestbins_021821_scaffold_5_3	5	7	15	7	0	0	0	0	0	0	3	1	0	9	0	0	11	17	13	0	3	10	4	10	0	0	2	4	3	0	0	13	15	1
1044_1	Sal_fly_assembly_all_HQ_01_22_contig_8_88	7	38	6	3	0	0	0	0	0	0	1	2	2	0	0	1	1	8	0	0	0	1	0	13	0	0	0	0	19	0	0	2	3	0
1045_1	Sal_fly_assembly_all_HQ_01_22_contig_2_192	0	0	0	0	0	0	0	0	0	0	0	0	0	0	0	0	0	0	0	0	0	0	0	0	0	0	0	0	0	0	0	1	0	0
1046_1	salmonella_bestbins_021821_scaffold_23_52	42	84	39	11	0	0	0	0	0	0	6	12	6	12	0	1	0	16	11	1	3	18	22	100	0	0	1	2	25	0	2	20	49	2
1047_1	Sal_fly_assembly_all_HQ_01_22_contig_1_226	75	106	77	50	0	0	0	0	0	0	36	15	10	15	1	1	11	68	29	1	1	30	40	264	0	1	4	9	41	0	1	77	98	16
1048_1	Sal_fly_assembly_all_HQ_01_22_contig_2_1057	5	4	32	15	0	0	0	0	0	0	12	8	0	15	0	1	3	28	62	1	2	9	42	45	0	0	2	3	24	0	0	78	142	12
1049_1	Sal_fly_assembly_all_HQ_01_22_contig_8_568	22	33	26	11	0	0	0	0	0	0	3	0	10	4	0	0	2	6	4	1	1	2	9	33	0	1	1	2	26	0	0	11	18	0
104_1	salmonella_bestbins_021821_scaffold_35_10	708	387	2066	147	0	0	0	2	0	0	7	0	0	1	0	0	0	1	0	0	0	0	1	2	0	0	0	3	33	0	0	8	6	1
1050_1	salmonella_bestbins_021821_scaffold_6_12	113	182	95	53	0	0	0	1	0	0	4	16	20	12	0	0	3	56	4	0	1	17	43	158	0	0	0	13	29	0	1	29	75	4
1051_1	Sal_fly_assembly_all_HQ_01_22_contig_3_669	76	85	82	32	0	0	0	1	0	0	24	30	9	18	0	0	15	151	30	0	6	60	59	159	0	1	6	25	64	0	0	79	200	7
1052_1	salmonella_bestbins_021821_scaffold_5_149	9	9	5	8	0	0	0	0	0	0	1	2	4	2	0	0	1	5	2	0	2	3	15	19	0	0	0	1	19	0	0	6	9	2
1053_1	salmonella_bestbins_021821_scaffold_36_38	3	9	11	4	0	0	0	0	0	0	7	4	0	2	0	0	21	3	10	0	3	5	7	19	0	0	11	2	9	1	0	27	8	3
1054_1	Sal_fly_assembly_all_HQ_01_22_contig_8_75	25	35	42	13	0	0	0	0	0	0	0	4	33	5	0	0	0	50	14	0	1	9	34	70	0	0	0	7	92	0	1	6	61	5
1055_1	Sal_fly_assembly_all_HQ_01_22_contig_1_348	533	1093	548	367	0	0	0	0	0	1	20	48	144	65	1	5	42	371	76	0	11	135	259	1461	3	2	12	15	253	0	3	296	283	61
1056_1	Sal_fly_assembly_all_HQ_01_22_contig_2_267	214	144	240	168	0	0	0	0	0	0	6	15	60	40	0	0	5	82	22	1	3	59	57	389	0	0	0	21	73	0	0	60	124	17
1057_1	Sal_fly_assembly_all_HQ_01_22_contig_2_516	5	32	79	170	0	0	0	0	0	0	25	2	3	24	0	1	15	8	14	0	6	17	10	80	0	0	1	3	74	0	0	59	106	11
1058_1	salmonella_bestbins_021821_scaffold_14_22	197	363	169	147	0	0	0	0	0	0	10	44	59	29	0	0	4	124	27	1	12	52	155	464	0	1	5	25	129	0	1	99	207	24
1059_1	Sal_fly_assembly_all_HQ_01_22_contig_1_54	0	0	0	0	0	0	0	0	0	0	0	0	0	0	0	0	0	0	0	0	0	0	0	0	0	0	0	0	0	0	0	0	0	0
105_1	salmonella_bestbins_021821_scaffold_2_168	23	51	49	26	0	0	0	0	0	1	6	4	19	8	0	0	2	15	9	1	0	5	8	28	1	1	0	6	49	0	0	21	39	0
1060_1	Sal_fly_assembly_all_HQ_01_22_contig_4_533	8	13	25	8	0	0	0	0	0	0	8	2	0	4	0	0	1	5	5	1	1	2	18	11	2	1	3	0	5	0	0	22	12	3
1061_1	Sal_fly_assembly_all_HQ_01_22_contig_8_763	838	1304	692	360	2	0	0	0	0	0	5	73	72	97	0	2	6	326	68	0	13	164	193	1259	0	2	4	17	194	0	0	196	360	44
1062_1	Sal_fly_assembly_all_HQ_01_22_contig_2_376	63	150	518	336	0	0	0	0	0	0	13	1	0	114	1	2	3	3	6	0	5	52	13	16	0	0	0	0	26	0	0	23	23	2
1063_1	salmonella_bestbins_021821_scaffold_5_110	9	35	9	14	0	0	0	0	0	0	4	0	1	0	0	0	6	16	3	0	3	3	1	4	0	0	0	2	7	0	0	18	10	0
1064_1	Sal_fly_assembly_all_HQ_01_22_contig_2_870	10	10	7	13	0	0	0	0	0	0	0	0	0	0	0	0	0	2	1	0	0	0	0	1	0	0	0	1	3	0	0	5	9	2
1065_1	Sal_fly_assembly_all_HQ_01_22_contig_4_331	55	143	67	36	0	0	0	0	0	0	8	11	4	23	0	0	10	45	43	2	6	32	70	164	0	0	9	6	42	1	1	101	78	32
1066_1	Sal_fly_assembly_all_HQ_01_22_contig_2_1388	4	2	5	5	0	0	0	0	0	0	0	0	2	0	0	0	0	1	1	0	0	0	0	1	0	0	0	0	0	0	0	2	2	1
1067_1	Sal_fly_assembly_all_HQ_01_22_contig_2_1634	27	24	57	44	0	0	0	0	0	0	4	2	5	3	0	1	3	12	2	0	0	5	9	45	0	0	0	1	14	0	0	13	13	3
1068_1	Sal_fly_assembly_all_HQ_01_22_contig_3_601	149	304	167	71	0	0	0	0	0	1	19	5	31	34	0	1	8	109	19	1	5	65	42	369	0	0	3	9	68	0	0	58	127	8
1069_1	Sal_fly_assembly_all_HQ_01_22_contig_3_503	401	673	326	182	0	0	0	0	0	0	22	219	237	82	0	1	22	617	86	1	16	258	326	1434	3	2	14	64	387	1	2	271	545	46
106_1	Sal_fly_assembly_all_HQ_01_22_contig_2_959	76	203	121	38	0	0	0	0	0	0	10	12	9	21	0	2	8	112	15	0	2	22	103	225	0	2	3	9	101	0	6	67	147	20
1070_1	salmonella_bestbins_021821_scaffold_22_18	133	256	106	64	0	0	0	0	0	1	6	30	100	28	1	0	9	195	19	0	5	71	130	740	1	0	0	6	201	0	1	150	208	40
1071_1	salmonella_bestbins_021821_scaffold_17_3	5	6	13	2	0	0	0	0	0	0	11	9	0	19	0	0	11	16	60	0	1	26	27	33	2	1	4	6	36	0	0	54	60	13
1072_1	Sal_fly_assembly_all_HQ_01_22_contig_4_713	18	33	24	14	0	0	0	0	0	0	1	2	4	13	0	0	1	15	4	0	0	5	15	46	0	1	2	1	14	0	0	12	27	0
1073_1	salmonella_bestbins_021821_scaffold_16_25	17	16	30	7	0	0	0	0	0	0	13	87	3	5	0	0	0	16	9	0	1	6	42	24	0	1	0	17	18	0	0	11	50	1
1074_1	salmonella_bestbins_021821_scaffold_17_56	565	316	601	338	0	0	0	0	0	3	14	149	725	315	3	3	19	820	90	1	19	316	929	3065	0	3	4	64	1278	0	2	594	705	173
1075_1	salmonella_bestbins_021821_scaffold_14_4	9	58	21	18	0	0	0	0	0	0	18	4	10	28	0	0	6	61	44	0	2	28	36	120	0	0	8	9	53	0	1	114	78	19
1076_1	salmonella_bestbins_021821_scaffold_2_152	1497	937	1534	824	2	0	0	3	0	0	62	1439	3077	1238	0	12	131	3850	1603	0	105	1754	5519	8915	1	12	7	1075	5789	0	20	635	5255	517
1077_1	salmonella_bestbins_021821_scaffold_6_122	3	10	0	2	0	0	0	0	0	0	3	72	0	10	1	1	5	25	50	0	4	16	30	4	0	0	3	17	9	0	0	67	110	12
1078_1	Sal_fly_assembly_all_HQ_01_22_contig_1_237	494	1418	398	266	0	0	0	0	0	1	3	90	118	224	0	1	8	700	67	0	13	311	259	1170	0	3	0	76	292	0	0	207	826	56
1079_1	Sal_fly_assembly_all_HQ_01_22_contig_2_52	0	3	1	0	0	0	0	0	0	0	4	1	0	2	0	0	1	3	2	0	1	5	2	2	0	0	0	0	3	0	1	11	5	1
107_1	salmonella_bestbins_021821_scaffold_7_137	136	194	76	38	2	0	0	0	0	0	15	10	3	12	0	0	6	37	36	0	2	17	25	239	0	0	3	5	180	1	0	48	126	9
1080_1	salmonella_bestbins_021821_scaffold_76_16	218	143	188	63	0	0	0	0	0	0	15	24	56	35	0	0	3	128	18	0	1	19	86	351	0	0	0	15	71	0	0	80	86	12
1081_1	Sal_fly_assembly_all_HQ_01_22_contig_8_525	41	87	85	28	0	0	0	0	0	1	20	28	21	12	2	0	2	68	13	0	6	33	75	116	1	3	2	24	86	0	1	35	84	7
1082_1	salmonella_bestbins_021821_scaffold_25_129	1138	2507	1140	580	1	0	0	1	0	1	22	86	485	185	0	2	19	1228	132	2	29	310	867	2447	3	1	6	89	690	3	7	460	876	125
1083_1	salmonella_bestbins_021821_scaffold_25_73	174	53	195	85	0	0	0	0	0	0	5	7	8	18	0	0	0	37	13	0	2	32	18	150	1	0	0	2	24	0	1	48	70	13
1084_1	Sal_fly_assembly_all_HQ_01_22_contig_2_668	670	852	1712	227	2	0	0	0	0	5	14	3	1	11	4	3	4	3	27	1	2	9	49	5	3	4	4	5	193	2	5	48	23	2
1085_1	salmonella_bestbins_021821_scaffold_7_76	282	229	232	105	0	0	0	1	0	0	9	20	50	97	0	0	12	89	200	0	11	141	98	358	1	0	10	13	152	0	1	156	255	26
1086_1	salmonella_bestbins_021821_scaffold_2_93	236	160	159	121	0	0	0	0	0	1	16	3	14	21	0	1	1	160	13	1	2	34	28	577	1	0	1	6	36	0	1	53	17	6
1087_1	Sal_fly_assembly_all_HQ_01_22_contig_8_149	0	0	0	1	0	0	0	0	0	0	3	0	0	0	0	0	2	2	1	0	0	1	1	14	0	0	2	0	0	0	0	4	2	0
1088_1	Sal_fly_assembly_all_HQ_01_22_contig_1_559	1	0	0	0	0	0	0	0	0	0	0	0	0	0	0	0	0	0	0	0	0	0	0	0	0	0	0	0	0	0	0	1	1	0
1089_1	salmonella_bestbins_021821_scaffold_2_160	10	24	10	5	0	0	0	0	0	2	4	3	0	9	0	1	1	8	1	0	0	3	11	17	0	0	2	3	5	0	0	13	11	0
108_1	salmonella_bestbins_021821_scaffold_4_145	21	51	20	9	0	0	0	0	0	0	8	2	16	5	0	0	2	11	1	0	1	4	13	39	0	0	0	0	10	0	1	17	24	1
1090_1	Sal_fly_assembly_all_HQ_01_22_contig_8_347	4	9	10	2	0	0	0	0	0	0	0	21	0	1	0	0	1	5	0	0	1	2	9	0	2	0	0	12	8	0	0	2	31	0
1091_1	Sal_fly_assembly_all_HQ_01_22_contig_2_916	334	182	294	210	0	0	0	0	0	2	3	29	87	33	1	0	3	221	41	0	7	88	133	772	2	2	4	26	141	0	0	170	275	25
1092_1	salmonella_bestbins_021821_scaffold_1_201	26	20	37	21	0	0	0	0	0	2	8	1	0	20	0	0	13	19	4	0	2	13	11	12	1	1	1	0	62	0	0	28	11	2
1093_1	salmonella_bestbins_021821_scaffold_2_203	100	34	129	1	1	0	0	0	0	0	8	2	2	45	0	0	14	1	2	0	2	7	2	15	0	1	4	0	508	0	0	7	87	0
1094_1	Sal_fly_assembly_all_HQ_01_22_contig_2_770	64	66	92	58	0	0	0	0	0	0	3	20	45	29	0	0	4	117	14	0	0	57	114	213	2	1	0	14	110	1	0	83	151	16
1095_1	Sal_fly_assembly_all_HQ_01_22_contig_1_328	75	55	87	52	0	0	0	0	0	1	8	20	21	34	1	0	2	150	17	0	1	21	151	196	1	0	0	23	131	0	1	53	122	16
1096_1	Sal_fly_assembly_all_HQ_01_22_contig_8_743	638	1060	813	250	0	0	0	0	0	3	20	91	93	145	0	0	7	327	97	0	9	201	106	1421	0	2	2	31	230	0	1	105	796	23
1097_1	Sal_fly_assembly_all_HQ_01_22_contig_10_25	2	7	7	1	0	0	0	0	0	0	5	1	0	3	0	0	1	5	6	0	2	3	29	24	0	0	0	1	27	0	0	31	14	4
1098_1	salmonella_bestbins_021821_scaffold_0_181	0	3	10	0	0	0	0	0	0	0	9	0	0	2	1	0	1	1	4	0	0	1	5	13	0	1	1	0	4	2	0	11	9	1
1099_1	Sal_fly_assembly_all_HQ_01_22_contig_2_1651	12	8	34	24	0	0	0	0	0	0	11	4	2	2	0	1	7	1	7	0	1	5	15	12	0	0	1	0	26	0	1	27	7	0
109_1	salmonella_bestbins_021821_scaffold_1_121	31	34	236	31	0	0	0	1	0	1	3	1	2	25	0	0	5	6	21	1	1	23	16	28	0	1	2	2	161	0	0	32	35	5
10_1	Sal_fly_assembly_all_HQ_01_22_contig_1_385	82	135	113	38	0	0	0	0	0	1	22	10	36	22	2	0	6	142	15	0	12	24	120	231	1	0	1	6	152	0	0	66	92	13
1100_1	Sal_fly_assembly_all_HQ_01_22_contig_1_1024	4	0	1	0	0	0	0	0	0	0	0	0	0	1	0	0	0	0	0	1	0	0	2	0	0	0	0	0	0	0	0	1	1	0
1101_1	salmonella_bestbins_021821_scaffold_16_19	16	7	56	18	0	0	0	0	0	0	1	3	0	6	0	0	1	26	7	0	0	1	18	75	0	0	1	0	41	0	0	10	51	7
1102_1	Sal_fly_assembly_all_HQ_01_22_contig_2_206	378	248	380	131	0	0	0	0	0	0	15	15	144	153	0	0	0	383	72	0	4	195	175	1557	0	0	0	12	412	0	0	176	78	64
1103_1	salmonella_bestbins_021821_scaffold_0_305	31	57	119	19	0	0	0	0	0	0	8	29	1	11	2	1	1	49	7	1	1	7	45	32	1	0	0	24	82	0	1	22	63	4
1104_1	Sal_fly_assembly_all_HQ_01_22_contig_1_678	38	14	27	17	0	0	0	0	0	0	3	0	0	0	0	0	0	29	1	0	0	2	2	2	0	0	0	12	35	0	0	6	4	0
1105_1	Sal_fly_assembly_all_HQ_01_22_contig_3_218	4	16	3	2	0	0	0	0	0	1	13	8	0	7	0	1	4	95	17	1	1	3	101	18	1	1	0	14	54	0	0	22	72	15
1106_1	salmonella_bestbins_021821_scaffold_5_178	36	52	61	14	0	0	0	0	0	2	25	26	116	85	1	3	18	388	297	1	11	71	224	471	1	4	12	24	117	0	1	174	495	79
1107_1	Sal_fly_assembly_all_HQ_01_22_contig_8_901	36	95	43	18	0	0	0	0	0	0	3	0	9	13	0	0	1	2	7	0	0	6	5	86	0	0	3	1	1	0	0	12	6	1
1108_1	Sal_fly_assembly_all_HQ_01_22_contig_4_267	0	0	0	0	0	0	0	0	0	0	0	0	0	0	0	0	1	0	4	0	0	0	0	1	0	1	0	0	0	0	0	0	0	0
1109_1	salmonella_bestbins_021821_scaffold_203_11	221	58	168	113	0	0	0	0	0	0	8	26	8	45	0	1	0	39	20	0	5	57	57	192	1	0	0	18	139	0	0	52	55	10
110_1	salmonella_bestbins_021821_scaffold_4_155	27	42	36	22	0	0	0	0	0	1	9	20	23	49	0	0	5	72	97	0	1	27	89	280	0	1	5	5	51	0	0	97	204	15
1110_1	Sal_fly_assembly_all_HQ_01_22_contig_1_711	4	3	2	0	0	0	0	0	0	1	5	2	2	13	0	1	3	3	43	0	2	22	21	17	0	0	3	6	74	1	0	32	55	6
1111_1	Sal_fly_assembly_all_HQ_01_22_contig_4_686	13	5	12	7	0	0	0	0	0	0	0	3	21	3	0	0	1	13	0	1	1	7	7	18	0	0	0	1	4	0	0	7	10	1
1112_1	Sal_fly_assembly_all_HQ_01_22_contig_4_231	20	56	42	24	0	0	0	0	0	1	1	20	5	10	0	0	0	27	5	0	1	4	32	9	0	0	0	19	6	0	0	6	46	0
1113_1	Sal_fly_assembly_all_HQ_01_22_contig_8_522	31	75	48	32	0	0	0	0	0	0	5	25	8	6	1	3	8	94	9	0	6	60	72	82	0	0	0	17	43	0	1	47	44	7
1114_1	salmonella_bestbins_021821_scaffold_0_78	115	215	395	247	1	0	0	0	0	0	9	27	65	376	0	0	10	34	10	0	2	238	19	295	0	1	0	9	53	0	0	225	381	1
1115_1	Sal_fly_assembly_all_HQ_01_22_contig_11_2	0	1	1	1	0	0	0	0	0	0	0	0	0	0	0	1	0	1	0	0	0	0	0	0	0	0	0	0	0	0	0	0	0	0
1116_1	salmonella_bestbins_021821_scaffold_3_79	2	5	1	3	0	0	0	0	0	0	1	2	4	12	1	2	10	4	24	0	0	11	11	4	0	0	1	2	2	0	0	28	24	2
1117_1	Sal_fly_assembly_all_HQ_01_22_contig_1_212	194	181	212	95	0	0	0	0	0	0	3	5	11	31	0	0	1	20	20	0	1	11	12	98	0	0	0	1	17	1	1	29	75	1
1118_1	Sal_fly_assembly_all_HQ_01_22_contig_8_261	185	172	430	119	0	0	0	0	0	0	15	82	11	34	1	2	4	260	31	1	8	61	160	307	0	1	3	65	339	0	1	45	235	14
1119_1	Sal_fly_assembly_all_HQ_01_22_contig_2_810	108	200	70	51	0	0	0	0	0	0	2	11	2	27	0	0	1	63	6	0	1	24	54	226	0	1	0	20	36	0	2	38	70	4
111_1	salmonella_bestbins_021821_scaffold_16_84	39	12	49	9	0	0	0	0	0	0	1	1	0	1	0	0	2	11	1	0	1	4	10	39	0	0	1	3	7	0	0	5	11	1
1120_1	Sal_fly_assembly_all_HQ_01_22_contig_3_604	73	16	94	81	0	0	0	0	0	0	0	5	79	31	0	0	5	114	34	0	0	49	80	262	0	0	0	6	86	0	0	47	116	29
1121_1	Sal_fly_assembly_all_HQ_01_22_contig_3_595	5	6	5	0	0	0	0	0	0	0	0	0	0	0	0	0	0	1	1	0	0	0	1	0	0	0	0	0	0	0	0	1	1	0
1122_1	salmonella_bestbins_021821_scaffold_3_4	223	397	192	132	0	0	0	0	0	0	8	22	20	38	0	1	4	152	26	0	4	54	106	392	0	0	3	40	145	0	1	94	202	18
1123_1	salmonella_bestbins_021821_scaffold_35_5	238	456	356	119	0	0	0	1	0	0	8	10	2	50	0	1	7	35	77	1	2	30	112	36	0	2	9	5	64	0	0	198	202	22
1124_1	salmonella_bestbins_021821_scaffold_1_198	56	61	71	162	0	0	0	0	0	2	4	2	36	234	0	0	5	4	40	0	1	48	21	156	0	0	1	0	167	0	0	38	69	7
1125_1	Sal_fly_assembly_all_HQ_01_22_contig_8_61	5	0	1	2	0	0	0	0	0	3	4	1	0	0	2	1	2	2	2	0	0	7	1	0	0	4	0	2	0	0	0	4	3	2
1126_1	Sal_fly_assembly_all_HQ_01_22_contig_2_556	26	27	55	14	0	0	0	0	0	0	7	1	9	9	0	0	0	48	6	0	0	19	46	63	0	0	2	7	64	0	0	23	89	1
1127_1	Sal_fly_assembly_all_HQ_01_22_contig_8_131	1496	1842	1115	712	2	0	0	0	0	2	44	287	319	305	0	4	30	1060	208	2	28	449	617	3213	2	3	8	192	628	1	6	597	1527	112
1128_1	Sal_fly_assembly_all_HQ_01_22_contig_1_125	0	0	0	0	0	0	0	0	0	0	0	4	0	24	0	0	3	4	62	0	0	11	44	7	0	0	3	5	11	0	0	69	51	31
1129_1	Sal_fly_assembly_all_HQ_01_22_contig_4_609	542	1324	881	446	2	0	0	0	0	0	22	105	227	187	0	1	19	869	88	0	11	257	359	1153	0	3	2	68	456	0	6	223	621	82
112_1	Sal_fly_assembly_all_HQ_01_22_contig_3_189	0	0	2	2	0	0	0	0	0	0	1	2	0	6	0	0	1	1	11	0	1	2	5	5	0	0	0	1	3	0	1	4	8	0
1130_1	Sal_fly_assembly_all_HQ_01_22_contig_1_474	2	6	3	3	0	0	0	0	0	0	6	0	3	3	0	0	0	13	8	0	0	3	7	11	0	0	0	0	10	0	0	18	14	6
1131_1	salmonella_bestbins_021821_scaffold_2_371	228	538	184	77	0	0	0	0	0	0	6	16	32	49	0	0	6	125	21	0	9	67	53	606	1	0	4	2	243	0	1	142	112	18
1132_1	Sal_fly_assembly_all_HQ_01_22_contig_2_889	4	6	6	1	0	0	0	0	0	0	4	0	0	0	0	0	0	1	1	0	0	3	1	6	0	0	0	0	0	0	0	3	4	0
1133_1	Sal_fly_assembly_all_HQ_01_22_contig_2_574	19	34	27	13	0	0	0	0	0	0	9	5	10	20	0	0	4	34	39	0	0	12	56	40	0	0	1	3	9	0	0	32	85	7
1134_1	salmonella_bestbins_021821_scaffold_0_417	22	18	24	18	0	0	0	0	0	1	9	1	0	14	0	1	0	9	6	0	1	1	10	18	0	2	0	0	10	0	0	20	24	1
1135_1	Sal_fly_assembly_all_HQ_01_22_contig_8_408	8	60	25	10	0	0	0	0	0	0	1	41	0	2	0	0	0	23	7	0	0	4	22	17	0	0	0	20	34	0	0	6	27	0
1136_1	Sal_fly_assembly_all_HQ_01_22_contig_3_660	727	1621	853	514	2	0	0	0	0	1	19	111	120	163	0	4	17	421	104	0	21	212	406	1270	0	2	3	42	304	0	2	226	646	55
1137_1	salmonella_bestbins_021821_scaffold_1_161	9	26	55	4	0	0	0	0	0	1	8	4	18	5	0	3	8	3	8	1	1	16	5	35	0	3	2	4	57	1	1	32	14	2
1138_1	Sal_fly_assembly_all_HQ_01_22_contig_2_151	102	159	32	25	0	0	0	0	0	0	2	0	0	2	0	0	0	4	0	0	0	1	1	3	0	1	2	0	2	0	0	1	3	0
1139_1	salmonella_bestbins_021821_scaffold_6_29	112	279	611	158	0	0	0	0	0	0	7	149	29	16	3	1	6	380	77	0	3	185	183	498	2	1	1	21	74	0	0	82	32	15
113_1	Sal_fly_assembly_all_HQ_01_22_contig_3_231	4	17	17	6	0	0	0	0	0	1	12	5	0	6	0	0	15	56	13	0	2	20	56	63	0	0	4	8	18	0	1	48	36	7
1141_1	salmonella_bestbins_021821_scaffold_19_74	13	24	34	14	0	0	0	0	0	0	2	0	0	0	0	0	2	4	1	2	2	6	4	29	1	0	0	0	8	0	2	5	11	8
1142_1	Sal_fly_assembly_all_HQ_01_22_contig_2_809	72	95	49	31	0	0	0	0	0	1	31	11	14	12	0	1	2	56	12	1	2	32	39	202	3	0	1	10	34	0	2	67	89	6
1143_1	Sal_fly_assembly_all_HQ_01_22_contig_4_536	26	36	29	19	0	0	0	0	0	0	3	1	1	0	0	1	1	2	1	0	0	2	2	33	1	0	0	1	13	1	0	13	8	5
1144_1	salmonella_bestbins_021821_scaffold_22_57	0	0	2	0	0	0	0	0	0	0	1	0	0	0	0	0	1	1	0	0	0	0	2	3	0	0	0	0	2	0	0	7	1	0
1145_1	Sal_fly_assembly_all_HQ_01_22_contig_8_249	227	79	257	109	0	0	0	0	0	2	12	14	15	25	2	3	4	52	13	0	2	49	22	135	1	0	6	21	71	0	0	30	133	5
1146_1	Sal_fly_assembly_all_HQ_01_22_contig_8_294	13	32	20	22	0	0	0	0	0	0	15	1	0	4	1	1	1	15	10	0	0	9	18	8	0	0	1	1	12	0	1	27	36	2
1147_1	Sal_fly_assembly_all_HQ_01_22_contig_8_747	814	1001	1836	563	0	0	0	1	0	0	15	41	47	181	0	3	16	58	40	0	8	83	120	471	0	0	0	5	365	0	0	203	278	26
1148_1	Sal_fly_assembly_all_HQ_01_22_contig_1_344	949	2211	1149	577	1	0	0	0	2	0	30	128	216	149	0	5	46	701	57	0	32	265	365	1482	0	1	2	90	600	0	3	278	684	81
1149_1	salmonella_bestbins_021821_scaffold_1_330	24	21	47	9	0	0	0	0	0	0	3	4	13	9	1	0	0	17	2	0	1	20	8	26	2	1	0	0	32	1	0	13	20	2
114_1	Sal_fly_assembly_all_HQ_01_22_contig_11_5	0	0	0	0	0	0	0	0	0	0	0	0	0	0	0	0	0	3	1	0	1	0	0	0	0	0	0	0	0	0	0	0	0	0
1150_1	salmonella_bestbins_021821_scaffold_35_41	2144	2187	1887	1001	1	0	0	0	0	0	14	422	4256	2373	1	4	52	1532	447	0	32	1713	1716	25204	1	1	9	364	3871	0	3	2123	5104	1002
1151_1	salmonella_bestbins_021821_scaffold_0_96	69	79	122	53	0	0	0	0	0	0	5	6	3	31	0	1	12	31	31	0	2	15	9	31	0	0	5	4	22	0	0	50	41	5
1152_1	Sal_fly_assembly_all_HQ_01_22_contig_16_89	5	4	7	2	0	0	0	0	0	1	12	68	1	229	3	4	93	132	555	0	7	266	248	144	1	0	39	43	198	0	1	526	593	68
1153_1	salmonella_bestbins_021821_scaffold_21_4	161	162	144	90	0	0	0	0	0	0	11	48	47	44	1	0	9	238	37	0	5	54	102	338	0	1	10	45	185	0	0	87	250	21
1154_1	salmonella_bestbins_021821_scaffold_13_7	414	192	729	328	0	0	1	0	0	1	16	40	145	125	0	3	8	216	206	0	3	198	246	728	0	0	15	43	337	0	1	395	495	86
1155_1	Sal_fly_assembly_all_HQ_01_22_contig_2_223	58	47	21	5	0	0	0	0	0	0	9	2	4	10	0	1	0	79	10	0	1	12	16	206	0	0	0	2	7	0	0	19	6	4
1156_1	salmonella_bestbins_021821_scaffold_63_7	21	31	22	5	0	0	0	0	0	1	12	9	12	42	0	0	6	187	17	1	2	33	42	154	1	1	4	14	51	0	0	26	102	5
1157_1	Sal_fly_assembly_all_HQ_01_22_contig_8_588	139	386	136	72	0	0	0	0	0	0	4	24	6	13	0	0	0	92	16	0	2	68	48	191	1	0	2	12	62	1	1	35	119	10
1158_1	Sal_fly_assembly_all_HQ_01_22_contig_2_72	16	5	9	9	0	0	0	0	0	0	1	4	5	16	0	0	0	16	3	2	0	13	8	37	0	0	0	3	32	0	0	18	16	3
1159_1	salmonella_bestbins_021821_scaffold_1_94	70	179	98	82	0	0	0	0	0	1	5	18	66	40	1	1	7	76	53	1	1	45	155	209	0	1	2	18	93	0	0	64	130	17
115_1	salmonella_bestbins_021821_scaffold_25_99	3	14	17	12	0	0	0	0	0	1	15	4	6	9	0	0	1	20	8	0	0	6	26	39	0	2	2	5	17	0	2	26	31	5
1160_1	Sal_fly_assembly_all_HQ_01_22_contig_2_44	23	14	43	13	0	0	0	0	0	1	4	6	7	27	1	1	4	36	53	1	4	17	52	85	1	3	2	5	41	2	0	83	77	14
1161_1	salmonella_bestbins_021821_scaffold_29_51	6	15	24	11	0	0	0	0	0	2	35	5	2	38	1	2	9	23	40	2	5	30	35	130	2	5	5	9	37	2	1	100	41	17
1162_1	Sal_fly_assembly_all_HQ_01_22_contig_1_634	220	185	209	167	0	0	0	0	0	1	14	16	42	42	0	3	4	87	20	0	6	45	59	290	1	0	0	16	64	1	0	138	148	18
1163_1	salmonella_bestbins_021821_scaffold_5_87	11	22	17	14	0	0	0	0	0	0	5	3	3	6	0	0	1	15	18	0	2	7	23	42	0	0	1	4	13	0	0	27	39	2
1164_1	salmonella_bestbins_021821_scaffold_4_147	8	28	111	96	0	0	0	0	0	0	8	2	0	14	0	2	3	7	8	0	2	5	8	21	0	0	3	1	18	0	1	22	16	2
1165_1	Sal_fly_assembly_all_HQ_01_22_contig_4_499	173	441	503	229	0	0	0	0	0	1	8	18	45	31	0	2	11	199	75	0	1	64	229	136	0	1	6	13	89	0	0	122	157	18
1166_1	Sal_fly_assembly_all_HQ_01_22_contig_1_675	8	5	22	16	0	0	0	0	0	1	4	0	0	5	0	0	0	1	1	1	0	1	1	0	0	1	0	4	31	1	0	4	3	0
1168_1	Sal_fly_assembly_all_HQ_01_22_contig_3_55	0	3	1	1	0	0	0	0	0	4	6	0	0	0	0	1	0	1	2	0	1	0	0	5	1	4	1	0	13	0	0	4	4	0
1169_1	salmonella_bestbins_021821_scaffold_17_77	180	73	119	59	0	0	0	0	0	2	11	2	0	33	2	0	0	72	3	0	0	24	3	362	0	0	0	0	14	0	0	74	4	9
116_1	salmonella_bestbins_021821_scaffold_23_57	40	75	48	16	0	0	0	0	0	0	4	2	13	9	0	0	5	28	7	0	2	12	17	74	2	1	1	3	15	0	0	17	28	2
1170_1	Sal_fly_assembly_all_HQ_01_22_contig_2_773	23	11	23	8	0	0	0	0	0	4	15	62	7	101	3	2	262	33	177	0	41	116	81	39	2	0	67	33	91	2	0	232	282	43
1171_1	Sal_fly_assembly_all_HQ_01_22_contig_1_958	0	0	1	0	0	0	0	0	0	0	2	1	0	1	0	0	0	5	5	0	0	0	11	4	0	0	0	4	2	0	0	9	26	1
1172_1	Sal_fly_assembly_all_HQ_01_22_contig_1_981	1	10	8	11	0	0	0	0	0	0	5	0	0	0	0	0	0	1	2	0	0	1	2	3	0	0	1	0	6	0	1	5	3	1
1173_1	salmonella_bestbins_021821_scaffold_13_86	3	1	8	1	0	0	0	0	0	0	3	4	2	15	0	0	5	14	47	0	0	11	70	21	0	0	3	8	11	0	1	28	41	9
1174_1	Sal_fly_assembly_all_HQ_01_22_contig_2_1439	101	124	106	62	1	0	0	0	0	1	34	18	20	10	0	1	2	100	19	0	14	33	132	328	0	2	2	3	102	0	8	76	86	21
1175_1	Sal_fly_assembly_all_HQ_01_22_contig_1_5	11	8	11	5	0	0	0	0	0	0	0	0	0	0	0	1	0	1	3	0	0	3	7	5	1	0	0	1	2	0	0	6	10	2
1176_1	salmonella_bestbins_021821_scaffold_64_9	322	749	345	148	0	0	0	1	0	0	13	63	137	61	2	1	12	248	43	2	5	110	105	993	0	1	0	29	175	1	2	200	448	53
1177_1	Sal_fly_assembly_all_HQ_01_22_contig_8_305	90	17	136	136	0	0	0	0	0	0	1	8	0	10	0	0	0	10	7	0	1	5	14	14	0	0	0	1	14	0	0	24	19	1
1178_1	Sal_fly_assembly_all_HQ_01_22_contig_8_849	418	401	433	189	0	0	0	0	0	0	9	31	94	213	0	0	3	236	62	0	1	118	240	2055	0	0	0	22	265	1	2	165	114	46
1179_1	salmonella_bestbins_021821_scaffold_6_184	339	1079	803	51	0	0	0	1	0	1	19	8	7	146	1	0	12	15	21	1	2	32	67	289	1	0	6	6	50	1	1	57	181	7
117_1	Sal_fly_assembly_all_HQ_01_22_contig_3_307	226	424	278	201	0	0	0	0	0	1	9	41	76	48	1	1	1	224	38	1	3	71	96	816	0	0	0	39	182	0	1	139	271	26
1180_1	Sal_fly_assembly_all_HQ_01_22_contig_3_554	0	3	3	1	0	0	0	0	0	0	1	3	0	3	0	1	5	12	16	0	1	13	8	17	0	1	1	3	4	0	0	16	27	4
1181_1	salmonella_bestbins_021821_scaffold_7_80	152	365	205	176	0	0	0	0	0	0	8	21	31	60	0	0	7	119	47	0	1	47	101	220	0	0	3	21	105	0	0	131	141	33
1182_1	Sal_fly_assembly_all_HQ_01_22_contig_2_1159	0	0	8	2	0	0	0	0	0	0	11	0	0	1	3	0	0	0	2	1	1	2	3	3	1	1	1	0	0	1	0	10	2	0
1183_1	salmonella_bestbins_021821_scaffold_2_161	23	70	43	22	0	0	0	0	0	6	19	7	12	7	2	3	3	29	15	3	3	32	44	80	2	3	1	21	38	1	2	29	36	6
1184_1	salmonella_bestbins_021821_scaffold_5_201	8	29	26	9	0	0	0	0	0	0	12	5	0	12	1	1	4	20	19	0	4	18	55	40	1	1	4	0	18	0	1	60	71	13
1185_1	Sal_fly_assembly_all_HQ_01_22_contig_2_491	0	0	1	0	0	0	0	0	0	0	2	0	0	0	0	0	0	0	4	0	0	2	6	9	0	0	0	0	5	0	1	1	3	0
1186_1	salmonella_bestbins_021821_scaffold_54_2	18	27	20	3	0	0	0	0	0	0	3	13	13	6	0	0	2	89	20	0	1	9	65	60	0	0	0	20	92	0	0	19	78	18
1187_1	Sal_fly_assembly_all_HQ_01_22_contig_2_1081	5	3	25	9	0	0	0	0	0	0	11	11	0	43	0	1	9	8	149	0	0	22	68	51	0	1	1	4	125	0	0	73	110	14
1188_1	Sal_fly_assembly_all_HQ_01_22_contig_4_55	47	131	143	4	0	0	0	0	0	0	3	29	5	111	1	0	17	62	510	0	5	66	165	345	0	0	21	14	127	0	0	349	888	89
1189_1	Sal_fly_assembly_all_HQ_01_22_contig_8_756	156	149	329	162	0	0	0	0	0	0	8	25	69	40	2	2	11	123	23	0	3	30	95	204	0	1	0	19	130	0	2	74	221	7
118_1	salmonella_bestbins_021821_scaffold_7_23	221	188	345	125	1	0	0	0	0	16	26	42	51	25	15	15	3	215	33	12	23	57	143	311	17	21	0	26	119	13	13	50	263	11
1190_1	Sal_fly_assembly_all_HQ_01_22_contig_4_507	6	20	97	16	0	0	0	0	0	0	6	1	0	2	0	1	2	5	12	0	0	4	11	11	0	0	2	1	62	0	1	14	23	0
1191_1	Sal_fly_assembly_all_HQ_01_22_contig_2_541	9	15	5	8	0	0	0	0	0	0	2	1	0	8	0	0	2	3	21	1	1	7	7	10	0	0	3	2	7	0	1	22	39	0
1192_1	Sal_fly_assembly_all_HQ_01_22_contig_2_496	4	5	25	10	0	0	0	0	0	0	9	6	11	8	0	0	0	8	7	0	0	6	8	55	0	0	0	0	27	0	0	15	11	1
1193_1	salmonella_bestbins_021821_scaffold_26_42	721	805	446	192	0	0	0	0	0	0	19	37	99	36	0	1	10	155	47	1	11	197	394	1452	0	1	1	13	178	0	1	191	239	29
1194_1	salmonella_bestbins_021821_scaffold_25_13	87	75	61	42	0	0	0	0	0	0	10	9	0	3	0	1	2	26	6	0	3	18	28	106	0	0	1	4	38	0	1	26	57	7
1195_1	Sal_fly_assembly_all_HQ_01_22_contig_1_695	178	78	102	93	0	0	0	0	0	1	10	4	3	4	0	1	0	10	5	0	1	5	15	54	0	1	1	2	47	0	0	31	27	4
1196_1	Sal_fly_assembly_all_HQ_01_22_contig_4_38	4	22	10	3	0	0	0	0	0	0	2	3	3	2	1	0	21	2	6	0	10	7	3	9	0	0	19	0	4	0	0	16	6	0
1197_1	salmonella_bestbins_021821_scaffold_27_43	194	237	234	135	0	0	0	0	0	0	8	101	57	83	0	2	15	262	23	0	6	135	128	385	0	0	0	65	163	0	0	89	315	43
1198_1	salmonella_bestbins_021821_scaffold_4_171	6	17	47	0	0	0	0	0	0	0	0	0	2	4	0	0	0	1	1	0	0	0	0	4	1	0	1	0	3	0	0	3	1	0
1199_1	salmonella_bestbins_021821_scaffold_74_14	118	89	160	98	0	0	0	0	0	0	9	23	52	76	0	0	8	131	25	0	0	82	66	269	1	0	1	33	92	0	0	66	215	15
119_1	Sal_fly_assembly_all_HQ_01_22_contig_2_645	2	13	8	5	0	0	0	0	0	0	1	1	1	3	2	0	1	4	4	0	3	3	9	27	0	0	0	2	4	0	0	8	6	1
11_1	Sal_fly_assembly_all_HQ_01_22_contig_4_689	269	1007	1379	425	0	0	0	0	0	0	8	3	2	88	0	2	2	46	62	1	1	11	55	57	2	0	5	8	28	0	0	62	166	13
1200_1	salmonella_bestbins_021821_scaffold_16_119	1	1	8	2	0	0	0	0	0	0	10	3	0	14	2	0	8	14	29	0	1	20	18	5	1	0	1	3	20	0	0	62	42	5
1201_1	Sal_fly_assembly_all_HQ_01_22_contig_1_826	605	1356	394	305	1	0	0	1	0	0	11	45	65	103	0	2	9	216	18	0	6	86	96	411	0	0	0	27	70	0	2	113	316	13
1202_1	salmonella_bestbins_021821_scaffold_8_109	31	9	30	12	0	0	0	0	0	2	16	2	24	16	1	0	1	81	17	1	2	7	63	95	1	1	2	8	114	3	2	56	48	9
1203_1	Sal_fly_assembly_all_HQ_01_22_contig_8_473	7	9	22	11	0	0	0	0	0	0	9	8	0	10	1	0	3	20	14	0	1	12	36	24	0	2	5	5	20	0	0	34	29	7
1204_1	salmonella_bestbins_021821_scaffold_36_2	4	10	22	11	1	0	0	0	0	5	22	4	3	7	1	1	1	10	14	3	4	6	37	31	2	2	2	1	16	0	0	84	27	7
1205_1	Sal_fly_assembly_all_HQ_01_22_contig_3_86	52	98	215	181	0	0	0	0	0	0	0	2	12	4	0	0	2	12	0	1	1	0	9	37	0	0	0	3	11	0	0	30	10	1
1206_1	Sal_fly_assembly_all_HQ_01_22_contig_2_415	59	105	117	83	0	0	0	0	0	0	10	10	21	22	0	0	5	98	16	0	2	32	58	201	0	1	1	6	59	0	2	75	56	12
1207_1	Sal_fly_assembly_all_HQ_01_22_contig_4_62	7	15	24	0	0	0	0	0	0	0	4	4	0	26	0	0	6	6	24	0	0	12	13	8	1	0	4	4	20	0	0	59	35	8
1208_1	Sal_fly_assembly_all_HQ_01_22_contig_8_37	21	14	8	8	0	0	0	0	0	0	0	2	0	4	0	0	0	5	15	0	0	8	10	19	0	1	1	2	5	0	0	12	12	0
1209_1	salmonella_bestbins_021821_scaffold_12_31	43	56	82	62	0	0	0	0	0	0	14	469	44	1360	2	0	505	742	2725	0	30	1611	1460	981	0	0	185	314	1267	1	1	2605	3272	275
120_1	Sal_fly_assembly_all_HQ_01_22_contig_3_303	9	9	25	1	0	0	0	0	0	1	1	3	0	7	0	0	1	54	34	1	1	2	6	52	0	0	0	10	240	0	0	11	35	1
1210_1	salmonella_bestbins_021821_scaffold_4_25	2201	3071	1818	1470	1	0	0	2	0	1	46	323	737	428	0	11	31	2785	246	1	46	791	1041	5729	1	0	7	170	1641	0	6	1091	2094	338
1211_1	Sal_fly_assembly_all_HQ_01_22_contig_1_416	7	14	61	1	0	0	0	0	0	0	5	2	1	3	0	0	1	5	7	0	2	2	8	11	0	0	1	0	3	0	0	8	9	4
1212_1	Sal_fly_assembly_all_HQ_01_22_contig_1_594	85	84	81	50	0	1	0	0	0	0	1	4	0	5	0	0	3	21	3	0	0	7	15	53	0	0	3	1	13	0	0	24	47	4
1213_1	Sal_fly_assembly_all_HQ_01_22_contig_8_331	3	17	19	4	0	0	0	0	0	0	3	0	0	1	0	1	2	9	0	0	0	0	6	18	0	0	0	1	9	0	0	3	8	2
1214_1	Sal_fly_assembly_all_HQ_01_22_contig_8_540	13	17	31	18	0	0	0	0	0	1	5	3	0	11	0	0	3	4	9	0	3	40	7	33	0	0	12	1	11	0	0	48	17	6
1215_1	Sal_fly_assembly_all_HQ_01_22_contig_2_683	49	56	79	29	0	0	0	0	0	0	2	5	12	2	2	0	5	14	10	0	3	15	29	36	1	0	3	5	23	1	0	37	25	7
1216_1	Sal_fly_assembly_all_HQ_01_22_contig_2_1142	5	3	5	1	0	0	0	0	0	0	11	0	0	0	0	0	2	3	1	0	0	0	0	10	0	0	0	0	4	0	0	4	5	3
1217_1	salmonella_bestbins_021821_scaffold_3_215	37	99	98	43	0	0	0	0	0	0	14	3	10	13	1	2	5	41	14	0	1	4	13	80	0	1	2	2	37	0	0	41	51	5
1218_1	Sal_fly_assembly_all_HQ_01_22_contig_2_1211	23	16	26	11	0	0	0	0	0	0	0	0	0	0	0	0	0	3	1	0	0	0	2	5	0	0	0	0	0	0	0	2	1	0
1219_1	Sal_fly_assembly_all_HQ_01_22_contig_8_630	0	1	0	1	0	0	0	0	0	0	0	2	0	0	0	0	0	5	0	0	0	3	3	0	0	0	0	0	1	0	0	1	5	0
121_1	Sal_fly_assembly_all_HQ_01_22_contig_2_1299	133	377	268	110	0	0	0	0	0	0	13	1	7	22	0	2	3	20	10	1	0	33	25	106	0	0	1	3	5	0	0	38	66	7
1220_1	Sal_fly_assembly_all_HQ_01_22_contig_1_201	17	15	16	13	0	0	0	0	0	1	23	5	0	3	2	0	0	8	7	1	4	1	1	70	1	3	2	1	13	1	5	66	11	8
1221_1	Sal_fly_assembly_all_HQ_01_22_contig_3_528	3	3	8	6	0	0	0	0	0	0	2	1	0	0	0	0	0	4	2	0	0	1	1	4	0	0	0	0	1	0	0	6	5	1
1222_1	Sal_fly_assembly_all_HQ_01_22_contig_1_489	0	0	0	0	0	0	0	0	0	0	4	1	0	2	0	0	0	2	1	0	3	1	4	4	2	2	2	0	1	0	2	2	6	0
1223_1	Sal_fly_assembly_all_HQ_01_22_contig_1_94	11	3	19	14	0	0	0	0	0	1	5	1	0	4	1	0	2	7	2	1	0	6	6	33	1	0	0	4	4	1	0	20	5	0
1224_1	Sal_fly_assembly_all_HQ_01_22_contig_9_105	27	8	57	9	0	0	0	0	0	0	3	1	148	135	1	0	1	11	4	0	0	19	5	189	0	1	0	3	11	0	1	11	162	2
1225_1	Sal_fly_assembly_all_HQ_01_22_contig_2_264	86	177	72	52	0	0	0	0	0	0	4	17	17	30	0	1	7	171	15	0	4	44	117	538	0	0	0	23	113	0	2	124	190	32
1226_1	Sal_fly_assembly_all_HQ_01_22_contig_1_68	6	1	2	5	0	0	0	0	0	0	0	0	4	0	0	0	1	2	2	0	0	0	6	1	0	0	0	0	2	0	0	10	1	0
1227_1	Sal_fly_assembly_all_HQ_01_22_contig_4_440	76	94	43	49	0	0	0	0	0	1	19	6	3	12	0	0	2	16	19	0	2	23	30	111	0	2	5	3	17	0	0	88	46	16
1228_1	Sal_fly_assembly_all_HQ_01_22_contig_1_872	6	31	9	6	0	0	0	0	0	0	0	2	0	4	0	0	1	29	3	0	0	7	12	44	0	0	0	1	8	0	0	24	11	4
1229_1	Sal_fly_assembly_all_HQ_01_22_contig_3_598	605	573	617	286	0	0	0	0	0	0	5	7	55	17	0	0	1	72	10	0	7	50	44	252	0	1	0	4	60	0	2	36	89	3
122_1	salmonella_bestbins_021821_scaffold_4_66	606	1164	490	285	1	0	0	0	0	0	15	47	25	52	0	2	5	107	53	0	4	91	57	782	0	0	1	20	133	0	2	190	247	36
1230_1	salmonella_bestbins_021821_scaffold_0_406	75	19	129	69	0	0	0	0	0	0	15	5	3	32	0	0	4	23	58	0	3	27	44	85	0	0	6	4	39	0	0	79	62	25
1231_1	salmonella_bestbins_021821_scaffold_176_6	14	11	34	6	0	0	0	0	0	0	0	5	13	15	0	0	0	95	13	0	1	37	39	54	1	0	0	13	65	0	0	5	145	0
1232_1	Sal_fly_assembly_all_HQ_01_22_contig_4_266	1	8	1	0	0	0	0	0	0	0	2	2	1	20	0	0	0	44	3	0	1	0	13	7	0	0	1	1	14	0	0	7	53	6
1233_1	salmonella_bestbins_021821_scaffold_0_37	8	5	0	23	0	0	0	0	0	4	13	2	2	4	0	0	1	3	0	0	1	0	4	63	1	1	1	0	5	3	1	62	4	0
1234_1	Sal_fly_assembly_all_HQ_01_22_contig_2_1029	14	15	2	4	0	0	0	0	0	0	18	22	0	3	0	1	1	6	3	0	1	8	24	12	0	0	0	8	15	0	0	17	44	2
1235_1	Sal_fly_assembly_all_HQ_01_22_contig_1_921	419	628	600	302	0	0	0	0	0	0	16	76	191	122	0	0	20	388	94	0	11	117	283	774	0	1	4	53	292	1	0	192	562	45
1236_1	Sal_fly_assembly_all_HQ_01_22_contig_2_1380	3	0	1	0	0	0	0	0	0	1	0	2	1	7	0	0	3	20	18	0	1	12	33	12	0	2	5	1	14	0	0	57	37	14
1237_1	Sal_fly_assembly_all_HQ_01_22_contig_8_495	24	35	21	11	0	0	0	1	0	0	4	20	38	24	0	0	5	52	16	0	2	7	43	116	0	0	2	15	27	0	1	35	71	12
1238_1	Sal_fly_assembly_all_HQ_01_22_contig_2_720	173	452	213	136	0	0	0	0	0	0	9	21	20	23	1	1	8	108	20	0	4	62	77	242	0	2	3	12	100	0	0	64	162	13
1239_1	Sal_fly_assembly_all_HQ_01_22_contig_2_808	16	22	14	3	0	0	0	0	0	0	4	2	0	3	0	0	0	4	11	0	1	0	10	27	1	0	0	0	4	0	1	4	22	1
123_1	Sal_fly_assembly_all_HQ_01_22_contig_2_1225	3	5	5	1	0	0	0	0	0	0	0	1	0	3	0	0	1	10	5	0	0	3	12	24	0	0	0	3	13	0	0	17	6	2
1240_1	Sal_fly_assembly_all_HQ_01_22_contig_2_1519	283	277	275	204	1	1	0	0	0	1	26	48	210	55	1	2	9	439	43	0	5	91	142	921	1	1	4	31	418	0	2	149	256	62
1241_1	Sal_fly_assembly_all_HQ_01_22_contig_2_1691	1796	3173	1331	827	1	0	0	0	0	0	20	388	337	367	1	1	11	2426	295	0	35	752	797	6679	0	4	5	181	920	0	4	868	2192	201
1242_1	salmonella_bestbins_021821_scaffold_0_327	48	60	55	39	0	0	0	0	0	0	1	8	2	6	0	0	0	19	4	0	0	17	28	50	0	0	0	3	14	0	1	20	35	5
1243_1	Sal_fly_assembly_all_HQ_01_22_contig_2_932	8	46	28	13	0	0	0	0	0	0	29	4	2	31	1	1	11	22	17	1	1	18	29	75	0	4	6	8	23	0	1	33	57	5
1244_1	Sal_fly_assembly_all_HQ_01_22_contig_4_585	46	54	50	15	0	0	0	0	0	0	3	9	8	146	0	1	8	5	143	0	6	60	73	91	0	0	14	16	43	0	0	90	199	41
1245_1	salmonella_bestbins_021821_scaffold_31_19	489	744	651	244	1	0	0	1	0	0	4	26	76	128	0	0	2	184	79	0	3	134	111	335	0	0	0	42	317	0	1	40	294	23
1246_1	Sal_fly_assembly_all_HQ_01_22_contig_9_48	226	252	246	138	1	0	0	0	0	0	19	10	20	24	0	0	8	91	15	0	9	28	17	338	0	0	1	6	97	0	0	35	57	18
1247_1	Sal_fly_assembly_all_HQ_01_22_contig_8_216	3	0	1	0	0	0	0	0	0	0	2	1	0	1	0	0	0	5	3	0	0	0	0	0	0	0	0	0	0	0	0	0	2	0
1248_1	salmonella_bestbins_021821_scaffold_26_47	15	19	12	13	0	0	0	0	0	0	10	14	2	12	0	1	3	38	8	1	1	15	23	172	1	0	6	3	41	0	0	32	39	23
1249_1	Sal_fly_assembly_all_HQ_01_22_contig_3_190	6	9	9	1	0	0	0	0	0	0	4	3	5	5	0	2	6	4	10	2	1	5	10	22	0	1	0	2	13	2	1	10	16	0
124_1	salmonella_bestbins_021821_scaffold_21_17	27	42	37	23	1	0	0	0	0	0	8	4	0	13	0	0	2	35	27	0	0	14	49	59	1	1	0	3	51	0	0	46	59	9
1250_1	salmonella_bestbins_021821_scaffold_5_146	3	0	8	3	0	0	0	0	0	0	16	0	0	5	0	0	10	2	9	0	0	3	2	10	1	1	0	0	6	0	1	28	10	3
1251_1	Sal_fly_assembly_all_HQ_01_22_contig_8_781	0	0	0	0	0	0	0	0	0	3	3	0	0	0	1	0	0	0	0	0	4	0	4	0	2	3	0	0	1	1	3	7	0	0
1252_1	salmonella_bestbins_021821_scaffold_25_128	426	513	382	205	0	0	0	0	0	1	10	6	88	56	0	0	0	99	17	1	1	51	67	997	0	0	1	5	83	0	0	100	51	30
1253_1	Sal_fly_assembly_all_HQ_01_22_contig_3_15	5	5	3	3	0	0	0	0	0	2	10	2	0	4	0	0	1	3	11	0	2	5	4	2	0	0	4	0	3	0	0	18	15	3
1254_1	Sal_fly_assembly_all_HQ_01_22_contig_1_447	145	332	138	71	1	0	0	0	0	1	6	22	33	40	1	1	7	92	13	1	3	29	88	302	0	0	1	16	69	2	1	68	132	16
1255_1	Sal_fly_assembly_all_HQ_01_22_contig_2_981	20	23	20	11	0	0	0	0	0	0	0	1	1	4	1	0	4	9	1	0	2	6	13	27	0	0	3	0	5	1	0	13	12	0
1257_1	Sal_fly_assembly_all_HQ_01_22_contig_1_566	0	0	0	0	0	0	0	0	0	0	0	0	0	0	0	0	0	0	0	0	0	0	0	0	0	0	0	0	0	0	0	0	0	0
1258_1	salmonella_bestbins_021821_scaffold_3_19	134	423	239	134	0	0	0	0	0	1	18	44	49	74	2	2	4	206	17	2	7	85	137	308	2	1	1	32	159	1	1	96	205	39
1259_1	salmonella_bestbins_021821_scaffold_16_10	58	38	47	13	0	0	0	0	0	0	1	3	0	4	0	0	1	13	0	0	1	5	0	266	0	0	0	5	14	0	0	24	20	2
125_1	Sal_fly_assembly_all_HQ_01_22_contig_8_937	2	1	0	0	0	0	0	0	0	0	2	1	5	6	1	0	2	36	24	1	0	5	12	22	0	0	1	2	9	0	1	10	30	4
1260_1	Sal_fly_assembly_all_HQ_01_22_contig_2_647	0	0	0	0	0	0	0	0	0	0	0	0	0	0	0	0	1	0	0	0	0	0	0	2	0	0	0	0	0	0	0	1	0	0
1261_1	Sal_fly_assembly_all_HQ_01_22_contig_8_486	12	42	21	15	0	0	0	0	0	0	1	0	0	7	0	0	0	3	2	0	1	2	0	9	0	0	0	2	11	0	0	0	3	1
1262_1	salmonella_bestbins_021821_scaffold_3_149	65	54	130	86	0	0	0	0	0	1	17	35	18	18	0	0	10	41	62	1	9	43	96	269	0	0	1	13	490	0	0	65	115	28
1263_1	salmonella_bestbins_021821_scaffold_27_31	169	243	228	143	0	0	0	0	0	0	2	16	20	20	0	0	9	119	14	0	1	47	113	320	0	0	1	12	130	0	0	80	157	26
1264_1	salmonella_bestbins_021821_scaffold_13_9	8	2	20	15	0	0	0	0	0	0	10	5	4	3	0	1	0	6	11	1	1	7	14	19	1	2	4	5	4	0	1	22	15	2
1265_1	Sal_fly_assembly_all_HQ_01_22_contig_2_441	3	17	7	5	0	0	0	0	0	0	1	0	1	2	0	0	0	5	4	0	1	4	1	3	0	0	1	0	3	0	1	7	4	1
1266_1	salmonella_bestbins_021821_scaffold_7_32	102	340	700	223	0	0	0	0	0	0	3	22	14	138	1	0	2	20	27	0	0	19	14	47	0	0	2	1	177	0	0	25	274	2
1267_1	salmonella_bestbins_021821_scaffold_3_212	1	3	0	1	0	0	0	0	0	0	5	1	0	10	0	1	1	11	82	0	1	3	37	26	0	0	1	4	101	0	0	17	191	10
1268_1	salmonella_bestbins_021821_scaffold_0_353	39	60	54	28	0	0	0	0	0	3	12	8	22	14	0	1	6	30	46	2	3	11	52	146	1	1	2	3	25	0	0	47	64	10
1269_1	Sal_fly_assembly_all_HQ_01_22_contig_1_880	0	0	1	0	0	0	0	0	0	0	0	0	0	0	0	0	0	0	0	0	0	0	1	1	1	0	0	0	0	0	0	0	0	0
126_1	salmonella_bestbins_021821_scaffold_7_119	10	0	15	3	0	0	0	0	0	0	3	2	0	4	1	1	0	4	9	0	4	1	5	15	1	1	0	0	8	0	2	13	6	4
1270_1	Sal_fly_assembly_all_HQ_01_22_contig_8_485	26	1	8	7	0	0	0	0	0	0	2	1	0	1	0	1	2	2	2	2	4	2	2	4	0	0	1	0	5	0	0	12	6	0
1271_1	salmonella_bestbins_021821_scaffold_3_83	3	7	5	6	0	0	0	0	0	1	15	3	0	20	0	0	0	14	45	0	3	5	30	27	0	2	2	4	15	0	0	34	53	5
1272_1	Sal_fly_assembly_all_HQ_01_22_contig_2_380	6	7	4	3	0	0	0	0	0	0	2	2	0	4	0	0	0	8	8	0	0	6	8	19	0	2	1	1	36	0	1	5	15	1
1273_1	Sal_fly_assembly_all_HQ_01_22_contig_8_355	2	1	2	4	0	0	0	0	0	0	2	0	2	0	0	0	0	0	1	0	1	1	1	4	0	0	0	0	3	0	1	3	4	1
1274_1	salmonella_bestbins_021821_scaffold_7_35	17	2	12	1	0	0	0	0	0	0	3	3	1	4	1	0	0	4	2	1	0	7	3	7	0	2	0	2	11	0	0	8	3	0
1275_1	Sal_fly_assembly_all_HQ_01_22_contig_1_896	6	26	11	23	0	0	0	0	0	0	2	2	0	7	0	0	0	10	15	0	1	6	21	14	0	0	1	4	7	0	0	22	25	9
1276_1	Sal_fly_assembly_all_HQ_01_22_contig_2_1184	26	26	41	25	0	0	0	0	0	1	0	9	25	25	0	1	3	83	7	1	0	8	45	104	1	0	2	7	43	1	0	51	44	4
1277_1	Sal_fly_assembly_all_HQ_01_22_contig_1_654	343	433	321	228	0	0	0	0	0	0	20	80	103	73	1	2	8	237	32	0	10	110	204	468	0	1	0	41	248	0	3	135	319	48
1278_1	salmonella_bestbins_021821_scaffold_2_233	140	217	147	65	0	0	0	1	0	0	12	18	43	12	0	0	5	142	13	0	5	63	67	255	1	0	1	24	40	0	2	54	117	5
1279_1	Sal_fly_assembly_all_HQ_01_22_contig_9_243	147	77	170	29	1	0	0	0	0	0	10	24	6	25	0	0	2	347	24	1	3	50	84	199	1	1	0	35	223	0	0	30	109	8
127_1	salmonella_bestbins_021821_scaffold_2_335	31	94	58	40	1	0	0	0	0	1	10	20	7	11	1	3	6	47	14	0	2	26	20	102	1	0	0	9	26	0	2	26	75	12
1280_1	Sal_fly_assembly_all_HQ_01_22_contig_2_1425	93	296	177	175	0	0	0	0	0	0	19	31	71	51	0	3	12	172	32	0	4	47	218	217	0	3	7	26	116	0	1	134	198	26
1281_1	Sal_fly_assembly_all_HQ_01_22_contig_4_357	1	1	8	1	0	0	0	0	0	0	1	3	0	7	1	0	2	9	2	0	2	7	5	9	0	0	1	0	1	0	0	5	9	0
1282_1	Sal_fly_assembly_all_HQ_01_22_contig_2_988	25	52	45	37	0	0	0	0	0	0	18	7	2	17	0	0	1	46	1	0	0	5	31	35	1	0	0	5	54	0	1	26	49	20
1283_1	Sal_fly_assembly_all_HQ_01_22_contig_3_372	3	0	0	5	0	0	0	0	0	0	1	0	0	2	0	0	0	0	4	0	0	2	1	6	0	0	0	0	1	0	0	22	1	2
1284_1	salmonella_bestbins_021821_scaffold_63_23	30	10	13	3	0	0	0	0	0	0	4	14	4	32	1	2	8	109	19	1	4	17	32	101	2	1	3	7	51	0	0	44	116	4
1285_1	salmonella_bestbins_021821_scaffold_4_180	12	42	58	4	0	0	0	0	0	0	3	3	3	9	0	0	8	16	19	0	0	12	32	29	0	0	2	2	16	0	0	47	40	4
1286_1	Sal_fly_assembly_all_HQ_01_22_contig_3_145	2	0	4	1	0	0	0	0	0	0	0	0	0	1	0	0	2	0	0	0	0	0	0	0	0	0	0	0	3	0	0	2	1	0
1287_1	Sal_fly_assembly_all_HQ_01_22_contig_8_988	10	3	6	2	0	0	0	0	0	0	5	1	0	4	0	0	0	18	0	0	0	0	5	30	0	0	0	3	5	0	0	1	11	0
1288_1	Sal_fly_assembly_all_HQ_01_22_contig_8_338	3	1	19	0	0	0	0	0	0	0	3	0	0	4	2	0	3	2	9	0	4	7	8	1	1	1	1	1	7	0	1	7	6	0
1289_1	Sal_fly_assembly_all_HQ_01_22_contig_1_525	11	8	9	10	0	0	0	0	0	0	2	4	0	2	0	0	1	12	9	0	2	9	8	11	0	0	2	2	10	0	1	16	12	2
128_1	Sal_fly_assembly_all_HQ_01_22_contig_5_10	12	7	13	5	0	0	0	0	0	1	10	5	1	8	0	0	10	20	13	0	1	10	12	26	1	2	1	5	6	1	2	21	35	4
1290_1	Sal_fly_assembly_all_HQ_01_22_contig_3_565	5	8	11	5	0	0	0	0	0	0	2	1	1	0	0	0	0	1	0	0	0	1	0	3	0	0	0	0	3	0	0	0	4	0
1291_1	Sal_fly_assembly_all_HQ_01_22_contig_1_881	223	192	222	93	0	0	0	0	0	0	0	10	21	26	0	0	1	25	15	0	0	27	19	103	0	1	1	1	12	0	0	49	25	3
1292_1	Sal_fly_assembly_all_HQ_01_22_contig_4_125	43	42	37	30	0	0	0	0	0	0	1	4	0	1	1	0	2	3	5	0	1	2	5	16	0	0	0	0	10	0	0	5	25	1
1293_1	salmonella_bestbins_021821_scaffold_1_268	351	115	443	236	0	0	0	0	0	1	6	0	6	13	0	0	1	1	3	0	1	16	1	14	0	1	0	0	141	0	0	7	321	0
1294_1	salmonella_bestbins_021821_scaffold_5_54	60	219	226	74	0	0	0	0	0	0	3	7	12	9	0	0	3	22	6	0	1	15	0	64	0	0	0	4	85	0	1	4	56	0
1295_1	salmonella_bestbins_021821_scaffold_2_56	553	1035	769	416	0	0	0	1	0	2	16	145	184	166	0	4	26	834	87	0	23	321	486	1684	0	0	3	79	619	0	2	362	813	106
1296_1	salmonella_bestbins_021821_scaffold_17_69	20	30	68	31	0	0	0	0	0	0	3	9	10	4	0	0	5	17	2	1	0	7	37	27	0	0	0	2	40	0	0	11	30	3
1297_1	salmonella_bestbins_021821_scaffold_19_20	73	91	140	239	0	0	0	0	0	0	22	40	93	23	0	4	10	400	64	0	18	128	115	237	1	0	3	15	375	0	2	88	152	11
1298_1	Sal_fly_assembly_all_HQ_01_22_contig_8_759	0	3	0	0	0	0	0	0	0	0	0	1	0	0	0	0	1	0	2	0	0	1	5	2	0	0	0	0	5	0	0	1	2	0
1299_1	salmonella_bestbins_021821_scaffold_8_88	42	39	135	35	0	0	0	0	0	0	10	0	28	7	0	0	3	9	23	1	0	14	17	51	0	1	2	0	95	0	0	19	19	6
129_1	Sal_fly_assembly_all_HQ_01_22_contig_8_255	1	5	9	1	0	0	0	0	0	0	2	1	5	1	0	0	0	0	0	0	0	0	6	4	0	0	0	2	4	0	0	2	7	0
12_1	salmonella_bestbins_021821_scaffold_26_35	69	65	52	37	0	0	0	0	0	0	3	6	3	20	0	0	2	15	18	1	2	28	13	74	0	1	1	1	41	0	0	23	67	2
1300_1	Sal_fly_assembly_all_HQ_01_22_contig_1_333	0	0	0	0	0	0	0	0	0	0	2	0	0	0	0	0	0	0	2	0	1	0	0	2	0	0	0	0	0	0	0	1	0	0
1301_1	Sal_fly_assembly_all_HQ_01_22_contig_3_665	79	274	112	50	0	0	0	0	0	0	18	10	22	10	0	0	1	50	20	1	8	29	39	240	0	2	2	7	81	0	0	34	91	4
1302_1	salmonella_bestbins_021821_scaffold_2_38	0	2	0	1	0	0	0	0	0	0	0	7	0	16	0	0	3	23	74	0	0	29	51	38	0	0	3	6	23	0	0	37	100	10
1303_1	Sal_fly_assembly_all_HQ_01_22_contig_1_458	118	270	194	176	0	0	0	0	0	0	17	28	0	7	0	0	5	47	15	1	2	22	31	339	0	0	1	18	54	1	0	28	67	15
1304_1	Sal_fly_assembly_all_HQ_01_22_contig_3_68	247	500	223	205	1	0	0	0	0	2	9	42	49	36	0	0	10	170	19	0	11	115	79	316	0	0	1	16	104	0	2	81	153	14
1305_1	Sal_fly_assembly_all_HQ_01_22_contig_1_998	0	0	1	5	0	0	0	0	0	0	3	0	0	1	0	0	3	0	24	0	0	3	6	5	0	0	2	0	11	0	0	13	15	0
1306_1	Sal_fly_assembly_all_HQ_01_22_contig_2_498	2	1	1	0	0	0	0	0	0	0	2	0	0	0	0	0	0	1	0	0	1	1	2	1	0	0	0	0	2	0	0	5	1	0
1307_1	salmonella_bestbins_021821_scaffold_16_74	29	46	52	16	0	0	0	0	0	0	17	3	31	8	0	0	4	67	12	0	2	31	70	112	0	2	1	15	47	0	0	17	52	11
1308_1	salmonella_bestbins_021821_scaffold_14_43	0	0	0	0	0	0	0	0	0	0	0	0	0	0	1	0	0	0	0	0	0	2	1	1	0	0	0	0	0	0	0	4	5	1
1309_1	salmonella_bestbins_021821_scaffold_25_154	58	109	150	57	0	0	0	1	0	0	3	22	8	34	0	2	4	96	177	0	4	36	95	57	0	0	4	12	47	0	0	49	269	14
130_1	salmonella_bestbins_021821_scaffold_29_31	0	9	10	1	0	0	0	0	0	0	3	0	0	5	0	0	1	1	0	0	0	0	0	13	0	0	0	0	32	0	0	3	4	0
1310_1	Sal_fly_assembly_all_HQ_01_22_contig_2_515	0	0	0	0	0	0	0	0	0	0	1	0	0	0	0	0	1	0	0	0	0	0	1	0	0	1	0	0	0	0	0	0	0	0
1311_1	Sal_fly_assembly_all_HQ_01_22_contig_8_367	35	27	34	16	0	0	0	0	0	0	7	1	2	1	0	0	2	18	10	0	1	7	5	27	0	1	0	0	39	0	0	9	14	5
1312_1	Sal_fly_assembly_all_HQ_01_22_contig_1_1000	0	1	0	1	0	0	0	0	0	0	2	2	0	0	0	0	0	1	0	0	1	1	0	3	0	0	0	0	1	0	0	1	0	0
1313_1	Sal_fly_assembly_all_HQ_01_22_contig_8_73	6626	9802	10047	6440	7	0	0	4	4	0	31	800	225	616	0	4	58	1552	99	1	66	501	1176	2241	0	1	2	335	823	0	9	556	1888	88
1314_1	Sal_fly_assembly_all_HQ_01_22_contig_2_539	9	18	5	2	0	0	0	0	0	0	0	4	9	29	0	0	5	4	41	0	0	20	17	36	1	0	3	1	11	0	0	29	41	5
1315_1	Sal_fly_assembly_all_HQ_01_22_contig_1_112	0	1	4	1	0	0	0	0	0	1	1	5	1	25	1	0	3	11	90	0	1	8	47	2	0	3	3	5	15	1	1	62	79	17
1316_1	Sal_fly_assembly_all_HQ_01_22_contig_8_666	0	3	3	2	0	0	0	0	0	0	1	3	0	7	0	0	3	5	12	0	0	5	34	2	0	0	1	0	5	0	0	9	13	1
1317_1	Sal_fly_assembly_all_HQ_01_22_contig_1_614	34	35	87	47	0	0	0	0	0	0	10	2	1	4	1	2	5	12	17	0	3	22	15	19	0	0	2	2	16	0	1	27	37	6
1318_1	salmonella_bestbins_021821_scaffold_31_36	1	0	5	1	0	0	0	0	0	0	1	0	0	0	0	0	0	3	1	0	0	9	1	27	0	0	0	0	12	0	0	4	3	0
1319_1	Sal_fly_assembly_all_HQ_01_22_contig_2_1539	6	5	11	0	0	0	0	0	0	0	14	3	0	0	0	0	1	1	5	0	1	1	5	19	1	0	1	0	4	0	2	41	4	2
131_1	salmonella_bestbins_021821_scaffold_22_40	0	1	1	2	0	0	0	0	0	0	2	5	0	8	0	0	2	7	29	0	0	17	11	11	0	0	2	2	8	0	0	29	56	1
1320_1	salmonella_bestbins_021821_scaffold_2_235	47	132	105	51	0	0	0	0	0	0	4	58	6	26	0	3	6	102	30	0	4	46	92	135	0	0	0	14	106	0	2	33	126	19
1321_1	salmonella_bestbins_021821_scaffold_0_117	98	229	121	46	0	0	0	0	0	0	10	6	19	24	0	0	8	103	31	1	0	96	59	266	0	0	2	17	53	0	2	66	178	13
1322_1	Sal_fly_assembly_all_HQ_01_22_contig_1_128	510	1278	682	437	1	0	0	0	0	0	21	55	146	135	0	5	16	436	56	0	12	147	217	542	0	2	1	88	316	0	0	121	598	26
1323_1	Sal_fly_assembly_all_HQ_01_22_contig_8_71	2	9	6	6	0	0	0	0	0	0	1	0	4	1	0	1	1	3	2	0	1	2	3	5	0	0	0	1	0	0	0	1	2	1
1324_1	salmonella_bestbins_021821_scaffold_25_30	66	80	48	14	0	0	0	0	0	0	4	5	0	8	0	1	2	7	9	0	0	4	21	57	0	1	0	2	23	1	0	22	65	1
1325_1	Sal_fly_assembly_all_HQ_01_22_contig_8_147	0	0	3	2	0	0	0	0	0	0	3	2	0	0	0	0	1	3	0	0	0	4	0	6	0	0	0	0	5	0	0	3	4	0
1326_1	Sal_fly_assembly_all_HQ_01_22_contig_2_1619	49	20	84	66	0	0	0	0	0	0	3	7	4	17	1	0	5	10	29	0	0	21	31	51	0	0	4	12	15	0	0	74	87	21
1327_1	Sal_fly_assembly_all_HQ_01_22_contig_2_249	13	34	21	12	0	0	0	0	0	1	26	7	21	87	2	0	16	23	133	0	1	59	96	80	0	0	12	8	477	0	2	125	272	22
1328_1	Sal_fly_assembly_all_HQ_01_22_contig_8_493	11	21	24	4	0	0	0	0	0	0	2	3	1	18	0	0	15	8	34	0	2	13	33	19	0	1	9	4	4	0	0	45	28	13
1329_1	Sal_fly_assembly_all_HQ_01_22_contig_3_619	0	0	0	0	0	0	0	0	0	2	3	0	0	0	3	0	0	1	0	1	0	0	0	1	0	1	0	0	0	0	1	0	0	0
132_1	Sal_fly_assembly_all_HQ_01_22_contig_1_963	8	8	13	1	0	0	0	0	0	0	17	1	8	5	0	0	5	11	10	0	1	6	13	41	1	0	2	2	6	0	0	38	32	4
1330_1	Sal_fly_assembly_all_HQ_01_22_contig_13_3	0	0	0	0	0	0	0	0	0	0	0	0	0	0	0	0	0	0	0	0	0	0	0	0	0	0	0	0	0	0	0	0	0	0
1331_1	Sal_fly_assembly_all_HQ_01_22_contig_3_214	3	9	1	0	0	0	0	0	0	1	13	9	0	15	0	1	5	60	41	0	3	24	29	13	1	0	5	13	26	3	1	44	104	5
1332_1	Sal_fly_assembly_all_HQ_01_22_contig_2_1129	0	1	0	1	0	0	0	0	0	0	3	0	0	2	0	1	1	3	2	0	1	3	5	1	0	0	0	0	8	0	0	5	2	0
1333_1	salmonella_bestbins_021821_scaffold_25_41	8	5	50	6	0	0	0	0	0	0	10	3	4	1	1	3	2	23	8	0	1	6	5	58	0	0	0	2	20	0	0	30	17	4
1334_1	Sal_fly_assembly_all_HQ_01_22_contig_1_194	55	96	83	52	0	0	0	0	0	2	10	11	26	14	0	2	7	40	9	0	5	37	17	101	1	2	0	2	66	0	1	53	61	9
1335_1	salmonella_bestbins_021821_scaffold_2_106	1111	401	978	323	1	0	0	0	0	0	18	55	128	209	3	2	4	884	203	2	7	444	297	2474	1	2	2	51	287	0	1	390	274	52
1336_1	Sal_fly_assembly_all_HQ_01_22_contig_1_811	23	37	26	25	0	0	0	0	0	6	49	4	25	14	6	5	2	30	10	4	7	37	23	130	5	2	1	0	55	2	0	75	53	3
1337_1	salmonella_bestbins_021821_scaffold_16_26	17	34	19	6	0	0	0	0	0	0	2	68	2	1	0	0	2	6	6	0	0	18	15	12	0	0	0	49	34	0	0	6	42	1
1338_1	salmonella_bestbins_021821_scaffold_2_49	124	284	153	88	0	0	0	0	0	1	8	16	38	25	0	0	6	76	19	1	1	58	86	207	0	0	0	14	47	0	0	70	127	12
1339_1	Sal_fly_assembly_all_HQ_01_22_contig_8_920	12	22	31	12	0	0	0	0	0	0	4	11	8	0	0	0	0	11	5	0	0	4	7	21	0	1	1	6	12	0	0	6	45	2
133_1	Sal_fly_assembly_all_HQ_01_22_contig_8_459	3	6	11	2	0	0	0	0	0	0	1	2	0	4	1	2	0	4	11	0	0	4	9	13	1	5	1	2	8	0	0	9	19	2
1340_1	salmonella_bestbins_021821_scaffold_19_21	217	391	356	364	0	0	0	0	0	2	15	55	53	101	0	2	27	321	121	0	14	137	445	470	1	3	22	52	197	1	2	225	471	62
1341_1	salmonella_bestbins_021821_scaffold_5_60	167	282	90	42	1	0	0	0	0	1	9	29	68	26	1	0	11	151	48	1	5	79	175	726	0	1	2	16	117	1	0	105	139	12
1342_1	Sal_fly_assembly_all_HQ_01_22_contig_8_351	4	0	4	1	0	0	0	0	0	0	1	1	0	1	0	0	1	7	0	0	0	1	3	1	0	0	0	0	1	0	0	3	4	0
1343_1	Sal_fly_assembly_all_HQ_01_22_contig_2_1204	8	4	15	7	0	0	0	0	0	1	10	0	0	0	1	0	1	4	3	0	0	3	4	66	0	0	0	0	6	1	0	21	21	0
1344_1	Sal_fly_assembly_all_HQ_01_22_contig_1_296	7	11	2	3	0	0	0	0	0	0	3	2	0	0	0	0	2	11	7	0	0	3	11	27	0	0	1	0	3	0	0	5	22	1
1345_1	Sal_fly_assembly_all_HQ_01_22_contig_2_854	4752	5940	3586	2087	6	0	0	2	0	0	9	206	172	183	0	2	17	800	63	0	40	199	344	3756	0	1	2	62	389	0	8	559	1124	126
1346_1	Sal_fly_assembly_all_HQ_01_22_contig_4_202	5	7	5	0	0	0	0	0	0	0	0	0	7	2	0	0	0	2	0	0	0	2	8	8	0	0	0	0	12	0	0	3	4	0
1347_1	Sal_fly_assembly_all_HQ_01_22_contig_2_694	16	27	7	6	0	0	0	0	0	1	28	8	1	11	1	1	5	25	8	0	4	16	22	96	0	0	0	1	17	0	1	28	18	4
1348_1	Sal_fly_assembly_all_HQ_01_22_contig_3_659	0	0	0	0	0	0	0	0	0	0	0	0	0	0	0	0	0	0	0	0	0	0	0	0	0	0	0	0	0	0	0	0	0	0
1349_1	Sal_fly_assembly_all_HQ_01_22_contig_8_280	115	157	124	46	0	0	0	0	0	0	11	5	26	4	0	0	2	45	5	0	14	29	33	154	0	0	1	5	59	0	3	26	49	13
134_1	salmonella_bestbins_021821_scaffold_4_70	64	154	83	38	0	0	0	0	0	0	8	1	7	0	0	0	1	12	6	0	0	8	5	59	0	0	0	5	8	0	0	10	14	1
1350_1	salmonella_bestbins_021821_scaffold_16_157	2	1	3	0	0	0	0	0	0	0	8	0	0	0	1	1	0	6	2	0	1	0	6	10	1	0	0	1	3	0	0	9	3	0
1351_1	Sal_fly_assembly_all_HQ_01_22_contig_1_425	145	167	132	82	0	0	0	1	0	0	17	11	55	44	0	0	1	88	14	0	3	73	32	166	1	3	3	25	49	1	2	28	113	5
1352_1	Sal_fly_assembly_all_HQ_01_22_contig_9_12	312	674	594	297	0	0	0	0	0	1	22	79	156	188	2	0	14	966	153	0	6	163	512	531	0	2	5	91	532	0	3	177	698	53
1353_1	salmonella_bestbins_021821_scaffold_8_8	489	630	612	458	0	0	0	0	0	0	40	66	46	215	1	0	22	404	192	1	6	192	312	858	4	3	12	77	346	1	2	470	752	94
1354_1	Sal_fly_assembly_all_HQ_01_22_contig_3_184	0	5	0	1	0	0	0	0	0	0	8	1	0	1	0	0	3	3	6	1	1	2	14	5	0	0	3	3	3	0	0	20	8	7
1355_1	salmonella_bestbins_021821_scaffold_4_106	48	168	92	54	0	0	0	0	0	0	3	10	6	33	0	0	4	67	90	0	2	44	87	87	0	2	5	6	56	0	0	58	133	9
1356_1	salmonella_bestbins_021821_scaffold_13_32	1	14	33	2	0	0	0	0	0	0	10	14	0	2	0	1	7	10	9	0	0	4	13	4	0	0	1	5	19	0	0	12	31	5
1357_1	Sal_fly_assembly_all_HQ_01_22_contig_4_375	25	49	92	47	0	0	0	0	0	1	1	8	9	72	0	0	3	16	4	0	1	19	16	35	0	0	2	0	35	0	0	4	104	0
1358_1	Sal_fly_assembly_all_HQ_01_22_contig_9_80	0	2	1	0	0	0	0	0	0	0	6	2	0	1	0	0	5	2	5	0	1	2	4	14	1	1	1	3	1	0	0	12	5	1
1359_1	salmonella_bestbins_021821_scaffold_36_29	32	45	58	24	0	0	0	0	0	0	30	2	8	15	2	1	0	54	10	0	11	44	429	161	0	0	3	16	163	1	1	65	60	3
135_1	salmonella_bestbins_021821_scaffold_22_55	19	2	13	9	0	0	0	0	0	0	24	7	3	7	0	1	2	17	0	2	2	15	6	30	0	0	0	6	31	0	0	21	24	1
1360_1	salmonella_bestbins_021821_scaffold_0_295	4	9	21	27	0	0	0	0	0	1	10	3	1	4	4	1	6	5	23	0	0	8	46	34	1	4	1	4	33	0	2	55	34	7
1361_1	Sal_fly_assembly_all_HQ_01_22_contig_3_242	119	312	394	142	0	0	0	0	0	0	11	9	28	90	0	1	4	59	11	0	5	35	42	121	0	1	0	6	221	0	0	24	71	7
1362_1	Sal_fly_assembly_all_HQ_01_22_contig_2_1107	381	550	440	227	0	0	0	0	0	0	13	93	196	87	0	1	8	494	42	0	7	121	258	715	0	0	1	86	235	0	0	124	476	47
1363_1	Sal_fly_assembly_all_HQ_01_22_contig_2_565	0	0	0	0	0	0	0	0	0	0	0	0	0	0	0	0	0	0	0	0	0	0	0	0	0	0	0	0	0	0	0	1	0	0
1364_1	Sal_fly_assembly_all_HQ_01_22_contig_8_286	19	5	14	9	0	0	0	0	0	0	4	8	2	7	0	0	0	26	13	0	0	12	27	29	0	0	7	10	16	0	0	21	40	7
1365_1	salmonella_bestbins_021821_scaffold_5_250	59	116	74	41	0	0	0	0	0	1	24	13	27	11	0	0	5	145	39	0	5	44	166	246	3	0	6	21	76	3	1	88	108	19
1366_1	Sal_fly_assembly_all_HQ_01_22_contig_1_986	175	133	261	136	0	0	0	0	0	0	11	12	54	17	1	0	3	74	22	2	3	35	66	276	0	0	0	12	103	0	0	70	160	17
1367_1	Sal_fly_assembly_all_HQ_01_22_contig_1_922	65	180	116	38	0	0	0	1	0	0	7	20	31	15	0	0	1	111	7	0	4	35	75	113	0	0	1	10	74	0	0	36	70	4
1368_1	Sal_fly_assembly_all_HQ_01_22_contig_1_262	70	147	76	49	0	0	0	0	0	0	22	36	40	80	0	2	30	112	51	0	10	60	136	162	1	0	11	32	57	0	2	159	158	17
1369_1	Sal_fly_assembly_all_HQ_01_22_contig_2_132	52	15	76	69	0	0	0	0	0	0	3	15	28	17	0	0	3	70	6	0	9	16	68	137	0	0	5	6	30	0	0	29	64	2
136_1	salmonella_bestbins_021821_scaffold_2_170	16	16	26	22	0	0	0	0	0	31	44	7	4	12	18	24	6	23	10	8	20	27	24	40	20	34	4	5	40	15	9	43	48	0
1370_1	salmonella_bestbins_021821_scaffold_6_235	14	11	18	1	0	0	0	0	0	0	2	9	2	16	0	0	4	56	41	0	1	49	61	65	0	0	6	6	40	0	0	104	90	15
1371_1	Sal_fly_assembly_all_HQ_01_22_contig_2_87	3	5	13	0	0	0	0	0	0	0	3	0	0	2	0	0	2	12	2	0	0	4	18	38	0	0	3	0	4	0	1	18	10	4
1372_1	Sal_fly_assembly_all_HQ_01_22_contig_3_94	4	9	1	3	0	0	0	0	0	3	5	3	9	2	0	0	1	8	4	0	1	8	11	44	0	0	2	1	10	0	1	18	13	5
1373_1	salmonella_bestbins_021821_scaffold_16_131	33	43	29	17	0	0	0	0	0	0	11	1	0	2	0	0	4	13	2	0	0	8	11	87	0	0	0	4	23	0	0	15	12	6
1374_1	salmonella_bestbins_021821_scaffold_2_67	19	30	24	17	0	0	0	0	0	1	24	6	19	8	2	4	17	13	14	1	3	15	34	26	2	1	2	6	16	0	1	51	35	5
1375_1	Sal_fly_assembly_all_HQ_01_22_contig_2_1447	13	32	21	14	0	0	0	0	0	0	0	5	6	3	0	0	0	13	11	0	4	0	19	74	0	0	1	2	9	0	0	28	33	4
1376_1	Sal_fly_assembly_all_HQ_01_22_contig_2_965	18	13	47	15	0	0	0	0	0	0	13	11	3	46	1	1	16	23	67	1	1	50	38	44	0	1	6	11	35	1	2	95	126	13
1377_1	Sal_fly_assembly_all_HQ_01_22_contig_2_671	55	114	128	6	0	0	0	0	0	0	1	0	0	0	0	0	0	0	1	0	0	0	0	2	0	0	1	0	5	0	0	1	1	0
1378_1	Sal_fly_assembly_all_HQ_01_22_contig_3_38	328	309	654	363	0	0	0	0	0	0	8	49	85	72	0	1	13	253	29	0	7	78	210	426	0	0	2	35	252	0	1	111	247	39
1379_1	Sal_fly_assembly_all_HQ_01_22_contig_3_676	5	14	12	9	0	0	0	0	0	1	10	9	0	21	4	2	8	40	37	3	5	10	22	44	5	3	1	4	36	3	4	55	64	18
137_1	salmonella_bestbins_021821_scaffold_12_53	4	14	31	22	0	0	0	0	0	0	16	3	0	3	1	1	0	5	6	1	1	5	8	22	2	0	1	0	11	0	1	41	33	3
1380_1	salmonella_bestbins_021821_scaffold_35_15	42	112	55	33	0	0	0	0	0	0	1	5	3	8	0	0	2	38	4	0	0	13	14	67	0	2	0	3	24	0	2	19	41	4
1381_1	Sal_fly_assembly_all_HQ_01_22_contig_2_1652	47	177	301	110	0	0	0	0	0	0	7	22	29	59	0	0	3	29	7	0	0	50	15	85	0	1	0	3	71	0	0	52	181	3
1382_1	salmonella_bestbins_021821_scaffold_41_32	8	9	10	6	0	0	0	0	0	3	5	2	1	2	0	0	0	3	3	0	1	2	7	10	2	1	1	1	4	0	1	19	12	1
1383_1	Sal_fly_assembly_all_HQ_01_22_contig_2_166	105	221	56	39	0	0	0	0	0	0	9	1	22	24	0	0	3	65	8	0	2	31	21	268	0	0	1	1	18	0	0	86	20	12
1384_1	salmonella_bestbins_021821_scaffold_20_24	1646	1721	1038	694	2	0	0	1	0	0	19	118	110	150	0	2	10	595	86	0	24	242	367	2714	4	0	3	37	361	2	3	419	884	44
1385_1	salmonella_bestbins_021821_scaffold_17_76	190	79	78	31	0	0	0	0	0	0	17	1	0	21	0	1	0	52	4	1	0	16	8	295	2	2	0	0	34	1	0	83	10	8
1386_1	Sal_fly_assembly_all_HQ_01_22_contig_2_1489	5	10	24	15	0	0	0	0	0	0	12	5	0	2	0	1	4	55	7	0	5	28	36	39	0	2	0	11	66	0	0	33	25	5
1387_1	salmonella_bestbins_021821_scaffold_3_203	59	79	132	57	0	0	0	1	0	0	6	15	14	28	0	1	4	38	36	0	2	9	44	44	0	1	2	28	55	1	0	38	109	6
1388_1	salmonella_bestbins_021821_scaffold_14_30	55	100	65	52	0	0	0	0	0	0	11	11	29	10	2	3	4	56	14	0	3	20	60	151	1	0	3	10	52	0	0	51	78	6
1389_1	Sal_fly_assembly_all_HQ_01_22_contig_2_327	257	233	350	4	0	0	0	0	0	0	2	24	16	240	1	1	51	10	26	0	6	99	25	95	0	1	13	15	465	0	0	142	236	16
138_1	Sal_fly_assembly_all_HQ_01_22_contig_8_145	26	28	16	4	0	0	0	0	0	0	2	0	0	8	0	0	1	2	9	0	1	6	3	11	0	0	3	0	4	0	1	7	39	0
1390_1	salmonella_bestbins_021821_scaffold_1_368	54	19	67	25	0	0	0	0	0	0	21	7	13	19	2	0	12	15	33	0	6	11	31	61	2	1	1	9	30	1	1	69	59	8
1391_1	salmonella_bestbins_021821_scaffold_5_249	9	3	26	10	0	0	0	0	0	0	4	0	3	0	0	0	0	9	3	0	0	0	2	10	0	0	0	1	7	0	0	7	9	1
1392_1	salmonella_bestbins_021821_scaffold_0_38	6	2	7	14	0	0	0	0	0	0	1	0	0	0	0	0	0	0	1	0	0	6	1	2	1	0	1	0	1	0	0	11	0	0
1393_1	Sal_fly_assembly_all_HQ_01_22_contig_4_719	399	285	353	236	0	0	0	0	0	1	15	68	157	108	1	1	7	421	169	1	9	174	283	1081	0	3	5	34	275	0	0	235	534	41
1394_1	salmonella_bestbins_021821_scaffold_5_266	76	24	125	47	0	0	0	0	0	1	15	6	18	6	0	1	2	12	7	0	4	8	14	33	0	3	0	0	21	1	0	17	14	0
1395_1	Sal_fly_assembly_all_HQ_01_22_contig_16_9	0	0	0	1	0	0	0	0	0	0	1	0	0	0	0	0	1	5	3	0	0	1	5	3	0	1	1	0	4	0	1	9	10	1
1396_1	Sal_fly_assembly_all_HQ_01_22_contig_3_546	18	24	35	9	0	0	0	0	0	0	1	11	0	0	0	2	2	10	7	0	1	2	8	25	0	0	0	7	6	0	0	14	35	1
1397_1	Sal_fly_assembly_all_HQ_01_22_contig_2_991	4	0	36	14	0	0	0	0	0	1	8	29	5	186	2	0	33	48	241	0	1	119	141	39	0	0	16	29	159	0	0	232	356	32
1398_1	salmonella_bestbins_021821_scaffold_4_144	20	44	28	8	0	0	0	0	0	0	10	8	2	6	0	0	0	5	4	0	0	8	3	24	0	0	0	0	5	0	0	19	23	2
1399_1	Sal_fly_assembly_all_HQ_01_22_contig_9_29	20	73	54	27	0	0	0	0	0	0	6	14	21	17	0	0	3	137	8	0	1	41	92	174	0	0	2	14	111	0	1	37	111	4
139_1	Sal_fly_assembly_all_HQ_01_22_contig_7_6	12	26	19	9	0	0	0	0	0	0	17	9	0	17	0	0	5	92	35	0	0	36	45	67	1	0	2	11	44	0	0	24	142	7
13_1	salmonella_bestbins_021821_scaffold_2_269	140	148	180	123	0	0	0	0	0	1	16	19	22	50	0	0	10	150	42	0	8	77	183	389	0	0	0	34	147	0	3	130	173	40
1400_1	salmonella_bestbins_021821_scaffold_0_310	11	61	60	26	0	0	0	0	0	0	6	70	28	88	0	0	1	324	82	0	2	95	162	203	0	0	1	54	365	0	2	13	559	24
1401_1	salmonella_bestbins_021821_scaffold_14_83	45	64	58	24	0	0	0	0	0	3	12	19	4	16	3	3	7	40	9	3	7	23	32	60	4	6	1	17	41	0	1	32	73	9
1402_1	Sal_fly_assembly_all_HQ_01_22_contig_8_458	7	6	12	1	0	0	0	0	0	2	3	3	0	3	0	1	1	4	8	0	1	3	9	16	0	0	2	0	8	0	1	14	16	2
1403_1	salmonella_bestbins_021821_scaffold_0_111	13	52	69	22	0	0	0	0	0	1	9	12	0	33	0	0	5	10	30	0	0	14	19	37	1	1	2	1	64	0	0	34	43	2
1404_1	Sal_fly_assembly_all_HQ_01_22_contig_16_110	22	13	26	13	0	0	0	0	0	0	17	15	17	55	3	2	11	76	181	1	5	62	125	90	2	2	17	12	79	0	2	168	244	38
1405_1	Sal_fly_assembly_all_HQ_01_22_contig_8_577	148	244	222	156	0	0	0	0	0	0	10	15	66	26	0	1	10	85	12	0	2	39	100	179	1	0	3	17	96	0	2	68	103	14
1406_1	Sal_fly_assembly_all_HQ_01_22_contig_4_327	48	154	54	29	0	0	0	0	0	0	11	2	1	16	0	2	3	49	48	0	2	48	127	523	0	2	0	6	62	0	0	53	57	32
1407_1	Sal_fly_assembly_all_HQ_01_22_contig_4_50	19	58	36	3	0	0	0	0	0	1	3	0	0	1	0	1	2	8	4	0	1	5	4	64	0	1	0	1	2	0	0	6	8	1
1408_1	salmonella_bestbins_021821_scaffold_26_48	27	7	36	7	0	0	0	0	0	0	1	30	0	1	0	0	1	7	5	0	1	3	9	20	0	0	1	18	36	0	0	7	50	1
1409_1	salmonella_bestbins_021821_scaffold_2_76	200	180	167	60	0	0	0	0	0	0	6	8	5	14	0	1	3	41	0	0	0	21	18	249	0	4	1	0	20	0	0	87	6	5
140_1	Sal_fly_assembly_all_HQ_01_22_contig_3_557	34	25	41	24	0	0	0	0	0	2	4	5	5	2	1	1	1	10	3	0	0	18	7	55	2	1	0	1	3	2	0	25	20	2
1410_1	Sal_fly_assembly_all_HQ_01_22_contig_4_174	49	46	58	25	0	0	0	0	0	1	6	7	15	6	0	1	3	65	18	0	1	22	36	62	1	0	0	11	47	0	0	32	78	9
1411_1	Sal_fly_assembly_all_HQ_01_22_contig_4_189	25	26	41	12	0	0	0	0	0	0	22	1	0	1	0	0	2	14	6	0	5	11	16	66	1	2	1	4	18	0	2	31	7	3
1412_1	Sal_fly_assembly_all_HQ_01_22_contig_8_94	0	10	10	3	0	0	0	0	0	2	21	12	2	52	2	1	10	57	131	1	0	58	111	47	2	2	10	9	145	0	1	124	237	20
1413_1	Sal_fly_assembly_all_HQ_01_22_contig_4_535	3	2	4	1	0	0	0	0	0	0	0	0	0	0	0	0	0	0	0	0	0	2	0	0	0	0	0	0	0	0	0	0	0	0
1414_1	salmonella_bestbins_021821_scaffold_8_17	1044	2452	750	392	2	0	0	0	0	0	21	208	164	193	0	2	11	1470	95	0	19	288	475	2958	0	1	3	131	420	0	5	386	1043	68
1415_1	Sal_fly_assembly_all_HQ_01_22_contig_1_221	111	259	162	120	0	0	0	0	0	1	25	61	60	48	1	0	9	265	31	0	8	63	123	406	0	3	4	37	142	1	1	121	207	39
1416_1	salmonella_bestbins_021821_scaffold_0_47	19	20	68	20	0	0	0	0	0	0	3	0	0	0	0	0	3	11	3	1	2	13	5	41	0	0	0	0	28	0	2	24	12	7
1417_1	Sal_fly_assembly_all_HQ_01_22_contig_1_264	5	0	5	3	0	0	0	0	0	0	0	4	4	17	0	0	3	22	152	0	0	12	65	16	1	0	4	2	24	0	0	67	229	18
1418_1	Sal_fly_assembly_all_HQ_01_22_contig_8_864	20	19	32	18	0	0	0	0	0	0	19	4	2	16	0	0	11	26	15	0	8	19	13	37	0	0	2	6	50	0	1	28	28	7
1419_1	salmonella_bestbins_021821_scaffold_2_197	102	270	175	144	0	0	0	0	0	0	16	30	92	83	1	1	7	272	84	0	2	72	183	275	0	5	3	21	258	0	1	138	307	38
141_1	Sal_fly_assembly_all_HQ_01_22_contig_1_648	1	0	4	0	0	0	0	0	0	1	1	0	0	9	0	1	1	3	4	0	0	7	3	2	0	0	2	0	2	0	0	12	11	3
1420_1	salmonella_bestbins_021821_scaffold_11_32	4	17	7	10	0	0	0	0	0	1	9	5	11	13	2	0	0	12	71	0	2	18	32	42	0	3	0	2	14	0	0	56	50	9
1421_1	Sal_fly_assembly_all_HQ_01_22_contig_8_697	13	4	4	3	0	0	0	0	0	1	0	2	4	3	2	0	0	2	3	0	0	3	7	5	0	0	0	0	10	0	0	5	5	0
1422_1	Sal_fly_assembly_all_HQ_01_22_contig_2_1304	0	0	1	0	0	0	0	0	0	2	0	0	0	0	0	0	0	1	0	0	0	5	0	0	0	0	0	1	0	0	0	9	0	0
1423_1	salmonella_bestbins_021821_scaffold_27_34	139	274	208	130	0	0	0	0	0	0	8	47	75	60	0	0	9	191	28	0	1	76	145	454	0	0	0	37	129	0	0	124	237	25
1424_1	Sal_fly_assembly_all_HQ_01_22_contig_6_10	9	33	36	7	0	0	0	0	0	0	3	33	6	30	0	0	11	262	34	0	3	76	111	171	0	0	5	42	238	0	1	52	447	3
1425_1	Sal_fly_assembly_all_HQ_01_22_contig_8_791	0	0	0	0	0	0	0	0	0	0	0	0	0	0	0	0	1	0	0	0	0	0	3	0	0	0	0	0	0	0	0	2	0	0
1426_1	salmonella_bestbins_021821_scaffold_63_8	58	67	54	15	1	0	0	0	0	4	12	21	15	90	3	3	7	316	34	3	6	84	81	292	5	5	3	24	161	4	0	123	234	15
1427_1	Sal_fly_assembly_all_HQ_01_22_contig_4_75	75	184	128	3	0	0	0	0	0	0	0	0	0	5	1	0	0	0	1	0	0	0	1	39	0	0	0	0	5	0	0	4	17	1
1428_1	Sal_fly_assembly_all_HQ_01_22_contig_2_374	3	9	2	2	0	0	0	0	0	0	3	0	0	2	0	0	0	5	6	0	1	4	2	1	0	0	0	1	2	0	1	6	14	2
1429_1	Sal_fly_assembly_all_HQ_01_22_contig_4_209	0	3	0	0	0	0	0	0	0	0	6	1	2	8	0	1	1	3	16	1	0	5	2	12	1	1	1	2	15	0	0	33	12	5
142_1	Sal_fly_assembly_all_HQ_01_22_contig_3_211	0	0	0	0	0	0	0	0	0	0	0	0	0	0	0	0	0	0	0	0	0	0	0	2	0	0	0	0	2	0	0	0	1	0
1430_1	Sal_fly_assembly_all_HQ_01_22_contig_1_659	1	0	3	0	0	0	0	0	0	0	3	0	0	0	0	0	1	0	0	0	0	0	1	0	0	0	0	0	0	0	0	1	0	1
1431_1	salmonella_bestbins_021821_scaffold_87_1	0	2	4	0	0	0	0	0	0	0	0	0	0	0	0	0	0	0	5	0	0	0	0	1	0	0	0	1	2	0	0	4	3	0
1432_1	salmonella_bestbins_021821_scaffold_7_19	1078	1936	1114	595	0	0	0	0	0	1	41	321	559	248	3	7	30	1281	167	4	40	423	782	2267	2	4	3	187	685	0	6	395	1267	65
1433_1	Sal_fly_assembly_all_HQ_01_22_contig_8_631	19	47	52	4	0	0	0	0	0	0	1	287	7	0	0	0	2	30	6	0	2	18	13	1	0	0	0	88	63	0	0	0	91	1
1434_1	Sal_fly_assembly_all_HQ_01_22_contig_4_230	4	9	8	2	0	0	0	0	0	1	0	2	0	0	0	1	2	3	0	0	1	1	4	8	0	1	1	0	2	0	0	9	14	1
1435_1	salmonella_bestbins_021821_scaffold_0_240	4	10	4	5	0	0	0	0	0	0	5	1	5	5	0	0	0	28	6	0	1	2	52	25	1	0	1	2	9	0	0	15	23	3
1436_1	Sal_fly_assembly_all_HQ_01_22_contig_1_442	27	33	37	25	0	0	0	0	0	0	0	7	1	4	0	0	1	10	3	0	0	4	11	31	0	0	0	0	13	1	0	15	25	2
1437_1	Sal_fly_assembly_all_HQ_01_22_contig_1_32	22	37	20	7	0	0	0	0	0	0	4	2	5	7	0	0	1	12	5	0	0	1	20	40	0	0	0	4	15	1	0	17	21	1
1438_1	salmonella_bestbins_021821_scaffold_20_68	27	33	230	159	0	0	0	2	0	0	7	13	1	65	0	1	6	14	8	0	5	10	17	80	0	1	2	6	19	0	1	54	694	9
1439_1	Sal_fly_assembly_all_HQ_01_22_contig_4_610	38	82	57	22	0	0	0	0	0	0	8	10	27	35	0	0	1	98	22	0	1	33	70	146	0	0	1	14	70	0	0	70	95	31
143_1	salmonella_bestbins_021821_scaffold_26_24	0	1	0	0	0	0	0	0	0	0	0	0	0	0	0	0	2	0	0	0	0	0	0	0	0	0	0	0	3	0	0	0	0	0
1440_1	Sal_fly_assembly_all_HQ_01_22_contig_9_199	8	1	18	11	0	0	0	0	0	0	0	0	0	0	0	0	0	0	0	0	1	0	0	0	0	0	0	0	0	0	0	1	1	0
1441_1	salmonella_bestbins_021821_scaffold_16_96	31	19	27	17	0	0	0	0	0	1	7	15	36	25	1	0	8	50	12	0	4	27	23	126	0	1	2	4	69	1	1	12	42	2
1442_1	Sal_fly_assembly_all_HQ_01_22_contig_1_670	0	0	0	1	0	0	0	0	0	0	0	0	0	0	0	0	0	0	0	0	0	0	0	0	0	0	0	0	1	0	0	0	0	1
1443_1	Sal_fly_assembly_all_HQ_01_22_contig_1_464	4	2	12	1	0	0	0	0	0	0	1	1	1	1	0	0	1	2	0	0	0	3	2	9	0	0	1	0	12	0	0	9	7	0
1444_1	Sal_fly_assembly_all_HQ_01_22_contig_4_153	1	1	0	1	0	0	0	0	0	1	2	24	0	0	0	0	0	12	0	0	1	3	0	0	1	0	1	4	0	0	0	8	24	0
1445_1	salmonella_bestbins_021821_scaffold_5_136	21	2	27	13	0	0	0	0	0	0	0	3	0	0	0	0	0	13	10	0	0	0	10	37	0	0	0	1	22	0	0	1	11	1
1446_1	Sal_fly_assembly_all_HQ_01_22_contig_2_460	492	1130	503	426	1	0	0	1	0	0	4	223	521	123	0	0	38	58	12	0	9	352	55	623	0	0	0	81	238	0	0	224	342	2
1447_1	salmonella_bestbins_021821_scaffold_8_36	48	83	94	44	0	0	0	0	0	2	5	6	9	15	0	1	0	70	10	0	0	19	40	141	0	0	0	6	75	1	0	46	67	11
1448_1	salmonella_bestbins_021821_scaffold_7_43	1	9	10	3	0	0	0	0	0	0	5	0	0	4	0	0	3	0	2	0	1	7	7	20	0	0	2	0	1	0	0	14	7	2
1449_1	salmonella_bestbins_021821_scaffold_1_217	13	14	62	8	0	0	0	0	0	0	4	2	2	8	0	0	3	4	10	0	3	7	10	4	0	1	1	0	16	0	0	24	25	2
144_1	Sal_fly_assembly_all_HQ_01_22_contig_2_159	0	0	0	0	0	0	0	0	0	0	0	0	0	0	0	0	2	0	1	0	0	0	0	0	0	0	0	0	1	0	0	0	0	0
1450_1	salmonella_bestbins_021821_scaffold_5_83	23	57	16	10	0	0	0	0	0	31	45	1	0	2	16	33	1	5	4	27	29	0	14	27	28	32	0	0	13	20	15	9	14	1
1451_1	Sal_fly_assembly_all_HQ_01_22_contig_1_439	1	9	5	1	0	0	0	0	0	1	20	23	4	103	0	1	32	27	305	1	0	112	120	27	0	0	14	15	106	0	0	203	281	34
1452_1	salmonella_bestbins_021821_scaffold_74_15	4	20	28	7	0	0	0	0	0	1	8	2	23	23	0	0	1	12	126	1	4	10	22	144	3	1	1	3	589	2	1	72	65	6
1453_1	Sal_fly_assembly_all_HQ_01_22_contig_16_23	0	0	0	0	0	0	0	0	0	0	4	0	0	0	0	0	0	0	1	0	0	1	0	2	0	0	0	0	0	0	0	7	0	1
1454_1	salmonella_bestbins_021821_scaffold_16_75	157	199	304	196	0	0	0	0	0	0	7	72	28	80	0	1	2	207	23	0	3	55	159	201	0	0	0	67	167	0	1	93	269	35
1455_1	Sal_fly_assembly_all_HQ_01_22_contig_4_163	1	0	1	0	0	0	0	0	0	0	6	38	4	23	2	3	7	53	53	1	5	56	78	20	1	2	3	13	28	0	1	131	90	24
1456_1	Sal_fly_assembly_all_HQ_01_22_contig_4_694	23	17	25	19	0	0	0	0	0	1	3	2	2	1	0	0	0	25	2	0	0	8	9	64	0	0	0	6	14	0	1	18	26	2
1457_1	salmonella_bestbins_021821_scaffold_16_118	4	1	5	3	0	0	0	0	0	0	5	0	3	1	0	0	0	3	1	0	0	1	2	5	0	0	0	0	0	0	1	5	4	0
1458_1	Sal_fly_assembly_all_HQ_01_22_contig_1_486	6	7	3	0	0	0	0	0	0	0	4	3	1	14	1	0	5	8	65	0	2	17	42	12	1	1	3	3	11	0	1	63	43	11
1459_1	salmonella_bestbins_021821_scaffold_6_74	0	0	2	0	0	0	0	0	0	0	0	1	0	0	0	0	1	0	0	0	0	1	0	0	0	0	0	0	6	0	0	0	1	0
145_1	Sal_fly_assembly_all_HQ_01_22_contig_1_391	544	1046	580	331	0	0	0	0	0	0	11	106	137	140	1	1	10	864	80	0	11	253	305	1204	0	1	0	77	441	0	1	322	765	63
1460_1	salmonella_bestbins_021821_scaffold_2_100	203	356	119	51	0	0	0	0	0	1	8	17	14	153	0	0	0	336	65	0	0	84	82	941	0	1	0	13	122	0	0	84	71	7
1461_1	Sal_fly_assembly_all_HQ_01_22_contig_8_841	2	3	1	3	0	0	0	0	0	0	1	0	0	0	0	1	0	2	5	1	0	2	4	10	0	0	1	0	0	0	0	11	7	2
1462_1	Sal_fly_assembly_all_HQ_01_22_contig_4_543	2533	3797	3398	2061	2	0	0	2	0	0	32	319	351	338	0	5	34	1065	163	0	26	572	1046	3027	0	2	2	175	981	0	1	710	1643	136
1463_1	Sal_fly_assembly_all_HQ_01_22_contig_8_494	176	176	120	91	1	0	0	0	0	1	12	49	2	110	0	0	23	73	237	1	16	92	164	301	1	0	21	36	130	0	2	294	363	94
1464_1	salmonella_bestbins_021821_scaffold_6_215	70	89	107	23	0	0	0	0	0	0	4	7	39	20	0	0	7	32	29	0	2	16	26	241	0	1	6	7	28	0	0	45	68	4
1465_1	salmonella_bestbins_021821_scaffold_5_29	86	190	265	146	0	0	0	0	0	0	11	51	21	31	0	2	9	138	24	1	5	75	384	98	0	0	0	71	84	0	0	39	149	5
1466_1	Sal_fly_assembly_all_HQ_01_22_contig_4_662	14	4	26	10	0	0	0	0	0	0	7	0	0	1	0	0	0	2	0	0	2	0	3	13	0	0	0	0	1	0	1	16	9	0
1467_1	Sal_fly_assembly_all_HQ_01_22_contig_2_55	0	0	3	0	0	0	0	0	0	0	9	0	0	10	1	0	10	11	17	0	1	9	15	5	1	0	7	4	5	0	0	40	11	5
1468_1	salmonella_bestbins_021821_scaffold_19_36	130	225	133	77	0	0	0	0	0	1	7	54	77	35	0	2	6	120	93	0	6	73	98	393	1	1	2	15	83	0	1	112	235	11
1469_1	salmonella_bestbins_021821_scaffold_3_242	186	189	268	133	0	0	0	0	0	0	11	40	17	50	1	1	7	123	27	1	2	53	109	334	0	0	2	25	61	0	2	72	214	18
146_1	salmonella_bestbins_021821_scaffold_2_164	6	7	13	8	0	0	0	0	0	0	4	9	5	20	0	2	1	37	40	0	0	14	94	25	0	1	0	0	19	0	0	54	59	9
1470_1	Sal_fly_assembly_all_HQ_01_22_contig_2_715	68	210	145	82	1	0	0	0	0	0	11	27	76	38	1	1	8	76	22	1	7	55	75	285	0	1	14	12	60	0	1	88	129	23
1471_1	Sal_fly_assembly_all_HQ_01_22_contig_4_83	25	14	52	1	0	0	0	0	0	0	0	1	0	3	0	0	0	0	1	0	0	0	2	0	0	0	1	0	1	0	0	0	2	0
1472_1	Sal_fly_assembly_all_HQ_01_22_contig_1_491	46	4	45	32	0	0	0	0	0	1	8	8	1	83	1	2	13	125	205	1	5	52	319	104	1	2	9	8	52	0	1	344	210	66
1473_1	Sal_fly_assembly_all_HQ_01_22_contig_9_217	5	0	1	3	0	0	0	0	0	0	0	0	0	0	0	0	0	0	0	0	0	0	0	0	0	0	0	0	3	0	0	0	1	0
1474_1	salmonella_bestbins_021821_scaffold_30_10	346	804	469	198	0	0	0	0	0	0	10	49	84	106	0	0	4	265	40	0	3	119	92	573	0	0	3	38	152	0	1	83	535	23
1475_1	Sal_fly_assembly_all_HQ_01_22_contig_1_968	6	9	6	5	0	0	0	0	0	0	7	1	0	0	0	1	1	5	3	1	1	8	7	31	0	0	0	1	7	0	2	40	15	2
1476_1	salmonella_bestbins_021821_scaffold_5_209	6	13	4	7	0	0	0	0	0	1	6	2	0	0	0	2	0	4	4	0	1	4	19	19	0	0	0	1	3	0	0	12	7	0
1477_1	salmonella_bestbins_021821_scaffold_27_37	234	268	226	191	0	0	0	0	0	0	11	39	76	38	0	0	8	135	69	0	7	64	166	416	0	0	6	31	154	0	0	134	281	49
1478_1	Sal_fly_assembly_all_HQ_01_22_contig_4_703	52	73	60	44	0	0	0	0	0	0	4	13	4	19	0	0	4	51	8	0	3	14	39	97	0	0	0	16	61	0	0	21	83	11
1479_1	salmonella_bestbins_021821_scaffold_47_33	475	842	347	216	0	0	0	0	0	6	13	2	60	78	5	5	2	23	59	0	4	18	16	2209	4	6	1	10	36	0	2	191	39	24
147_1	Sal_fly_assembly_all_HQ_01_22_contig_1_754	1	3	2	4	0	0	0	0	0	1	1	1	0	1	2	0	2	3	5	0	2	2	3	3	0	0	4	0	2	0	0	10	0	0
1480_1	salmonella_bestbins_021821_scaffold_7_59	52	25	90	55	0	0	0	0	0	0	10	5	0	33	1	1	9	16	41	0	0	16	33	54	0	0	5	5	35	0	0	60	65	11
1481_1	salmonella_bestbins_021821_scaffold_36_25	219	377	275	172	0	0	0	0	0	0	14	70	136	58	0	1	15	435	61	1	8	133	221	642	1	1	7	64	350	1	0	208	393	50
1482_1	Sal_fly_assembly_all_HQ_01_22_contig_8_970	1	1	7	0	0	0	0	0	0	0	1	0	0	13	1	0	0	20	0	0	0	2	4	46	0	0	0	1	22	0	0	6	27	1
1483_1	salmonella_bestbins_021821_scaffold_5_67	260	354	280	124	0	0	0	0	0	0	13	143	34	78	0	0	13	161	41	0	4	94	185	163	0	0	1	89	156	1	1	68	339	21
1484_1	salmonella_bestbins_021821_scaffold_5_36	145	247	174	57	0	0	0	0	0	0	1	32	27	44	0	0	4	133	18	0	1	76	90	256	0	0	0	27	91	0	0	34	216	10
1485_1	salmonella_bestbins_021821_scaffold_16_89	35	66	128	40	0	0	0	0	0	0	19	32	48	28	0	0	7	41	16	0	2	51	65	150	0	0	1	23	344	0	0	15	70	0
1486_1	salmonella_bestbins_021821_scaffold_0_283	24	1	27	8	0	0	0	0	0	0	0	5	15	0	0	0	0	9	2	0	0	2	11	27	0	0	0	2	6	0	0	2	7	0
1487_1	Sal_fly_assembly_all_HQ_01_22_contig_4_140	3	2	6	0	0	0	0	0	0	0	8	29	0	39	0	0	6	25	106	0	5	13	41	16	0	0	2	18	38	0	0	73	147	11
1488_1	salmonella_bestbins_021821_scaffold_2_311	154	94	223	127	0	0	0	1	0	1	13	30	32	51	2	0	2	165	16	1	2	45	52	214	0	1	3	27	169	0	0	49	167	20
1489_1	salmonella_bestbins_021821_scaffold_0_158	2	19	6	7	0	0	0	0	0	0	10	27	9	65	0	0	6	191	196	0	0	40	75	87	0	2	7	16	67	0	0	66	291	28
148_1	salmonella_bestbins_021821_scaffold_4_104	43	104	42	41	0	0	0	0	0	0	4	17	24	24	0	1	4	95	16	0	4	17	91	117	0	0	4	8	74	1	0	47	74	9
1490_1	salmonella_bestbins_021821_scaffold_6_243	42	14	72	20	0	0	0	0	0	2	8	194	43	422	0	1	54	514	635	1	3	1243	1286	713	0	1	7	134	3415	0	1	1216	2436	101
1491_1	salmonella_bestbins_021821_scaffold_41_34	5	6	7	3	0	0	0	0	0	1	15	8	1	33	2	0	30	19	91	1	24	43	69	49	1	2	21	7	39	1	0	134	111	36
1492_1	salmonella_bestbins_021821_scaffold_27_20	9	5	13	3	0	0	0	0	0	0	7	8	0	4	0	0	3	18	8	0	0	9	8	32	0	0	6	2	6	0	0	19	17	1
1493_1	Sal_fly_assembly_all_HQ_01_22_contig_8_396	6	2	13	1	0	0	0	0	0	0	6	0	0	0	0	0	0	1	0	0	0	1	5	1	0	0	0	0	7	0	0	4	1	1
1494_1	salmonella_bestbins_021821_scaffold_4_84	156	106	147	58	0	0	0	0	0	0	8	21	17	41	0	0	6	82	76	0	4	45	44	337	0	0	5	11	103	0	1	55	194	23
1495_1	salmonella_bestbins_021821_scaffold_21_53	71	104	76	42	0	0	0	0	0	0	3	4	0	4	0	1	0	42	3	0	0	13	17	121	0	0	0	3	39	0	0	13	32	10
1496_1	salmonella_bestbins_021821_scaffold_5_282	18	25	38	24	0	0	0	0	0	0	5	5	0	14	1	1	3	17	23	0	1	12	33	62	0	0	0	4	12	0	0	46	33	11
1497_1	salmonella_bestbins_021821_scaffold_12_17	172	279	363	146	0	0	0	0	0	0	2	290	46	48	0	0	7	151	13	0	4	32	295	138	0	0	0	98	147	0	0	13	346	10
1498_1	salmonella_bestbins_021821_scaffold_13_37	97	101	109	102	0	0	0	0	0	0	28	8	1	5	0	1	5	53	7	0	6	11	59	115	0	0	0	5	100	0	2	46	55	2
1499_1	Sal_fly_assembly_all_HQ_01_22_contig_3_501	21	69	31	26	0	0	0	0	0	1	23	6	6	4	0	0	1	33	13	0	5	5	22	106	0	3	1	7	21	0	2	24	27	2
149_1	Sal_fly_assembly_all_HQ_01_22_contig_2_1068	16	33	32	15	0	0	0	0	0	0	7	26	12	35	1	0	3	84	72	2	3	38	94	125	1	1	8	18	84	0	0	56	101	7
14_1	salmonella_bestbins_021821_scaffold_17_52	35	76	94	23	0	0	0	0	0	0	4	17	7	21	1	1	5	64	25	0	0	21	91	150	0	0	0	33	170	0	0	40	141	21
1500_1	Sal_fly_assembly_all_HQ_01_22_contig_2_906	114	362	195	149	0	0	0	0	0	0	12	7	46	38	0	0	3	40	11	0	1	45	54	204	1	1	0	5	46	1	0	81	64	12
1501_1	Sal_fly_assembly_all_HQ_01_22_contig_8_961	32	17	24	6	0	0	0	0	0	0	8	16	15	72	0	0	2	178	63	0	2	72	85	202	2	0	1	17	108	0	0	88	268	13
1502_1	Sal_fly_assembly_all_HQ_01_22_contig_1_414	2	3	18	4	0	0	0	0	0	0	0	0	0	0	0	0	0	0	1	0	0	1	0	3	0	0	2	0	0	0	0	8	3	0
1503_1	salmonella_bestbins_021821_scaffold_2_329	210	264	166	117	0	0	0	0	0	1	4	14	23	26	0	0	13	130	25	0	1	54	84	283	2	0	5	15	74	0	0	136	162	26
1504_1	salmonella_bestbins_021821_scaffold_0_197	0	2	0	0	0	0	0	0	0	0	1	0	0	0	0	0	0	0	0	0	0	1	0	0	0	0	0	0	0	0	0	0	2	0
1505_1	salmonella_bestbins_021821_scaffold_2_189	1155	1770	739	346	0	0	0	1	0	0	9	2	0	10	0	0	6	11	15	0	3	5	8	11	0	0	2	2	13	1	1	13	35	1
1506_1	Sal_fly_assembly_all_HQ_01_22_contig_8_169	2	9	5	1	0	0	0	0	0	0	1	14	3	6	0	0	3	20	4	0	0	3	14	36	0	0	0	3	11	0	0	7	28	1
1507_1	salmonella_bestbins_021821_scaffold_32_40	776	640	1187	715	0	0	0	0	0	0	1	38	11	14	0	0	6	74	15	0	6	78	112	237	0	0	0	27	109	0	1	89	189	23
1508_1	Sal_fly_assembly_all_HQ_01_22_contig_2_259	664	1224	830	467	1	0	0	0	0	1	81	1480	732	387	3	4	80	2815	604	2	93	883	2338	3320	0	11	4	732	2596	0	20	423	3233	286
1509_1	Sal_fly_assembly_all_HQ_01_22_contig_8_481	0	0	1	1	0	0	0	0	0	0	0	0	0	0	0	0	0	0	1	0	0	0	0	2	0	0	2	0	0	0	0	1	1	0
150_1	salmonella_bestbins_021821_scaffold_7_34	12	2	25	4	0	0	0	1	0	0	7	3	0	2	0	0	0	6	1	0	0	1	3	2	1	0	0	3	16	0	1	13	6	2
1510_1	salmonella_bestbins_021821_scaffold_29_46	16	78	160	62	0	0	0	0	0	0	7	6	0	18	0	3	7	20	7	0	2	10	17	25	0	1	3	2	172	0	0	19	89	3
1511_1	salmonella_bestbins_021821_scaffold_32_43	486	1122	864	451	0	0	0	0	0	1	9	106	307	142	0	3	8	464	69	1	6	139	340	1531	0	1	2	49	414	0	3	281	471	69
1512_1	Sal_fly_assembly_all_HQ_01_22_contig_8_468	6	4	6	1	0	0	0	0	0	1	2	1	0	2	0	1	0	5	3	0	0	2	8	1	0	2	0	1	3	0	1	7	7	0
1513_1	Sal_fly_assembly_all_HQ_01_22_contig_1_17	509	770	511	330	0	0	0	0	0	1	18	80	87	85	0	4	14	217	51	0	7	176	137	1292	0	1	1	48	280	0	0	317	538	47
1514_1	Sal_fly_assembly_all_HQ_01_22_contig_2_642	7	8	42	9	0	0	0	0	0	0	1	6	0	3	0	1	0	8	1	0	0	6	14	20	0	0	0	8	9	0	0	2	17	1
1515_1	Sal_fly_assembly_all_HQ_01_22_contig_4_30	4	3	2	3	0	0	0	0	0	0	3	0	1	1	0	0	0	3	8	0	0	0	3	1	0	0	0	0	0	1	0	5	3	0
1516_1	salmonella_bestbins_021821_scaffold_2_341	3	11	16	2	0	0	0	0	0	0	8	1	0	1	0	0	0	3	1	0	0	0	2	5	0	0	0	0	2	0	2	1	6	1
1517_1	Sal_fly_assembly_all_HQ_01_22_contig_1_252	187	62	531	216	0	0	0	0	0	0	4	12	3	25	0	2	2	24	7	0	1	19	11	66	0	0	0	17	118	0	1	14	105	2
1518_1	Sal_fly_assembly_all_HQ_01_22_contig_3_23	2	1	5	6	0	0	0	0	0	0	3	1	0	10	1	3	2	2	29	0	0	10	16	20	0	1	1	5	8	0	0	44	12	3
1519_1	salmonella_bestbins_021821_scaffold_0_104	91	60	171	44	0	0	0	0	0	0	22	11	15	41	0	0	16	99	20	1	5	20	88	148	0	0	5	6	148	0	0	54	105	11
151_1	Sal_fly_assembly_all_HQ_01_22_contig_2_756	49	79	248	96	0	0	0	0	0	0	1	18	113	236	0	0	6	15	18	1	0	109	14	242	1	0	2	24	64	0	0	46	540	2
1520_1	salmonella_bestbins_021821_scaffold_5_143	39	61	109	51	0	0	0	0	0	0	1	12	47	36	2	2	1	104	8	1	0	43	20	122	1	0	0	7	82	0	0	21	77	10
1521_1	salmonella_bestbins_021821_scaffold_2_317	31	62	31	33	0	0	0	0	0	0	4	7	31	10	0	0	5	18	2	0	3	8	15	107	0	0	0	4	15	0	0	37	63	1
1522_1	Sal_fly_assembly_all_HQ_01_22_contig_8_623	6	14	6	5	0	0	0	0	0	0	13	12	6	13	0	1	10	56	14	0	17	27	121	64	0	2	0	0	88	0	0	54	45	17
1523_1	salmonella_bestbins_021821_scaffold_20_38	91	111	101	29	0	0	0	0	0	0	13	5	27	21	0	0	0	64	13	0	1	10	28	152	1	0	0	1	36	0	1	29	189	11
1524_1	Sal_fly_assembly_all_HQ_01_22_contig_4_573	161	155	270	54	0	0	0	0	0	1	5	2	4	34	0	0	0	1	2	1	0	5	4	71	0	1	0	0	5	0	0	4	58	1
1525_1	salmonella_bestbins_021821_scaffold_0_244	45	94	40	26	0	0	0	0	0	1	27	12	19	24	2	3	5	91	39	0	8	33	84	198	0	0	7	15	70	1	1	84	113	15
1526_1	salmonella_bestbins_021821_scaffold_22_60	449	77	495	345	0	0	0	0	0	2	24	50	163	191	2	0	14	374	69	0	4	154	173	771	2	2	0	88	412	0	1	228	485	54
1527_1	salmonella_bestbins_021821_scaffold_23_10	72	124	109	85	0	0	0	0	0	1	21	29	7	29	2	0	9	68	40	2	3	44	79	103	0	0	3	11	40	0	0	76	125	16
1528_1	salmonella_bestbins_021821_scaffold_23_54	94	252	148	79	0	0	0	0	0	0	9	12	51	40	0	0	7	54	28	0	1	41	68	368	0	0	1	17	48	0	1	80	149	24
1529_1	Sal_fly_assembly_all_HQ_01_22_contig_1_229	128	164	102	85	0	0	0	0	0	1	13	52	84	86	4	1	8	258	188	1	5	80	220	901	2	0	4	28	186	2	3	181	392	45
152_1	Sal_fly_assembly_all_HQ_01_22_contig_3_82	73	40	48	24	0	0	0	0	0	1	3	17	51	19	0	0	2	77	23	0	3	30	49	262	1	0	1	7	62	0	1	35	81	18
1530_1	Sal_fly_assembly_all_HQ_01_22_contig_4_670	221	280	227	143	0	0	0	0	0	0	5	118	166	117	0	3	16	1345	221	0	11	191	1084	1799	0	2	2	120	1221	0	2	137	420	190
1531_1	salmonella_bestbins_021821_scaffold_25_32	11	33	33	17	0	0	0	0	0	0	12	19	41	2	0	1	1	56	11	0	2	13	60	59	1	2	1	20	54	0	0	31	54	6
1532_1	Sal_fly_assembly_all_HQ_01_22_contig_4_312	0	0	0	1	0	0	0	0	0	0	0	0	0	8	0	0	1	1	30	0	0	6	10	4	0	0	2	2	6	0	0	17	26	3
1533_1	salmonella_bestbins_021821_scaffold_7_152	60	180	295	66	0	0	0	0	0	0	20	35	37	14	1	0	4	27	15	0	7	10	32	67	3	0	2	37	44	0	0	40	146	5
1534_1	salmonella_bestbins_021821_scaffold_0_196	185	15	48	28	0	0	0	0	0	1	6	6	3	9	0	1	0	12	2	1	0	4	8	80	0	1	0	2	14	2	0	51	36	3
1535_1	Sal_fly_assembly_all_HQ_01_22_contig_8_661	145	188	194	114	0	0	0	0	0	0	14	14	45	20	1	0	1	75	19	0	0	35	43	187	0	0	0	7	97	0	1	53	96	14
1536_1	Sal_fly_assembly_all_HQ_01_22_contig_2_975	89	87	98	56	0	0	0	0	0	0	5	19	12	13	0	0	2	19	17	0	2	9	55	39	0	1	1	15	82	0	0	16	112	2
1537_1	salmonella_bestbins_021821_scaffold_25_16	9	1	0	2	0	0	0	0	0	0	0	0	0	0	0	0	0	0	0	0	0	0	0	0	0	0	0	0	0	0	0	2	1	0
1538_1	Sal_fly_assembly_all_HQ_01_22_contig_1_767	69	102	307	49	0	0	0	0	0	2	7	6	38	60	1	2	5	7	57	1	5	102	28	130	1	5	5	5	398	0	2	36	49	6
1539_1	Sal_fly_assembly_all_HQ_01_22_contig_4_420	35	108	38	9	0	0	0	0	0	0	1	11	2	25	0	0	0	83	17	0	2	11	83	140	0	0	0	19	86	0	1	24	126	3
153_1	Sal_fly_assembly_all_HQ_01_22_contig_8_895	15	3	13	9	0	0	0	0	0	0	1	0	0	0	0	0	0	0	0	0	0	4	1	38	0	0	0	1	4	0	0	5	7	0
1540_1	salmonella_bestbins_021821_scaffold_2_70	391	351	469	246	0	0	0	0	0	0	25	13	28	13	0	1	11	122	15	0	6	83	48	359	1	0	20	6	69	1	2	175	103	7
1541_1	Sal_fly_assembly_all_HQ_01_22_contig_8_858	32	2	37	21	0	0	0	0	0	0	0	2	4	5	0	0	1	3	8	0	0	5	7	28	0	0	0	0	8	0	0	18	30	5
1542_1	Sal_fly_assembly_all_HQ_01_22_contig_1_365	0	3	4	0	0	0	0	0	0	0	1	3	0	1	1	0	1	2	4	1	1	0	8	4	0	0	1	0	6	0	0	6	5	5
1543_1	salmonella_bestbins_021821_scaffold_32_49	2	0	0	0	0	0	0	0	0	0	15	25	2	115	1	0	123	24	183	0	3	99	181	75	0	0	46	41	91	0	2	284	230	52
1544_1	salmonella_bestbins_021821_scaffold_2_66	597	679	230	200	0	0	0	0	0	0	5	2	2	14	0	0	1	12	6	0	1	6	18	47	0	0	3	4	22	0	0	18	41	1
1545_1	Sal_fly_assembly_all_HQ_01_22_contig_1_389	904	935	1208	728	0	0	0	0	0	4	30	94	140	171	2	9	16	533	168	1	21	164	362	1335	1	5	4	71	410	5	4	299	792	84
1546_1	salmonella_bestbins_021821_scaffold_16_31	144	85	282	37	0	0	0	0	0	0	0	68	0	19	0	0	3	9	16	0	0	8	13	3	0	0	0	17	19	0	0	0	189	0
1547_1	salmonella_bestbins_021821_scaffold_2_177	25	21	82	25	0	0	0	0	0	0	7	5	14	2	0	2	4	16	11	0	0	2	25	25	1	1	1	0	28	0	0	14	25	9
1548_1	Sal_fly_assembly_all_HQ_01_22_contig_2_191	13	7	9	6	0	0	0	0	0	0	1	1	0	1	0	0	0	8	0	0	0	0	2	7	0	1	0	0	1	0	0	2	1	0
1549_1	salmonella_bestbins_021821_scaffold_12_29	40	40	76	23	0	0	0	0	0	0	15	7	18	26	2	0	3	25	19	1	3	12	25	245	1	1	13	1	138	0	0	40	28	14
154_1	salmonella_bestbins_021821_scaffold_22_43	0	0	0	1	0	0	0	0	0	23	23	3	0	6	12	12	6	9	6	15	15	8	16	4	16	14	3	4	7	12	9	27	26	4
1550_1	Sal_fly_assembly_all_HQ_01_22_contig_2_557	533	2368	1315	446	0	0	0	0	0	2	11	12	4	69	0	2	7	251	26	0	7	158	212	448	0	2	2	44	314	0	3	69	707	14
1551_1	salmonella_bestbins_021821_scaffold_7_69	279	812	256	132	0	0	0	0	0	0	11	59	49	66	0	3	5	381	78	0	7	99	393	596	0	2	1	68	381	0	2	62	550	24
1553_1	salmonella_bestbins_021821_scaffold_87_5	4	2	0	2	0	0	0	0	0	1	3	0	0	0	0	0	1	1	0	0	0	0	2	6	0	0	0	0	0	0	1	3	3	0
1554_1	salmonella_bestbins_021821_scaffold_32_28	0	6	3	0	0	0	0	0	0	0	3	0	0	2	1	0	0	3	2	0	1	0	0	3	0	0	0	1	8	0	0	9	4	2
1555_1	salmonella_bestbins_021821_scaffold_11_92	17	46	46	20	0	0	0	0	0	0	7	15	21	28	0	0	9	95	30	0	4	44	84	102	1	0	9	5	41	0	0	55	82	15
1556_1	salmonella_bestbins_021821_scaffold_5_109	15	48	86	19	0	0	0	0	0	3	21	14	2	21	3	1	8	49	49	1	6	42	57	65	1	1	10	5	28	0	0	81	107	10
1557_1	Sal_fly_assembly_all_HQ_01_22_contig_8_770	4	0	9	3	0	0	0	0	0	0	1	0	0	0	0	0	0	0	0	0	0	0	0	2	0	0	0	0	0	0	0	0	4	0
1558_1	salmonella_bestbins_021821_scaffold_17_46	29	208	161	11	0	0	0	0	0	0	6	0	0	5	1	0	1	0	3	0	2	4	6	6	0	0	0	0	32	0	0	11	23	0
1559_1	salmonella_bestbins_021821_scaffold_1_1	1256	972	870	467	0	0	0	1	0	13	82	46	81	225	15	14	15	802	130	10	6	118	155	2285	13	11	11	30	290	8	7	569	239	82
155_1	salmonella_bestbins_021821_scaffold_5_10	0	0	0	0	0	0	0	0	0	0	0	0	0	0	0	0	1	0	0	0	0	0	0	0	0	1	0	0	0	0	0	0	0	1
1560_1	Sal_fly_assembly_all_HQ_01_22_contig_1_546	10	1	15	5	0	0	0	0	0	0	1	0	0	1	0	0	0	0	1	0	0	0	1	0	0	0	0	0	0	0	0	4	1	0
1561_1	Sal_fly_assembly_all_HQ_01_22_contig_8_214	2	0	2	0	0	0	0	0	0	0	2	29	0	85	0	0	29	54	186	0	2	88	89	32	0	0	11	14	79	1	0	176	230	34
1562_1	Sal_fly_assembly_all_HQ_01_22_contig_4_622	2	3	4	0	0	0	0	0	0	0	0	3	0	0	0	0	0	8	4	0	0	0	3	3	0	0	0	1	1	0	0	5	7	0
1563_1	Sal_fly_assembly_all_HQ_01_22_contig_5_7	19	27	13	8	0	0	0	0	0	2	7	6	0	10	0	0	1	32	5	0	2	6	11	32	0	0	1	12	21	0	0	22	58	4
1564_1	Sal_fly_assembly_all_HQ_01_22_contig_1_161	26	6	34	17	0	0	0	0	0	0	2	3	0	0	0	0	1	7	3	0	2	5	5	11	0	0	0	0	12	0	0	5	2	0
1565_1	Sal_fly_assembly_all_HQ_01_22_contig_9_192	2	15	6	0	0	0	0	0	0	1	8	3	1	2	0	0	1	36	7	0	1	4	8	11	0	0	3	6	4	0	0	13	17	2
1566_1	Sal_fly_assembly_all_HQ_01_22_contig_2_1501	91	98	105	47	0	0	0	0	0	0	3	3	4	14	0	0	1	23	67	0	3	21	41	100	0	0	1	6	16	0	0	37	53	10
1567_1	Sal_fly_assembly_all_HQ_01_22_contig_1_166	2	1	5	0	0	0	0	0	0	1	9	4	0	18	1	0	5	10	46	0	5	11	20	16	0	1	8	6	20	1	0	43	56	8
1568_1	Sal_fly_assembly_all_HQ_01_22_contig_4_594	0	2	0	2	0	0	0	0	0	0	0	0	0	0	0	0	0	0	0	0	0	0	1	1	0	0	0	0	0	0	0	3	0	0
1569_1	Sal_fly_assembly_all_HQ_01_22_contig_4_346	7	22	7	9	0	0	0	0	0	0	4	20	7	30	0	0	3	19	54	0	2	91	23	98	0	0	9	6	22	0	0	73	103	10
156_1	Sal_fly_assembly_all_HQ_01_22_contig_3_392	191	631	158	85	0	0	0	0	0	0	2	19	2	32	0	1	4	120	28	0	4	33	62	234	0	0	2	1	68	0	2	65	104	15
1570_1	salmonella_bestbins_021821_scaffold_0_294	75	121	166	43	2	0	0	0	0	1	15	65	159	27	0	1	6	150	24	0	2	263	21	255	0	0	0	15	210	0	0	16	109	7
1571_1	salmonella_bestbins_021821_scaffold_25_114	76	92	80	50	0	0	0	0	0	0	13	15	4	16	0	2	6	65	15	0	5	44	32	167	0	0	3	4	46	0	0	55	74	5
1572_1	salmonella_bestbins_021821_scaffold_1_122	63	112	356	49	0	0	0	0	0	0	8	4	64	37	0	0	1	4	17	0	4	18	5	57	0	0	3	1	139	0	0	8	24	4
1573_1	Sal_fly_assembly_all_HQ_01_22_contig_2_753	6	3	5	4	0	0	0	0	0	0	3	5	0	1	1	0	5	9	3	0	1	3	7	19	0	0	5	0	4	0	0	13	20	3
1574_1	Sal_fly_assembly_all_HQ_01_22_contig_2_1349	0	1	0	1	0	0	0	0	0	0	2	1	0	13	0	0	2	6	88	0	0	8	38	13	0	0	1	4	21	0	0	40	18	4
1575_1	salmonella_bestbins_021821_scaffold_13_36	9	13	14	5	0	0	0	0	0	0	27	2	0	0	0	0	0	2	0	1	0	5	7	25	1	1	0	0	7	0	0	17	6	8
1576_1	salmonella_bestbins_021821_scaffold_1_357	9	12	14	6	0	0	0	0	0	1	9	3	7	2	3	0	4	24	2	0	0	4	6	41	0	0	1	5	25	0	0	20	18	2
1577_1	Sal_fly_assembly_all_HQ_01_22_contig_2_646	4	4	15	4	0	0	0	0	0	0	4	0	8	7	0	0	1	1	8	0	0	0	9	100	0	1	0	1	6	0	0	2	3	2
1578_1	salmonella_bestbins_021821_scaffold_35_37	2079	3822	1359	777	2	0	0	0	0	1	89	473	641	265	0	4	56	1815	203	2	121	701	1786	10205	1	10	9	144	1645	0	10	1642	1864	297
1579_1	salmonella_bestbins_021821_scaffold_13_88	8	4	10	4	0	0	0	0	0	1	17	2	4	4	0	1	3	9	18	0	1	5	14	15	1	0	0	3	6	1	0	26	32	3
157_1	salmonella_bestbins_021821_scaffold_6_95	35	96	109	34	0	0	0	0	0	0	1	111	5	102	0	1	45	68	227	0	8	117	152	73	0	0	45	73	89	0	0	432	447	78
1580_1	Sal_fly_assembly_all_HQ_01_22_contig_4_520	55	262	82	15	0	0	0	0	0	1	13	24	14	12	0	0	8	77	16	0	0	23	115	68	0	0	3	6	72	0	3	54	105	26
1581_1	Sal_fly_assembly_all_HQ_01_22_contig_16_3	0	3	2	0	0	0	0	0	0	0	2	0	0	0	0	0	0	1	0	0	0	0	2	7	0	1	0	0	0	1	0	5	0	0
1582_1	Sal_fly_assembly_all_HQ_01_22_contig_2_436	2958	4100	4282	3265	5	0	0	0	0	0	14	334	259	391	0	0	27	1138	102	0	35	322	920	1051	0	1	3	193	683	0	2	360	1470	52
1583_1	salmonella_bestbins_021821_scaffold_21_61	48	46	65	23	0	0	0	0	0	0	4	8	34	17	0	1	0	53	8	0	2	7	37	138	0	0	0	7	24	0	0	31	46	3
1584_1	Sal_fly_assembly_all_HQ_01_22_contig_2_985	0	3	5	15	0	0	0	0	0	0	1	0	2	1	0	0	1	4	1	0	1	0	5	3	0	0	1	0	16	0	0	2	11	2
1585_1	Sal_fly_assembly_all_HQ_01_22_contig_8_228	9	3	4	1	0	0	0	0	0	0	4	0	0	0	0	0	0	4	3	0	0	0	1	7	0	0	1	0	4	0	0	7	5	0
1586_1	Sal_fly_assembly_all_HQ_01_22_contig_8_610	29	122	31	30	0	0	0	0	0	0	6	32	46	30	0	0	0	77	21	0	5	39	94	244	0	1	0	14	79	0	1	67	147	13
1587_1	Sal_fly_assembly_all_HQ_01_22_contig_3_591	93	5	89	27	0	0	0	0	0	1	10	11	7	17	1	0	0	38	9	0	0	20	24	150	0	0	0	1	47	0	1	42	48	11
1588_1	salmonella_bestbins_021821_scaffold_0_58	32	109	127	257	0	0	0	0	0	2	20	4	7	16	1	2	10	121	29	0	4	58	29	38	0	2	4	8	58	0	0	67	51	11
1589_1	Sal_fly_assembly_all_HQ_01_22_contig_2_1589	53	62	50	27	0	0	0	0	0	0	3	7	11	23	1	1	1	36	3	0	0	5	13	46	0	0	2	2	15	0	0	12	47	4
158_1	Sal_fly_assembly_all_HQ_01_22_contig_2_450	6	15	23	13	0	0	0	0	0	0	11	1	0	2	0	0	0	3	8	0	0	5	11	12	0	0	0	0	2	0	0	25	13	1
1590_1	salmonella_bestbins_021821_scaffold_12_44	169	264	141	123	0	0	0	0	0	2	19	26	50	62	1	1	44	147	49	1	12	65	124	295	0	2	3	20	122	1	1	119	194	12
1591_1	Sal_fly_assembly_all_HQ_01_22_contig_9_173	33	34	43	33	0	0	0	0	0	1	3	1	9	0	0	1	0	14	3	0	3	16	11	40	0	0	0	1	21	0	0	13	24	3
1592_1	Sal_fly_assembly_all_HQ_01_22_contig_2_1102	14	16	32	18	0	0	0	0	0	1	3	0	0	7	1	0	1	18	4	1	0	16	16	20	0	0	0	0	16	0	0	13	7	3
1593_1	Sal_fly_assembly_all_HQ_01_22_contig_2_60	0	3	2	1	0	0	0	0	0	0	9	1	0	6	0	0	3	6	28	2	1	10	11	13	0	0	6	1	6	0	0	37	58	11
1594_1	salmonella_bestbins_021821_scaffold_8_134	56	132	75	72	0	0	0	0	0	0	13	26	181	17	1	0	17	61	46	0	5	37	113	277	0	0	7	26	39	2	0	81	99	11
1595_1	Sal_fly_assembly_all_HQ_01_22_contig_8_815	38	46	38	18	1	0	0	0	0	0	12	4	31	8	0	0	0	25	5	0	2	12	25	74	0	0	0	2	19	0	0	16	39	3
1596_1	salmonella_bestbins_021821_scaffold_5_259	25	27	49	16	0	0	0	0	0	0	11	16	7	57	2	0	6	63	137	1	2	66	106	77	2	1	1	3	91	0	1	91	139	21
1597_1	Sal_fly_assembly_all_HQ_01_22_contig_2_1487	41	82	87	44	0	0	0	0	0	0	8	27	37	88	0	1	26	46	123	0	5	103	82	120	0	1	20	15	81	0	1	175	233	32
1598_1	salmonella_bestbins_021821_scaffold_3_246	582	177	566	325	1	0	0	0	0	0	0	102	61	150	0	0	3	112	25	0	0	114	77	1101	0	0	1	36	150	0	0	220	457	22
1599_1	salmonella_bestbins_021821_scaffold_176_9	7	0	4	1	0	0	0	0	0	1	1	2	0	9	0	0	0	24	2	0	1	3	5	22	0	0	1	1	15	0	0	0	49	0
159_1	salmonella_bestbins_021821_scaffold_6_107	26	32	31	14	0	0	0	0	0	0	29	11	14	8	1	0	9	37	37	1	4	73	30	182	0	2	5	6	32	0	0	46	53	8
15_1	salmonella_bestbins_021821_scaffold_5_243	30	42	39	15	0	0	0	0	0	0	4	1	0	0	0	0	0	2	1	0	1	7	8	23	0	0	0	1	13	0	0	5	18	1
1600_1	Sal_fly_assembly_all_HQ_01_22_contig_1_983	4	2	14	11	0	0	0	0	0	0	1	0	0	0	0	0	0	1	1	0	0	0	0	0	0	0	0	0	0	0	0	0	0	0
1601_1	Sal_fly_assembly_all_HQ_01_22_contig_9_31	5	2	6	4	0	0	0	0	0	0	1	0	0	5	0	0	2	6	3	0	0	3	1	8	0	0	1	0	0	0	0	9	4	0
1602_1	Sal_fly_assembly_all_HQ_01_22_contig_10_14	5	0	3	0	0	0	0	0	0	0	2	0	0	0	0	0	0	0	1	0	0	0	2	2	0	0	0	0	0	0	0	2	2	1
1603_1	Sal_fly_assembly_all_HQ_01_22_contig_4_563	30	27	41	12	0	0	0	0	0	0	3	1	1	19	0	0	3	26	37	0	0	13	63	41	0	0	4	3	18	0	0	38	40	14
1604_1	salmonella_bestbins_021821_scaffold_5_203	0	1	0	0	0	0	0	0	0	0	3	0	0	1	0	0	1	1	1	0	1	0	1	5	0	0	0	0	0	0	0	2	1	0
1605_1	Sal_fly_assembly_all_HQ_01_22_contig_8_940	3	0	1	0	0	0	0	0	0	1	0	118	4	337	0	0	16	525	2379	0	0	126	997	114	0	0	41	147	401	0	0	470	2469	109
1606_1	salmonella_bestbins_021821_scaffold_7_129	51	144	59	53	0	0	0	0	0	1	5	56	3	217	1	0	166	66	88	0	8	268	124	256	0	0	41	21	145	0	1	684	308	100
1607_1	salmonella_bestbins_021821_scaffold_5_23	12	3	22	10	0	0	0	0	0	0	5	0	0	3	0	2	0	4	3	0	1	0	0	20	1	2	0	3	2	0	0	7	4	1
1608_1	Sal_fly_assembly_all_HQ_01_22_contig_2_145	123	252	139	59	0	0	0	0	0	0	5	13	50	27	0	1	4	132	20	0	6	52	87	307	0	0	0	11	123	0	1	54	164	23
1609_1	Sal_fly_assembly_all_HQ_01_22_contig_3_556	24	19	59	19	0	0	0	0	0	2	6	13	2	5	3	0	1	26	5	1	4	11	15	54	0	3	1	4	15	0	0	16	27	4
160_1	Sal_fly_assembly_all_HQ_01_22_contig_9_47	73	92	77	51	0	0	0	0	0	0	5	8	37	18	0	1	3	52	8	0	5	42	13	199	0	0	0	6	33	0	0	19	52	5
1610_1	salmonella_bestbins_021821_scaffold_2_379	20	29	61	23	0	0	0	0	0	3	7	2	2	5	0	0	3	13	27	0	2	8	22	56	0	1	0	0	27	0	0	65	38	7
1611_1	Sal_fly_assembly_all_HQ_01_22_contig_8_7	12	5	10	2	0	0	0	0	0	1	4	3	0	3	2	0	0	5	2	1	0	4	4	7	0	0	0	3	2	0	0	14	4	0
1612_1	Sal_fly_assembly_all_HQ_01_22_contig_9_203	3	0	13	3	0	0	0	0	0	0	0	0	0	0	0	0	1	4	0	0	1	3	10	8	0	0	1	0	1	0	0	1	4	0
1613_1	Sal_fly_assembly_all_HQ_01_22_contig_2_972	17	20	26	14	0	0	0	0	0	0	0	5	0	7	0	0	0	8	0	0	1	1	9	18	0	0	0	5	24	0	0	5	14	0
1614_1	Sal_fly_assembly_all_HQ_01_22_contig_3_161	20	57	19	10	0	0	0	0	0	0	1	9	22	6	0	0	0	36	5	0	0	8	20	32	0	0	1	4	15	0	0	5	27	2
1615_1	Sal_fly_assembly_all_HQ_01_22_contig_1_503	10	46	15	20	0	0	0	0	0	0	1	2	0	7	1	1	0	25	2	0	2	9	16	41	1	0	0	3	19	0	0	9	40	2
1616_1	Sal_fly_assembly_all_HQ_01_22_contig_1_743	19	9	32	15	0	0	0	0	0	0	3	5	0	6	0	0	1	26	17	0	3	12	19	51	0	0	3	2	20	0	0	36	37	2
1617_1	Sal_fly_assembly_all_HQ_01_22_contig_1_84	1	0	0	0	0	0	0	0	0	0	0	0	0	2	1	0	1	0	3	0	0	2	0	1	0	0	0	0	0	0	0	2	5	0
1618_1	Sal_fly_assembly_all_HQ_01_22_contig_1_325	2	23	62	22	0	0	0	0	0	0	21	0	1	11	0	0	1	3	7	1	0	6	14	17	0	0	2	0	14	0	0	33	10	3
1619_1	Sal_fly_assembly_all_HQ_01_22_contig_3_527	3	1	19	2	0	0	0	0	0	0	6	1	1	3	0	0	1	3	10	0	1	7	11	17	0	1	1	1	5	0	0	20	13	3
161_1	salmonella_bestbins_021821_scaffold_3_3	191	260	211	123	0	0	0	0	0	0	6	34	30	78	0	0	10	214	40	0	2	102	121	612	0	1	1	34	208	0	1	130	304	20
1620_1	Sal_fly_assembly_all_HQ_01_22_contig_2_63	0	0	0	0	0	0	0	0	0	1	5	0	0	0	0	1	0	0	2	0	0	0	3	4	0	1	0	0	0	0	0	0	1	0
1621_1	salmonella_bestbins_021821_scaffold_16_113	496	518	274	63	2	0	0	0	0	4	28	30	70	227	0	3	9	81	105	0	3	116	43	305	2	0	1	18	102	0	1	42	715	19
1622_1	salmonella_bestbins_021821_scaffold_3_47	15	12	11	14	0	0	0	0	0	0	10	5	6	14	0	2	17	17	47	0	7	12	26	30	2	3	8	3	41	0	2	62	66	5
1623_1	Sal_fly_assembly_all_HQ_01_22_contig_2_1200	72	66	47	41	0	0	0	0	0	0	2	4	5	5	0	0	0	20	10	0	1	11	15	119	0	1	0	1	18	0	1	31	52	9
1624_1	Sal_fly_assembly_all_HQ_01_22_contig_1_393	94	71	92	83	0	0	0	0	0	0	2	20	55	29	1	0	4	141	66	0	3	39	73	241	1	1	2	16	98	0	0	103	152	19
1625_1	Sal_fly_assembly_all_HQ_01_22_contig_8_454	227	388	119	120	0	0	0	0	0	0	13	9	47	44	0	1	3	31	26	0	2	30	50	449	1	1	4	3	26	0	1	122	48	23
1626_1	Sal_fly_assembly_all_HQ_01_22_contig_3_535	59	74	89	51	0	0	0	0	0	0	4	1	15	12	0	1	1	37	8	0	1	34	21	159	0	0	1	4	49	0	1	49	54	21
1627_1	Sal_fly_assembly_all_HQ_01_22_contig_8_905	271	480	124	83	0	0	0	0	0	0	12	3	3	21	2	0	2	19	35	0	1	34	30	1335	0	2	2	1	32	0	0	144	28	31
1628_1	Sal_fly_assembly_all_HQ_01_22_contig_2_444	3217	7273	3355	1879	1	0	0	2	0	5	24	101	68	396	0	5	23	522	82	1	24	311	243	1429	1	5	1	38	236	2	3	369	1165	61
1629_1	Sal_fly_assembly_all_HQ_01_22_contig_1_538	8	1	13	3	0	0	0	0	0	0	7	0	0	7	0	1	4	3	9	0	1	7	8	9	0	0	3	0	1	0	0	13	7	2
162_1	Sal_fly_assembly_all_HQ_01_22_contig_3_90	0	0	4	0	0	0	0	0	0	0	0	5	1	51	0	0	17	6	206	0	1	22	58	21	0	0	10	3	33	0	0	73	116	18
1630_1	salmonella_bestbins_021821_scaffold_49_13	28	15	17	4	0	0	0	0	0	0	11	7	3	2	0	0	2	4	3	0	2	2	15	27	0	0	1	9	14	0	0	24	13	1
1631_1	Sal_fly_assembly_all_HQ_01_22_contig_2_1277	0	0	0	0	0	0	0	0	0	0	0	0	0	0	0	0	0	0	0	0	0	0	0	0	0	0	0	0	0	0	0	0	0	0
1632_1	salmonella_bestbins_021821_scaffold_0_386	6	9	38	8	0	0	0	0	0	0	6	1	8	8	0	0	0	13	6	0	0	9	6	46	1	0	1	0	40	0	0	7	17	0
1633_1	Sal_fly_assembly_all_HQ_01_22_contig_2_393	4	7	1	3	0	0	0	0	0	2	19	6	0	13	2	0	22	13	33	2	2	16	20	18	2	4	15	2	19	1	0	65	43	6
1634_1	Sal_fly_assembly_all_HQ_01_22_contig_4_306	386	431	301	160	0	0	0	0	0	0	21	36	71	34	1	2	10	231	77	0	6	132	118	748	0	1	3	31	213	0	1	232	324	49
1635_1	Sal_fly_assembly_all_HQ_01_22_contig_8_326	140	166	196	71	0	0	0	0	0	9	26	20	56	52	5	3	19	25	37	0	11	36	34	154	12	10	4	5	30	2	3	127	78	8
1636_1	Sal_fly_assembly_all_HQ_01_22_contig_3_462	23	24	53	21	0	0	0	0	0	0	2	4	16	7	0	0	0	10	4	0	0	8	17	15	0	0	0	3	6	0	0	13	33	0
1637_1	Sal_fly_assembly_all_HQ_01_22_contig_9_73	1	6	13	3	0	0	0	0	0	1	8	0	0	0	0	0	0	2	1	2	1	1	5	8	0	0	2	0	2	0	0	8	12	4
1638_1	Sal_fly_assembly_all_HQ_01_22_contig_3_401	23	3	17	14	0	0	0	0	0	0	1	0	0	0	0	0	0	1	0	0	0	0	5	5	0	0	0	0	1	0	0	6	5	0
1639_1	salmonella_bestbins_021821_scaffold_4_65	159	134	210	105	0	0	0	0	0	0	14	24	11	86	0	1	24	58	147	0	0	113	140	413	1	1	14	30	104	0	0	278	197	41
163_1	salmonella_bestbins_021821_scaffold_25_118	183	269	104	74	0	0	0	0	0	0	6	1	10	50	1	0	2	3	11	0	3	18	16	478	0	0	0	5	8	0	0	54	17	11
1640_1	salmonella_bestbins_021821_scaffold_16_37	33	4	132	44	0	0	0	0	0	0	6	112	3	10	0	0	6	26	7	0	5	21	31	19	0	0	0	79	44	0	0	18	155	1
1641_1	salmonella_bestbins_021821_scaffold_1_100	474	955	444	339	0	0	0	1	0	0	12	192	406	158	0	0	13	1102	84	1	23	375	695	2503	0	1	2	107	717	0	3	471	959	108
1642_1	salmonella_bestbins_021821_scaffold_20_12	44	143	62	82	0	0	0	0	0	1	5	3	0	19	0	0	2	15	40	0	0	12	27	25	0	0	2	2	18	0	0	33	50	9
1643_1	Sal_fly_assembly_all_HQ_01_22_contig_4_454	27	19	56	20	0	0	0	0	0	2	8	11	15	18	2	0	5	36	35	0	2	35	27	121	2	0	2	5	99	0	0	33	88	6
1644_1	Sal_fly_assembly_all_HQ_01_22_contig_1_63	1	7	7	4	0	0	0	0	0	1	9	14	8	100	1	0	65	18	164	0	4	56	63	57	2	2	19	15	98	0	3	152	110	36
1645_1	salmonella_bestbins_021821_scaffold_4_126	216	492	159	152	1	0	0	0	0	1	15	26	44	36	1	3	8	215	24	2	17	103	100	672	1	0	1	14	187	0	3	189	203	40
1646_1	salmonella_bestbins_021821_scaffold_0_206	60	36	32	45	0	0	0	0	0	4	15	16	10	123	4	4	21	181	299	3	4	107	179	419	6	3	16	31	214	0	5	403	195	91
1647_1	Sal_fly_assembly_all_HQ_01_22_contig_8_383	10	3	1	0	0	0	0	0	0	0	4	0	0	17	0	0	0	2	2	0	0	1	0	3	0	0	0	2	3	0	0	5	15	0
1648_1	Sal_fly_assembly_all_HQ_01_22_contig_8_807	4	9	3	8	0	0	0	0	0	0	0	0	10	0	0	0	0	10	4	0	0	2	3	2	0	0	0	0	6	0	1	3	7	0
1649_1	Sal_fly_assembly_all_HQ_01_22_contig_2_1406	33	52	37	38	0	0	0	0	0	0	4	4	12	16	0	1	0	37	11	0	2	11	39	80	0	0	0	3	49	0	0	39	45	9
164_1	salmonella_bestbins_021821_scaffold_63_11	51	35	24	11	0	0	0	0	0	1	18	14	35	46	2	0	8	244	19	0	2	63	41	196	1	2	3	34	119	0	0	49	150	5
1650_1	Sal_fly_assembly_all_HQ_01_22_contig_8_393	1	0	1	1	0	0	0	0	0	0	0	0	12	0	0	0	0	0	3	1	1	1	3	3	0	0	1	0	2	0	0	4	0	1
1651_1	salmonella_bestbins_021821_scaffold_89_13	3	0	0	1	0	0	0	0	0	1	2	0	1	0	1	0	1	2	8	0	1	5	5	5	0	2	3	2	2	2	0	18	3	1
1652_1	salmonella_bestbins_021821_scaffold_1_31	0	0	0	0	0	0	0	0	0	0	0	0	0	0	0	0	0	0	0	0	0	0	0	0	0	0	0	0	0	0	0	1	0	0
1653_1	salmonella_bestbins_021821_scaffold_5_273	0	0	1	3	0	0	0	0	0	0	8	0	0	0	1	2	0	0	0	2	0	1	0	0	1	0	0	0	3	0	1	3	0	2
1654_1	Sal_fly_assembly_all_HQ_01_22_contig_4_651	347	688	301	124	1	0	0	1	0	2	15	26	31	37	0	2	6	129	35	0	6	100	71	606	0	0	1	28	110	1	1	80	245	19
1655_1	Sal_fly_assembly_all_HQ_01_22_contig_8_573	4	21	12	1	0	0	0	0	0	0	4	14	0	8	0	0	2	2	20	0	1	6	2	87	0	1	0	7	16	0	0	9	68	1
1656_1	salmonella_bestbins_021821_scaffold_25_53	2	5	1	1	0	0	0	0	0	1	2	5	0	3	0	0	1	9	19	0	1	4	20	19	0	0	2	1	18	0	0	20	24	4
1657_1	Sal_fly_assembly_all_HQ_01_22_contig_4_638	13	11	33	16	0	0	0	0	0	0	3	2	0	3	0	0	2	11	10	0	0	4	19	22	0	0	1	2	12	0	0	12	16	1
1658_1	salmonella_bestbins_021821_scaffold_6_239	73	41	91	51	0	0	0	0	0	2	13	35	100	111	0	1	5	608	62	1	1	512	103	1069	0	0	2	88	692	0	1	176	368	15
1659_1	salmonella_bestbins_021821_scaffold_29_30	26	14	30	26	0	0	0	0	0	1	5	1	0	18	1	0	0	2	4	1	0	6	5	10	0	1	0	1	74	0	0	15	19	2
165_1	salmonella_bestbins_021821_scaffold_0_401	1	1	5	4	0	0	0	0	0	0	11	1	1	9	0	0	0	9	23	1	0	5	15	25	1	2	4	0	16	1	0	35	20	11
1660_1	salmonella_bestbins_021821_scaffold_14_41	0	0	0	0	0	0	0	0	0	0	6	1	0	5	0	0	1	1	4	0	0	6	4	5	0	0	1	1	2	0	1	9	13	2
1661_1	Sal_fly_assembly_all_HQ_01_22_contig_2_579	798	1032	830	497	0	0	0	0	0	5	16	113	213	211	4	3	41	894	219	0	34	301	610	2060	1	4	25	61	650	2	6	639	843	121
1662_1	Sal_fly_assembly_all_HQ_01_22_contig_3_20	0	0	0	0	0	0	0	0	0	0	0	0	0	0	0	0	0	0	0	0	0	0	0	0	0	0	0	0	0	0	0	0	0	0
1663_1	Sal_fly_assembly_all_HQ_01_22_contig_1_202	10	12	27	15	0	0	0	0	0	0	15	0	2	13	2	0	7	27	24	2	2	14	36	56	0	1	3	6	29	0	1	64	33	18
1664_1	Sal_fly_assembly_all_HQ_01_22_contig_8_814	503	1143	774	563	0	0	0	1	0	0	23	29	45	114	0	0	5	166	14	0	8	94	142	260	0	1	0	16	168	0	0	102	248	17
1665_1	salmonella_bestbins_021821_scaffold_0_262	288	328	227	98	0	0	0	0	0	0	10	24	27	42	1	2	8	82	31	0	2	78	58	714	0	1	5	13	167	1	0	172	262	28
1666_1	Sal_fly_assembly_all_HQ_01_22_contig_4_197	20	57	57	26	0	0	0	0	0	0	4	30	1	5	0	0	1	10	5	0	2	11	12	8	0	0	0	29	17	0	0	3	63	1
1667_1	salmonella_bestbins_021821_scaffold_8_125	133	202	437	304	0	0	0	1	0	3	28	40	17	27	5	2	5	51	20	0	4	54	30	112	2	4	0	24	95	2	2	81	325	3
1668_1	salmonella_bestbins_021821_scaffold_0_207	28	14	31	16	0	0	0	0	0	1	9	12	1	22	1	0	19	76	45	0	4	51	33	236	1	4	10	5	61	1	0	91	53	22
1669_1	Sal_fly_assembly_all_HQ_01_22_contig_4_368	406	387	250	170	0	0	0	0	0	1	11	52	147	78	0	0	1	494	59	0	4	140	412	843	2	0	0	37	317	1	0	185	408	51
166_1	salmonella_bestbins_021821_scaffold_19_1	2	2	2	0	0	0	0	0	0	0	4	2	0	6	1	0	0	0	8	0	1	2	4	5	0	1	2	1	6	0	0	23	26	3
1670_1	Sal_fly_assembly_all_HQ_01_22_contig_4_583	503	641	608	109	0	0	0	0	0	0	8	1	73	98	0	1	0	0	11	0	15	17	2	218	0	0	0	2	22	0	2	6	317	0
1671_1	salmonella_bestbins_021821_scaffold_25_78	5	4	18	3	0	0	0	0	0	1	30	5	159	206	2	4	2	10	23	0	1	40	14	270	0	2	0	2	12	0	2	37	279	6
1672_1	Sal_fly_assembly_all_HQ_01_22_contig_3_105	3	4	3	1	0	0	0	0	0	0	0	0	0	1	0	0	0	2	2	0	0	0	1	10	0	0	0	1	3	0	0	2	1	0
1673_1	Sal_fly_assembly_all_HQ_01_22_contig_1_809	27	21	13	16	0	0	0	0	0	0	9	2	4	4	0	0	0	19	4	0	1	1	11	74	0	0	0	1	22	0	0	32	11	7
1674_1	Sal_fly_assembly_all_HQ_01_22_contig_1_371	11	49	31	16	0	0	0	0	0	0	15	11	29	27	0	0	15	85	30	0	3	29	77	167	0	1	5	17	49	0	0	62	97	21
1675_1	salmonella_bestbins_021821_scaffold_4_8	129	173	192	120	0	0	0	0	0	0	13	34	14	27	0	1	12	135	11	0	11	66	37	119	0	0	2	24	127	0	1	66	104	14
1676_1	salmonella_bestbins_021821_scaffold_21_48	48	81	84	55	0	0	0	0	0	0	4	5	8	1	0	2	0	14	3	0	2	4	11	47	0	0	0	2	6	0	0	6	9	2
1677_1	Sal_fly_assembly_all_HQ_01_22_contig_1_558	46	14	36	26	0	0	0	0	0	0	1	1	10	11	0	0	2	16	3	0	0	13	18	55	0	0	0	2	15	0	0	13	26	2
1678_1	salmonella_bestbins_021821_scaffold_40_3	32	99	68	30	0	0	0	0	0	0	10	4	5	8	0	0	5	23	6	0	3	14	30	31	0	2	2	4	15	0	0	27	43	3
1679_1	salmonella_bestbins_021821_scaffold_3_80	6	8	5	8	0	0	0	0	0	1	11	3	1	4	1	0	0	17	2	0	0	2	24	39	0	0	1	7	22	0	0	13	37	3
167_1	salmonella_bestbins_021821_scaffold_5_105	12	12	141	9	0	0	0	0	0	0	14	3	0	3	0	1	2	7	10	0	4	17	19	7	0	0	2	2	12	0	0	37	17	3
1680_1	Sal_fly_assembly_all_HQ_01_22_contig_2_202	482	600	176	90	1	0	0	0	0	0	10	33	152	300	0	0	0	939	167	0	1	243	213	3212	0	0	0	28	257	0	0	179	151	30
1681_1	salmonella_bestbins_021821_scaffold_16_47	7	0	16	2	0	0	0	0	0	0	0	0	0	0	0	0	0	0	0	0	0	0	0	0	0	0	0	0	3	0	0	0	1	0
1682_1	Sal_fly_assembly_all_HQ_01_22_contig_2_1583	0	1	3	1	0	0	0	0	0	0	3	1	0	1	0	1	0	1	2	0	0	1	5	5	0	0	1	0	1	2	0	7	2	1
1683_1	salmonella_bestbins_021821_scaffold_17_59	61	54	152	93	0	0	0	0	0	0	11	10	35	28	0	0	2	73	5	0	5	9	62	213	0	0	0	3	85	0	0	65	56	20
1684_1	salmonella_bestbins_021821_scaffold_7_127	81	88	45	27	0	0	0	0	0	0	6	14	16	10	0	0	4	84	4	1	2	30	44	225	0	0	0	14	59	0	1	50	96	7
1685_1	Sal_fly_assembly_all_HQ_01_22_contig_2_1232	8	9	5	3	0	0	0	0	0	2	7	2	0	3	1	0	2	8	10	0	0	3	12	8	2	0	0	0	2	0	1	15	10	1
1686_1	Sal_fly_assembly_all_HQ_01_22_contig_4_478	97	117	92	78	0	0	0	0	0	1	15	29	2	188	0	4	27	242	273	1	11	188	240	461	1	1	23	19	157	1	2	357	379	87
1687_1	Sal_fly_assembly_all_HQ_01_22_contig_2_649	181	417	449	166	0	0	0	0	0	2	22	15	45	130	0	0	20	68	153	1	10	76	62	433	0	2	4	14	1027	0	2	151	187	16
1688_1	salmonella_bestbins_021821_scaffold_16_43	41	32	25	7	0	0	0	0	0	0	0	3	0	3	1	0	3	54	1	0	0	5	13	15	0	0	0	7	19	0	0	10	18	0
1689_1	Sal_fly_assembly_all_HQ_01_22_contig_8_724	44	28	95	21	0	0	0	0	0	0	1	1	0	12	0	0	8	17	1	0	2	5	179	38	1	0	2	1	15	0	0	9	14	1
168_1	Sal_fly_assembly_all_HQ_01_22_contig_4_288	442	339	417	193	0	0	0	0	0	0	5	52	157	223	0	0	6	450	93	0	9	180	164	1215	0	0	0	39	551	0	1	266	567	101
1690_1	salmonella_bestbins_021821_scaffold_16_24	50	57	35	16	0	0	0	0	0	1	11	0	0	3	1	0	2	2	6	0	3	1	5	13	0	2	0	0	5	0	1	6	12	0
1691_1	Sal_fly_assembly_all_HQ_01_22_contig_2_310	16	28	12	10	0	0	0	0	0	0	0	0	0	0	0	1	0	0	1	0	1	0	3	0	0	0	0	0	0	0	0	3	7	1
1692_1	Sal_fly_assembly_all_HQ_01_22_contig_1_492	566	561	902	653	0	0	0	0	0	0	23	25	34	66	0	0	22	128	72	0	24	56	63	288	0	0	19	15	90	1	3	222	100	16
1693_1	Sal_fly_assembly_all_HQ_01_22_contig_4_285	122	204	114	71	0	0	0	0	0	1	0	15	23	84	0	1	3	118	43	0	2	60	60	512	0	1	1	29	107	0	0	127	320	32
1694_1	salmonella_bestbins_021821_scaffold_5_69	84	118	314	68	0	0	0	0	0	1	19	47	126	69	1	0	10	156	143	0	2	72	235	271	2	1	1	33	1457	0	1	43	497	15
1695_1	Sal_fly_assembly_all_HQ_01_22_contig_2_397	93	108	131	81	0	0	0	0	0	0	2	7	1	7	0	1	2	41	7	0	0	20	37	99	0	0	2	2	42	1	0	46	14	6
1696_1	salmonella_bestbins_021821_scaffold_0_170	5	19	12	8	0	0	0	0	0	1	13	47	36	76	1	0	1	587	68	0	3	15	117	139	2	4	7	38	94	1	1	49	387	63
1697_1	salmonella_bestbins_021821_scaffold_17_27	0	2	0	1	0	0	0	0	0	0	0	0	0	7	0	0	0	0	0	0	0	0	0	6	0	0	0	0	0	0	0	2	0	0
1698_1	salmonella_bestbins_021821_scaffold_32_16	254	829	473	55	0	0	0	0	0	0	4	2	86	119	1	1	1	8	12	0	10	17	10	305	0	0	8	2	16	0	0	8	189	2
1699_1	salmonella_bestbins_021821_scaffold_25_119	137	234	87	47	0	0	0	0	0	0	3	0	0	24	1	0	1	9	8	0	0	26	5	442	0	0	0	1	7	0	0	54	12	10
169_1	salmonella_bestbins_021821_scaffold_40_37	1	3	8	4	0	0	0	0	0	1	18	1	2	8	0	2	8	164	9	0	4	5	15	20	0	0	1	3	55	0	1	26	14	4
16_1	Sal_fly_assembly_all_HQ_01_22_contig_1_88	0	0	0	0	0	0	0	0	0	0	6	0	0	1	0	1	4	0	10	0	0	12	3	3	0	3	1	0	1	1	1	14	17	0
1700_1	Sal_fly_assembly_all_HQ_01_22_contig_3_49	10	3	14	4	0	0	0	0	0	0	0	5	5	3	0	0	2	12	0	0	0	28	0	14	0	1	0	1	13	0	0	4	14	0
1701_1	Sal_fly_assembly_all_HQ_01_22_contig_2_254	92	48	70	42	0	0	0	0	0	0	6	2	14	15	1	0	4	21	9	0	0	7	11	90	0	2	2	0	20	0	0	19	20	6
1702_1	salmonella_bestbins_021821_scaffold_23_49	13	4	22	7	0	0	0	0	0	0	13	1	0	3	1	2	3	8	14	0	2	7	21	22	1	0	3	0	7	1	0	30	30	5
1703_1	Sal_fly_assembly_all_HQ_01_22_contig_6_7	58	74	71	14	0	0	0	0	0	1	39	42	3	72	1	1	18	517	58	2	6	111	193	329	2	2	3	63	232	1	0	80	842	10
1704_1	Sal_fly_assembly_all_HQ_01_22_contig_8_922	38	33	81	35	0	0	0	0	0	0	17	23	18	21	0	1	10	49	33	0	3	20	46	36	0	1	7	18	42	0	0	60	102	10
1705_1	Sal_fly_assembly_all_HQ_01_22_contig_2_9	15	48	64	23	0	0	0	0	0	2	14	24	23	6	2	1	4	31	14	0	2	26	89	69	4	3	0	23	74	0	0	18	69	7
1706_1	salmonella_bestbins_021821_scaffold_2_226	3	3	2	0	0	0	0	0	0	0	5	1	0	1	0	0	9	1	2	0	3	2	3	9	0	0	0	0	3	0	0	5	3	0
1707_1	salmonella_bestbins_021821_scaffold_13_102	21	43	28	25	0	0	0	0	0	3	6	6	21	5	1	8	0	35	6	6	6	8	25	36	2	8	2	3	37	4	0	58	13	3
1708_1	Sal_fly_assembly_all_HQ_01_22_contig_4_318	2	2	3	5	0	0	0	0	0	1	6	14	4	6	1	0	29	12	29	0	13	13	17	13	0	0	19	1	12	0	0	44	15	9
1709_1	Sal_fly_assembly_all_HQ_01_22_contig_1_104	24	4	13	6	0	0	0	0	0	1	4	1	3	1	0	1	1	3	0	0	3	2	5	42	0	0	1	0	10	0	0	13	9	0
170_1	Sal_fly_assembly_all_HQ_01_22_contig_1_81	2	6	4	1	0	0	0	0	0	0	0	0	0	1	0	0	0	0	0	0	0	1	0	7	0	0	0	0	0	0	0	0	2	0
1710_1	Sal_fly_assembly_all_HQ_01_22_contig_9_129	70	33	508	78	0	0	0	0	0	1	6	59	30	36	2	0	4	59	16	0	2	58	54	95	0	0	1	43	98	1	0	24	216	1
1711_1	Sal_fly_assembly_all_HQ_01_22_contig_3_408	5	19	10	5	0	0	0	0	0	0	0	16	0	2	0	0	0	5	3	0	1	4	9	5	0	0	0	7	4	0	0	4	15	0
1712_1	Sal_fly_assembly_all_HQ_01_22_contig_1_646	0	0	0	0	0	0	0	0	0	0	0	0	0	0	1	0	0	0	0	0	0	0	2	2	0	1	0	0	0	0	0	1	1	1
1713_1	salmonella_bestbins_021821_scaffold_19_76	2	1	7	2	0	0	0	0	0	0	1	3	0	5	0	0	1	2	5	0	0	11	6	12	0	0	0	0	9	0	0	20	21	1
1714_1	Sal_fly_assembly_all_HQ_01_22_contig_1_755	5	14	1	0	0	0	0	0	0	0	3	0	3	0	0	0	0	16	1	1	0	5	25	18	1	2	1	3	22	0	0	5	22	9
1715_1	Sal_fly_assembly_all_HQ_01_22_contig_8_752	60	103	34	22	1	0	0	0	0	0	7	7	6	17	0	0	3	69	20	0	0	14	20	185	0	0	3	5	27	0	0	26	68	1
1716_1	Sal_fly_assembly_all_HQ_01_22_contig_8_199	0	1	2	5	0	0	0	0	0	1	2	0	0	0	0	0	1	0	0	0	0	0	0	3	0	0	0	0	0	0	0	3	0	0
1717_1	Sal_fly_assembly_all_HQ_01_22_contig_2_1477	0	0	6	0	0	0	0	0	0	0	1	0	0	0	1	1	1	0	1	0	0	0	0	2	0	0	0	0	1	0	0	1	1	1
1718_1	Sal_fly_assembly_all_HQ_01_22_contig_4_167	0	0	0	0	0	0	0	0	0	0	0	5	0	0	0	0	0	1	0	0	0	0	0	0	0	0	0	2	0	0	0	1	3	0
1719_1	Sal_fly_assembly_all_HQ_01_22_contig_4_69	154	259	261	13	0	0	0	0	0	0	2	0	0	88	0	1	2	0	0	1	2	3	9	145	1	0	0	0	36	1	0	8	34	0
171_1	Sal_fly_assembly_all_HQ_01_22_contig_2_165	100	84	102	31	0	0	0	0	0	0	2	13	59	18	0	0	2	53	1	0	0	67	8	319	0	0	0	3	29	0	0	65	6	2
1720_1	salmonella_bestbins_021821_scaffold_1_32	31	76	22	17	0	0	0	0	0	1	3	4	7	54	1	0	14	62	172	0	2	39	157	112	0	0	4	10	55	0	1	137	176	44
1721_1	Sal_fly_assembly_all_HQ_01_22_contig_3_151	17	9	22	6	0	0	0	0	0	0	13	1	9	7	0	0	4	17	21	1	1	10	14	17	0	4	1	1	87	0	1	27	21	3
1722_1	salmonella_bestbins_021821_scaffold_16_58	113	219	99	86	0	0	0	0	0	0	19	5	12	15	0	0	2	70	9	0	2	36	48	125	0	0	1	14	58	0	0	24	92	10
1723_1	Sal_fly_assembly_all_HQ_01_22_contig_8_949	0	0	0	0	0	0	0	0	0	0	0	0	0	0	0	0	0	0	0	0	0	0	1	0	0	0	0	0	0	0	0	0	1	0
1724_1	Sal_fly_assembly_all_HQ_01_22_contig_3_531	6	5	12	7	0	0	0	0	0	0	5	0	0	1	0	0	0	1	0	0	0	0	0	3	0	0	0	0	1	0	0	6	1	0
1725_1	Sal_fly_assembly_all_HQ_01_22_contig_1_733	27	17	22	17	0	0	0	0	0	1	19	1	43	1	1	3	6	11	26	1	3	4	21	42	0	2	1	2	245	1	2	56	12	1
1726_1	Sal_fly_assembly_all_HQ_01_22_contig_2_182	15	40	15	6	0	0	0	0	0	0	2	1	0	8	0	0	2	1	2	0	0	4	6	13	0	1	0	2	7	0	0	17	19	2
1727_1	Sal_fly_assembly_all_HQ_01_22_contig_4_289	113	75	153	76	0	0	0	0	0	0	23	14	16	9	0	0	3	42	7	0	3	11	37	145	0	1	1	8	78	0	0	47	53	14
1728_1	salmonella_bestbins_021821_scaffold_16_17	5	8	16	3	0	0	0	0	0	2	14	2	0	6	1	0	4	2	6	0	0	12	8	21	4	2	4	1	7	0	0	22	16	2
1729_1	Sal_fly_assembly_all_HQ_01_22_contig_2_587	41	55	34	24	0	0	0	0	0	0	0	9	6	10	0	0	1	19	4	0	0	10	17	52	0	0	0	6	25	0	1	15	18	2
172_1	salmonella_bestbins_021821_scaffold_0_120	100	163	147	94	0	0	0	0	0	0	3	11	16	19	1	1	0	49	22	0	7	38	39	138	0	0	7	4	49	1	0	37	64	8
1730_1	Sal_fly_assembly_all_HQ_01_22_contig_8_130	480	721	330	194	0	0	0	0	0	3	10	31	41	42	3	1	5	161	36	1	8	68	107	620	1	0	2	22	96	0	2	128	282	10
1731_1	salmonella_bestbins_021821_scaffold_3_181	7	8	11	2	0	0	0	0	0	1	9	8	2	20	0	0	7	22	70	0	1	32	43	26	0	0	7	5	28	0	0	72	123	21
1732_1	Sal_fly_assembly_all_HQ_01_22_contig_3_321	1	1	16	12	0	0	0	0	0	0	0	1	0	6	0	0	0	2	2	0	0	3	3	1	0	0	0	0	3	0	0	5	7	0
1733_1	Sal_fly_assembly_all_HQ_01_22_contig_3_296	4	1	1	1	0	0	0	0	0	0	0	0	0	0	0	0	0	0	0	0	0	0	0	0	0	0	0	0	0	0	0	1	0	0
1734_1	salmonella_bestbins_021821_scaffold_6_110	12	46	16	7	0	0	0	0	0	2	12	6	11	18	4	3	17	18	23	2	5	25	21	134	2	2	5	2	10	1	1	41	59	7
1735_1	Sal_fly_assembly_all_HQ_01_22_contig_16_53	37	33	30	42	0	0	0	0	0	1	7	5	0	6	2	2	2	7	22	2	2	1	15	11	0	2	0	6	7	0	0	21	20	7
1736_1	salmonella_bestbins_021821_scaffold_25_92	19	46	62	23	0	0	0	0	0	0	4	3	16	22	0	1	1	79	9	0	0	34	54	200	0	0	1	18	98	0	0	29	56	16
1737_1	Sal_fly_assembly_all_HQ_01_22_contig_1_209	0	6	3	4	0	0	0	0	0	0	2	2	0	0	0	0	3	3	4	0	1	2	8	16	0	0	1	0	5	0	0	7	14	0
1738_1	salmonella_bestbins_021821_scaffold_14_9	23	7	31	20	0	0	0	0	0	0	4	0	0	3	0	0	0	2	1	0	0	0	1	7	2	0	0	2	9	0	1	4	4	1
1739_1	Sal_fly_assembly_all_HQ_01_22_contig_8_967	7	4	7	0	0	0	0	0	0	0	0	3	2	4	1	0	1	23	2	0	0	7	8	26	0	0	3	5	12	0	0	19	34	2
173_1	salmonella_bestbins_021821_scaffold_23_3	7	15	24	13	0	0	0	0	0	0	17	80	5	34	0	0	14	225	220	0	2	106	70	136	2	1	7	6	411	0	0	86	126	15
1740_1	salmonella_bestbins_021821_scaffold_16_14	294	108	472	110	0	0	0	0	0	0	0	23	10	6	0	0	19	42	5	0	3	79	11	107	0	1	0	9	57	0	0	29	144	9
1741_1	Sal_fly_assembly_all_HQ_01_22_contig_2_1511	110	104	121	72	0	0	0	0	0	0	15	23	160	65	0	0	10	90	27	0	6	39	140	293	0	0	2	31	123	0	2	50	138	14
1742_1	Sal_fly_assembly_all_HQ_01_22_contig_3_403	1806	3712	1514	708	1	0	0	1	0	0	4	29	153	168	1	3	19	764	53	0	7	314	246	2354	0	0	4	73	316	0	1	278	1049	55
1743_1	Sal_fly_assembly_all_HQ_01_22_contig_8_487	45	130	72	42	0	0	0	0	0	0	6	7	7	43	1	1	14	47	151	0	5	64	91	81	1	1	6	10	39	0	0	209	139	36
1744_1	Sal_fly_assembly_all_HQ_01_22_contig_8_862	48	69	53	45	0	0	0	0	0	0	4	262	8	8	0	0	4	114	19	0	3	26	225	28	0	0	2	75	116	0	0	19	197	2
1745_1	salmonella_bestbins_021821_scaffold_2_367	29	24	31	15	0	0	0	0	0	0	13	4	8	16	3	4	5	194	16	2	8	15	63	102	6	2	4	12	126	0	3	47	49	5
1746_1	salmonella_bestbins_021821_scaffold_2_282	378	622	513	271	0	0	0	0	0	0	5	112	206	247	0	1	4	350	70	0	4	156	97	730	1	1	1	15	306	0	1	71	851	17
1747_1	Sal_fly_assembly_all_HQ_01_22_contig_4_239	15	55	21	18	0	0	0	0	0	0	8	3	0	19	0	0	3	15	11	0	0	2	4	60	1	2	0	2	7	0	1	9	35	3
1748_1	salmonella_bestbins_021821_scaffold_32_44	384	785	423	262	0	0	0	0	0	2	46	98	101	83	0	3	11	509	54	0	13	157	313	987	2	0	4	67	319	0	0	257	431	41
1749_1	salmonella_bestbins_021821_scaffold_22_13	1806	2942	1193	684	1	0	0	0	0	1	24	397	319	486	0	3	21	1479	258	0	51	634	531	8449	2	5	5	143	751	2	9	803	2295	214
174_1	salmonella_bestbins_021821_scaffold_76_5	22	20	48	16	0	0	0	0	0	0	5	16	2	7	1	0	21	75	11	0	1	34	37	103	0	0	13	10	51	0	0	29	69	4
1750_1	Sal_fly_assembly_all_HQ_01_22_contig_3_363	0	0	0	1	0	0	0	0	0	0	1	12	1	65	1	0	19	82	130	0	3	50	259	54	0	2	8	7	56	0	0	283	283	29
1751_1	Sal_fly_assembly_all_HQ_01_22_contig_3_473	25	22	32	15	0	0	0	0	0	0	12	30	4	0	0	0	3	15	9	0	1	10	10	20	0	0	0	15	41	0	0	23	81	1
1752_1	Sal_fly_assembly_all_HQ_01_22_contig_8_497	0	0	0	0	0	0	0	0	0	0	0	0	0	0	0	0	0	1	0	0	0	1	0	0	0	0	0	0	0	0	0	0	1	0
1753_1	salmonella_bestbins_021821_scaffold_6_230	29	7	43	17	0	0	0	0	0	0	9	11	12	33	2	1	14	59	12	0	7	42	28	98	0	1	4	7	35	1	0	55	49	4
1754_1	Sal_fly_assembly_all_HQ_01_22_contig_8_165	154	251	150	82	1	0	0	0	0	7	48	37	71	81	9	7	19	404	199	7	15	74	310	356	10	10	10	56	216	9	2	194	510	70
1755_1	salmonella_bestbins_021821_scaffold_2_347	37	17	79	31	0	0	0	0	0	1	14	16	14	36	0	1	16	49	75	1	5	39	58	70	0	1	7	19	107	0	0	122	95	17
1756_1	salmonella_bestbins_021821_scaffold_16_28	10	21	19	19	0	0	0	0	0	1	11	4	2	9	1	1	3	50	14	0	1	9	18	80	0	2	3	2	24	0	0	41	41	5
1757_1	salmonella_bestbins_021821_scaffold_31_6	12	7	21	7	0	0	0	0	0	0	3	3	26	5	0	0	0	12	0	0	0	2	10	20	0	0	0	3	6	1	0	6	21	1
1758_1	Sal_fly_assembly_all_HQ_01_22_contig_3_449	10	73	30	12	0	0	0	0	0	0	5	3	0	3	0	1	0	4	1	0	0	4	8	9	0	0	2	9	12	0	0	3	21	0
1759_1	salmonella_bestbins_021821_scaffold_3_272	19	16	18	12	0	0	0	0	0	0	2	1	7	3	0	0	2	8	1	0	0	4	6	5	0	0	0	0	15	0	0	3	15	2
175_1	salmonella_bestbins_021821_scaffold_25_88	0	0	0	0	0	0	0	0	0	2	3	0	0	0	0	0	1	3	5	0	0	0	3	0	1	0	1	1	1	0	0	13	6	2
1760_1	Sal_fly_assembly_all_HQ_01_22_contig_2_749	40	88	58	64	0	0	0	0	0	0	20	21	40	25	0	0	6	202	24	0	3	83	133	225	0	1	2	9	54	0	2	95	102	38
1761_1	Sal_fly_assembly_all_HQ_01_22_contig_8_248	1363	1881	2512	953	2	0	0	3	0	0	10	83	93	118	0	3	20	229	24	0	20	106	249	475	0	0	0	29	501	0	0	104	328	27
1762_1	Sal_fly_assembly_all_HQ_01_22_contig_2_1574	34	66	104	28	0	0	0	0	0	0	5	0	2	20	0	0	4	8	5	1	2	13	17	28	0	0	2	1	140	0	0	25	45	2
1763_1	Sal_fly_assembly_all_HQ_01_22_contig_8_427	2	0	15	3	0	0	0	0	0	0	2	1	0	0	0	0	0	3	2	0	0	1	2	3	0	0	0	0	1	1	0	4	4	1
1764_1	Sal_fly_assembly_all_HQ_01_22_contig_8_191	29	33	51	11	0	0	0	0	0	1	3	1	21	12	1	0	1	36	16	0	1	9	21	89	0	0	1	2	97	0	0	12	55	6
1765_1	Sal_fly_assembly_all_HQ_01_22_contig_3_229	0	1	5	5	0	0	0	0	0	0	3	0	4	0	0	0	0	0	0	0	0	0	3	12	0	0	0	0	4	0	0	4	3	0
1766_1	salmonella_bestbins_021821_scaffold_30_19	40	48	55	14	0	0	0	0	0	0	7	8	6	30	0	0	4	87	14	0	3	39	72	125	0	1	4	2	60	0	0	42	45	8
1767_1	salmonella_bestbins_021821_scaffold_23_63	275	478	574	164	0	0	0	0	0	0	19	7	1	9	0	0	2	44	9	0	5	14	416	209	0	0	0	0	30	0	0	38	61	4
1768_1	salmonella_bestbins_021821_scaffold_7_5	109	164	239	91	0	0	0	0	0	2	8	3	4	5	1	1	9	21	15	0	8	26	49	251	4	0	1	0	8	1	1	62	16	13
1769_1	Sal_fly_assembly_all_HQ_01_22_contig_8_889	253	159	158	101	0	0	0	0	0	0	5	2	13	52	0	0	8	28	6	1	3	28	27	377	1	0	1	2	36	0	0	80	42	16
176_1	salmonella_bestbins_021821_scaffold_88_12	49	90	66	5	0	0	0	0	0	1	7	39	5	16	0	1	7	341	30	0	2	66	132	162	3	2	2	57	209	0	0	44	644	2
1770_1	Sal_fly_assembly_all_HQ_01_22_contig_4_588	8	59	58	20	0	0	0	0	0	0	1	58	0	0	0	0	3	13	6	0	0	5	69	3	0	0	0	26	60	0	0	6	90	0
1771_1	salmonella_bestbins_021821_scaffold_2_232	25	67	48	30	0	0	0	0	0	1	8	10	3	14	1	0	5	28	13	0	4	16	40	71	0	4	4	12	29	0	2	39	38	12
1772_1	salmonella_bestbins_021821_scaffold_7_27	11	6	32	1	0	0	0	0	0	0	23	1	0	8	1	0	0	11	3	0	2	7	11	29	0	0	2	2	21	0	0	14	26	2
1773_1	salmonella_bestbins_021821_scaffold_11_99	48	201	59	20	0	0	0	0	0	0	6	7	19	15	0	1	3	58	17	0	3	21	45	164	0	0	0	2	47	0	1	27	64	5
1774_1	salmonella_bestbins_021821_scaffold_23_2	0	0	0	0	0	0	0	0	0	0	4	1	0	1	0	1	0	1	0	0	1	0	0	0	0	0	0	0	2	1	0	3	0	0
1775_1	Sal_fly_assembly_all_HQ_01_22_contig_2_65	2	3	6	1	0	0	0	0	0	0	4	0	0	0	0	0	1	4	8	0	0	2	14	9	0	0	0	0	5	0	0	15	18	0
1776_1	salmonella_bestbins_021821_scaffold_4_151	14	5	44	8	0	0	0	0	0	0	4	2	1	0	0	0	1	1	4	0	0	2	6	5	0	0	1	0	0	0	0	10	3	3
1777_1	salmonella_bestbins_021821_scaffold_1_243	100	27	166	89	0	0	0	0	0	0	8	9	13	10	2	1	4	9	11	0	1	20	2	37	0	1	0	0	33	0	1	20	36	10
1778_1	Sal_fly_assembly_all_HQ_01_22_contig_9_131	1	7	6	5	0	0	0	0	0	0	5	0	5	1	0	0	0	9	5	0	0	7	17	9	0	0	0	0	3	0	0	7	7	0
1779_1	salmonella_bestbins_021821_scaffold_6_240	316	120	395	244	0	0	0	1	0	0	7	17	222	85	0	0	11	442	51	0	3	154	220	1019	0	0	0	46	464	0	2	218	283	34
177_1	salmonella_bestbins_021821_scaffold_11_16	92	151	169	70	0	0	0	0	0	0	8	9	0	23	1	0	8	64	21	1	4	26	37	134	0	0	4	14	67	0	1	44	101	8
1780_1	Sal_fly_assembly_all_HQ_01_22_contig_2_904	30	89	76	76	0	0	0	0	0	0	3	5	5	2	0	0	0	9	7	0	0	3	36	73	0	0	0	0	25	1	0	22	3	1
1781_1	Sal_fly_assembly_all_HQ_01_22_contig_2_28	56	85	66	31	0	0	0	0	0	0	5	5	10	5	0	1	3	18	3	0	1	7	21	54	0	0	0	4	21	0	0	16	30	2
1782_1	salmonella_bestbins_021821_scaffold_3_78	0	4	13	6	0	0	0	0	0	0	4	2	0	1	0	0	0	2	4	1	1	2	5	5	0	0	0	0	2	0	0	3	6	1
1783_1	salmonella_bestbins_021821_scaffold_13_107	11	4	22	22	0	0	0	0	0	2	1	2	5	0	0	1	2	38	6	1	0	4	18	61	1	0	1	4	12	0	0	24	21	2
1784_1	salmonella_bestbins_021821_scaffold_1_111	7	4	5	4	0	0	0	0	0	2	3	1	0	5	0	0	1	3	5	2	3	3	4	5	1	1	0	2	10	0	1	11	14	0
1785_1	Sal_fly_assembly_all_HQ_01_22_contig_3_310	60	76	98	52	0	0	0	0	0	0	4	12	16	18	0	0	4	65	8	0	0	24	41	124	0	0	0	10	75	0	0	24	56	5
1786_1	salmonella_bestbins_021821_scaffold_54_3	156	182	571	115	0	0	0	0	0	1	6	104	36	34	0	2	6	181	90	0	3	66	181	163	0	2	3	85	246	1	1	64	454	34
1787_1	salmonella_bestbins_021821_scaffold_4_140	9	17	7	4	0	0	0	0	0	0	2	7	0	1	0	0	0	29	2	0	0	4	23	50	0	0	0	0	21	0	0	2	12	4
1788_1	Sal_fly_assembly_all_HQ_01_22_contig_8_897	39	101	71	31	0	0	0	0	0	0	4	2	3	9	0	0	2	19	3	0	0	3	9	24	0	0	0	2	16	0	0	4	17	1
1789_1	Sal_fly_assembly_all_HQ_01_22_contig_3_533	54	83	101	32	0	0	0	0	0	0	12	17	17	36	0	0	7	53	26	0	0	16	35	109	0	0	1	17	47	0	1	16	82	8
178_1	salmonella_bestbins_021821_scaffold_7_87	19	65	289	137	0	0	0	0	0	1	10	14	13	174	0	1	14	75	13	0	6	10	21	110	1	0	3	3	326	0	0	83	332	1
1790_1	salmonella_bestbins_021821_scaffold_49_23	1689	2076	2025	1487	0	0	0	0	0	0	1	23	21	132	0	1	11	192	13	0	6	101	149	424	0	0	0	23	139	0	1	92	460	39
1791_1	Sal_fly_assembly_all_HQ_01_22_contig_4_561	92	119	142	68	0	0	0	0	0	1	6	3	11	10	1	0	0	14	4	0	0	20	14	112	0	0	0	8	37	0	3	16	43	4
1792_1	Sal_fly_assembly_all_HQ_01_22_contig_3_390	7	25	12	1	0	0	0	0	0	0	1	5	10	15	0	0	1	31	9	0	0	2	29	17	0	0	0	7	40	0	0	6	145	0
1793_1	Sal_fly_assembly_all_HQ_01_22_contig_3_524	0	0	1	0	0	0	0	0	0	0	2	0	0	0	2	0	0	0	2	0	0	1	1	1	1	0	0	0	2	0	0	4	2	0
1794_1	Sal_fly_assembly_all_HQ_01_22_contig_4_45	31	17	68	7	0	0	0	0	0	0	5	0	0	1	0	1	1	7	1	0	2	0	0	49	0	0	0	0	3	0	0	8	2	3
1795_1	Sal_fly_assembly_all_HQ_01_22_contig_3_132	0	0	4	1	0	0	0	0	0	0	13	1	0	5	0	0	5	11	17	0	3	6	36	11	0	1	0	1	73	0	0	34	33	10
1796_1	Sal_fly_assembly_all_HQ_01_22_contig_4_244	0	2	6	1	0	0	0	0	0	0	16	9	0	36	2	0	9	37	225	0	2	20	141	15	0	0	8	3	39	0	0	127	211	19
1797_1	salmonella_bestbins_021821_scaffold_13_62	0	0	4	0	0	0	0	0	0	0	1	2	0	0	0	0	1	0	4	0	0	1	2	3	0	0	0	0	2	0	0	6	5	3
1798_1	Sal_fly_assembly_all_HQ_01_22_contig_2_462	24	28	27	26	0	0	0	0	0	0	12	4	16	2	1	0	3	13	8	0	2	14	13	53	0	0	0	5	7	0	0	34	32	1
1799_1	salmonella_bestbins_021821_scaffold_3_30	19	57	33	31	0	0	0	0	0	2	18	9	0	20	0	0	3	52	27	1	2	27	61	87	1	0	0	5	46	3	0	64	74	16
179_1	Sal_fly_assembly_all_HQ_01_22_contig_2_775	0	2	0	1	0	0	0	0	0	0	5	29	2	126	0	1	42	43	269	0	1	137	124	42	0	1	14	23	98	0	0	182	275	33
17_1	salmonella_bestbins_021821_scaffold_49_10	0	0	0	0	0	0	0	0	0	0	0	0	0	0	0	0	0	0	0	0	0	0	0	0	0	0	0	0	0	0	0	0	0	0
1800_1	Sal_fly_assembly_all_HQ_01_22_contig_8_698	47	19	47	16	0	0	0	0	0	0	2	1	2	9	0	0	0	29	6	0	3	9	12	47	0	1	0	4	37	0	0	23	20	5
1801_1	Sal_fly_assembly_all_HQ_01_22_contig_8_51	0	5	7	4	0	0	0	0	0	0	2	4	0	4	0	0	1	6	3	0	0	12	13	48	0	0	0	2	34	0	0	5	10	1
1802_1	salmonella_bestbins_021821_scaffold_1_281	0	0	0	0	0	0	0	0	0	0	5	0	0	1	0	0	0	0	2	0	0	0	1	1	0	0	0	0	0	0	1	13	0	1
1803_1	Sal_fly_assembly_all_HQ_01_22_contig_3_679	4	2	2	4	0	0	0	0	0	1	5	0	0	0	1	1	0	4	4	0	1	1	3	1	1	5	0	0	12	0	0	6	16	0
1804_1	Sal_fly_assembly_all_HQ_01_22_contig_1_504	11	34	8	14	0	0	0	0	0	0	3	0	6	9	0	0	1	16	10	0	1	4	25	14	0	0	2	0	9	0	1	24	39	5
1805_1	Sal_fly_assembly_all_HQ_01_22_contig_2_1041	40	52	144	70	0	0	0	0	0	0	21	7	31	45	0	0	4	11	33	0	3	27	37	47	0	0	1	5	332	0	0	32	104	11
1806_1	Sal_fly_assembly_all_HQ_01_22_contig_3_606	76	122	70	57	0	0	0	0	2	0	2	9	22	9	0	0	2	87	12	0	1	23	69	247	1	2	2	11	96	0	1	62	86	11
1807_1	salmonella_bestbins_021821_scaffold_13_33	0	0	0	0	0	0	0	0	0	0	0	4	0	25	0	0	3	8	53	0	1	7	37	3	0	0	2	3	12	0	0	38	38	7
1808_1	salmonella_bestbins_021821_scaffold_16_130	31	47	109	33	0	0	0	0	0	0	1	7	11	1	0	0	0	46	2	0	1	9	10	22	0	0	0	3	16	0	0	5	7	1
1809_1	salmonella_bestbins_021821_scaffold_22_32	6	9	7	6	0	0	0	0	0	0	6	0	1	0	0	0	1	3	1	0	0	1	8	11	0	0	0	0	11	0	0	12	9	1
180_1	Sal_fly_assembly_all_HQ_01_22_contig_1_561	8	1	3	1	0	0	0	0	0	0	1	3	30	5	0	0	1	24	5	0	0	0	62	26	0	0	0	8	25	0	0	4	8	8
1810_1	Sal_fly_assembly_all_HQ_01_22_contig_8_444	99	101	110	29	0	0	0	0	0	4	20	189	30	3	2	1	7	105	29	2	4	35	70	18	1	0	2	137	97	0	0	37	215	2
1811_1	salmonella_bestbins_021821_scaffold_11_10	549	1594	639	285	1	0	1	2	0	0	18	57	106	111	4	4	12	547	58	1	21	162	254	748	1	2	5	34	220	1	0	157	375	41
1812_1	Sal_fly_assembly_all_HQ_01_22_contig_2_1630	49	91	45	25	0	0	0	0	0	1	8	6	2	7	1	0	4	12	14	0	2	13	25	59	0	1	5	6	19	0	1	23	30	5
1813_1	Sal_fly_assembly_all_HQ_01_22_contig_8_186	1	4	1	1	0	0	0	0	0	0	1	0	1	0	0	0	1	0	2	0	0	1	2	1	0	0	0	0	0	0	0	4	1	0
1814_1	Sal_fly_assembly_all_HQ_01_22_contig_8_892	278	157	255	121	0	0	0	0	0	1	1	7	5	33	0	1	0	24	6	0	0	8	17	311	0	1	1	2	23	0	0	25	35	3
1815_1	Sal_fly_assembly_all_HQ_01_22_contig_1_332	3	3	0	0	0	0	0	0	0	0	21	2	0	1	3	2	2	2	3	1	5	1	5	3	0	2	1	0	0	0	0	27	4	1
1816_1	Sal_fly_assembly_all_HQ_01_22_contig_1_234	394	1153	337	220	1	0	0	0	0	0	10	78	144	132	0	2	7	577	80	1	24	198	270	1471	0	1	2	47	328	0	5	272	518	62
1817_1	salmonella_bestbins_021821_scaffold_0_101	15	3	28	11	0	0	0	0	0	0	6	2	5	0	0	0	3	13	5	0	0	4	8	40	1	3	0	2	4	0	0	30	14	3
1818_1	Sal_fly_assembly_all_HQ_01_22_contig_8_544	0	0	2	0	0	0	0	0	0	1	4	0	0	0	1	0	1	0	0	0	0	0	0	0	0	0	0	0	0	0	0	3	0	0
1819_1	Sal_fly_assembly_all_HQ_01_22_contig_9_242	23	13	13	10	0	0	0	0	0	0	5	5	0	3	2	1	1	39	6	0	0	6	18	22	1	1	0	6	7	1	0	8	23	1
181_1	salmonella_bestbins_021821_scaffold_47_13	8	39	26	10	0	0	0	0	0	0	19	5	13	9	0	1	5	63	12	0	4	5	32	41	1	0	3	6	45	0	1	39	29	6
1820_1	Sal_fly_assembly_all_HQ_01_22_contig_1_595	57	53	67	45	0	0	0	0	0	0	5	6	15	7	0	0	3	26	11	0	2	4	18	88	1	0	2	10	17	0	0	32	59	8
1821_1	Sal_fly_assembly_all_HQ_01_22_contig_3_76	74	36	81	61	0	0	0	0	0	0	19	12	52	21	1	0	2	88	16	0	1	24	62	150	1	2	1	6	79	1	1	45	81	7
1822_1	Sal_fly_assembly_all_HQ_01_22_contig_2_387	4	3	10	6	0	0	0	0	0	0	7	4	27	20	0	3	0	18	14	0	1	11	23	29	1	0	0	2	23	1	1	39	38	8
1823_1	Sal_fly_assembly_all_HQ_01_22_contig_2_580	152	104	172	68	0	0	0	0	0	0	5	25	17	42	0	0	4	95	17	0	2	49	118	374	0	0	0	23	165	0	2	78	170	33
1824_1	salmonella_bestbins_021821_scaffold_2_119	367	355	175	65	0	0	0	0	0	1	19	13	38	130	2	0	4	383	132	2	2	103	124	1124	1	1	8	16	133	0	0	169	126	19
1825_1	salmonella_bestbins_021821_scaffold_6_106	9	11	22	11	0	0	0	0	0	3	11	4	7	18	9	4	7	19	96	5	7	46	92	66	2	6	9	2	19	1	0	119	63	20
1826_1	Sal_fly_assembly_all_HQ_01_22_contig_8_148	3	2	4	1	0	0	0	0	0	1	1	1	1	5	1	1	0	10	3	0	1	4	4	9	1	0	2	1	1	0	0	8	6	0
1827_1	Sal_fly_assembly_all_HQ_01_22_contig_1_43	26	27	33	11	0	0	0	0	0	0	6	9	0	13	2	1	6	13	36	0	2	15	25	18	1	0	1	3	37	0	2	32	32	6
1828_1	salmonella_bestbins_021821_scaffold_0_349	2118	3969	2663	1131	3	0	0	1	2	0	15	185	59	135	0	0	30	577	95	0	31	196	334	581	0	1	1	107	338	0	5	177	836	42
1829_1	salmonella_bestbins_021821_scaffold_29_1	8	9	10	1	0	0	0	0	0	0	2	2	10	1	0	0	1	11	0	0	0	0	2	20	0	1	1	0	12	0	0	10	7	1
182_1	salmonella_bestbins_021821_scaffold_47_39	63	79	80	24	0	0	0	0	0	1	8	12	0	11	0	1	0	24	10	2	0	10	24	213	1	0	2	9	26	0	1	41	83	1
1830_1	salmonella_bestbins_021821_scaffold_2_172	55	33	48	7	0	0	0	0	0	2	8	10	17	34	0	1	3	45	23	0	0	18	43	50	2	2	4	8	26	0	2	51	53	3
1831_1	Sal_fly_assembly_all_HQ_01_22_contig_2_1003	0	0	0	0	0	0	0	0	0	0	0	1	0	0	0	0	8	6	2	0	0	4	4	1	0	0	2	0	1	0	0	11	12	2
1832_1	Sal_fly_assembly_all_HQ_01_22_contig_2_429	21	32	42	23	0	0	0	0	0	0	11	9	8	17	1	0	5	104	23	0	1	35	25	101	0	0	1	15	47	0	0	33	60	4
1833_1	salmonella_bestbins_021821_scaffold_7_98	20	39	28	12	0	0	0	0	0	0	5	6	1	8	0	0	0	13	12	1	0	19	14	27	0	0	0	0	39	0	0	22	31	6
1834_1	salmonella_bestbins_021821_scaffold_30_16	155	319	170	93	0	0	0	0	0	0	21	31	18	38	0	2	15	95	31	0	14	61	115	334	0	1	8	13	94	0	2	80	182	24
1836_1	salmonella_bestbins_021821_scaffold_5_281	200	139	241	113	0	0	0	0	0	2	14	22	14	20	0	2	2	48	19	0	1	24	44	178	0	0	2	11	82	0	0	54	118	3
1837_1	salmonella_bestbins_021821_scaffold_25_65	396	596	1738	600	0	0	0	0	0	0	25	204	62	68	0	1	13	233	13	1	6	110	190	159	1	3	0	101	394	0	2	58	364	10
1838_1	Sal_fly_assembly_all_HQ_01_22_contig_1_685	1	2	4	0	0	0	0	0	0	0	2	0	0	0	0	0	0	0	0	0	0	3	3	0	0	0	0	0	0	0	0	2	0	2
1839_1	salmonella_bestbins_021821_scaffold_25_74	61	54	158	55	0	0	0	0	0	0	35	15	218	233	0	0	5	72	25	0	8	67	91	415	1	0	0	8	136	0	4	49	284	11
183_1	Sal_fly_assembly_all_HQ_01_22_contig_8_643	15	11	21	10	0	0	0	0	0	0	6	2	2	1	0	1	1	10	3	0	0	0	8	37	0	0	1	0	9	0	0	6	11	3
1840_1	Sal_fly_assembly_all_HQ_01_22_contig_4_386	0	0	3	1	0	0	0	0	0	0	0	1	0	6	1	1	0	0	1	1	0	0	2	1	0	0	2	0	2	0	1	8	1	0
1841_1	Sal_fly_assembly_all_HQ_01_22_contig_2_1320	4	32	5	4	0	0	0	0	0	0	1	6	2	11	0	0	4	6	8	0	0	6	7	17	0	0	3	0	3	0	1	20	20	3
1842_1	Sal_fly_assembly_all_HQ_01_22_contig_8_180	0	3	0	0	0	0	0	0	0	0	0	0	0	0	0	0	0	0	0	0	0	1	2	1	0	0	0	0	1	0	0	2	2	0
1843_1	salmonella_bestbins_021821_scaffold_19_9	84	65	80	49	0	0	0	0	0	0	13	15	25	21	0	1	2	76	21	1	7	21	69	172	0	0	0	18	82	0	2	19	101	15
1844_1	salmonella_bestbins_021821_scaffold_29_27	13	25	20	29	0	0	0	0	0	0	11	3	0	1	0	0	8	3	7	2	3	5	7	16	1	0	1	1	0	0	1	46	8	0
1845_1	Sal_fly_assembly_all_HQ_01_22_contig_7_7	37	56	46	9	0	0	0	0	0	1	46	24	4	20	0	4	14	317	66	2	4	70	98	201	3	4	1	39	96	0	0	73	390	6
1846_1	salmonella_bestbins_021821_scaffold_0_369	9	31	12	8	0	0	0	0	0	0	16	7	0	5	1	2	4	22	5	0	3	8	11	36	0	0	0	4	20	0	2	20	16	2
1847_1	Sal_fly_assembly_all_HQ_01_22_contig_8_278	73	116	67	32	0	0	0	0	0	0	6	4	25	9	0	0	3	36	6	0	7	17	32	204	0	0	0	1	41	0	2	24	51	5
1849_1	Sal_fly_assembly_all_HQ_01_22_contig_3_306	46	53	37	24	0	0	0	0	0	0	7	1	0	2	0	1	0	7	3	0	1	5	2	26	1	0	0	0	6	0	0	12	10	1
184_1	salmonella_bestbins_021821_scaffold_41_29	4	0	0	2	0	0	0	0	0	0	2	1	0	0	0	0	0	1	0	0	0	0	1	0	0	0	0	0	2	0	0	5	0	0
1850_1	salmonella_bestbins_021821_scaffold_2_237	73	175	129	94	0	0	0	0	0	1	11	6	27	17	1	1	3	38	25	2	2	25	35	170	1	1	2	11	45	0	1	79	89	13
1851_1	Sal_fly_assembly_all_HQ_01_22_contig_8_608	9	28	19	12	0	0	0	0	0	1	1	1	2	13	0	0	0	13	13	0	0	4	30	57	0	0	0	3	27	0	0	10	33	7
1852_1	Sal_fly_assembly_all_HQ_01_22_contig_9_41	19	21	14	16	0	0	0	0	0	0	1	5	0	5	0	0	1	6	6	0	0	5	8	30	0	0	0	1	9	0	0	14	27	0
1853_1	Sal_fly_assembly_all_HQ_01_22_contig_8_686	25	79	17	15	0	0	0	0	0	0	1	1	5	0	0	0	1	10	6	0	4	9	9	28	0	0	0	0	3	0	0	11	11	2
1854_1	Sal_fly_assembly_all_HQ_01_22_contig_2_66	5	0	5	0	0	0	0	0	0	2	7	0	0	4	0	0	0	2	1	0	1	1	3	0	1	0	0	0	0	0	1	16	2	2
1855_1	Sal_fly_assembly_all_HQ_01_22_contig_1_766	74	48	230	35	0	0	0	0	0	0	3	2	38	16	0	0	2	3	28	0	4	52	4	98	0	0	0	1	237	0	0	27	15	4
1856_1	Sal_fly_assembly_all_HQ_01_22_contig_2_1174	311	330	320	171	0	0	0	0	0	0	8	108	80	77	0	1	14	214	44	0	3	71	186	611	0	0	0	75	159	1	1	110	532	40
1857_1	Sal_fly_assembly_all_HQ_01_22_contig_1_729	11	21	21	11	0	0	0	0	0	1	3	0	13	7	1	0	5	6	14	1	2	9	12	19	1	0	4	2	28	0	0	14	11	1
1858_1	Sal_fly_assembly_all_HQ_01_22_contig_6_12	15	9	24	3	0	0	0	0	0	1	7	16	3	7	5	1	9	42	15	0	0	32	37	27	4	4	4	13	36	0	1	21	156	7
1859_1	Sal_fly_assembly_all_HQ_01_22_contig_9_188	23	21	12	10	0	0	0	0	0	0	1	2	5	1	0	0	0	11	1	0	0	6	8	69	0	0	0	1	7	1	0	5	10	4
185_1	Sal_fly_assembly_all_HQ_01_22_contig_3_80	104	395	167	93	0	0	0	0	0	0	8	7	5	18	0	0	1	45	7	1	2	40	18	124	0	1	0	2	23	0	0	43	91	5
1860_1	Sal_fly_assembly_all_HQ_01_22_contig_4_281	7	0	2	1	0	0	0	0	0	0	2	0	0	0	0	0	0	2	0	0	0	0	0	1	0	0	0	1	2	0	0	5	1	0
1861_1	Sal_fly_assembly_all_HQ_01_22_contig_1_424	0	0	0	1	0	0	0	0	0	0	2	0	0	0	0	0	0	0	1	0	0	0	0	0	0	0	0	0	0	0	0	1	1	0
1862_1	Sal_fly_assembly_all_HQ_01_22_contig_1_341	1164	2035	1124	720	0	0	0	0	0	0	37	292	419	417	1	4	34	843	143	1	38	467	676	3434	3	2	7	146	678	1	10	860	1255	151
1863_1	Sal_fly_assembly_all_HQ_01_22_contig_1_114	0	1	0	1	0	0	0	0	0	0	0	1	6	7	0	0	9	4	48	0	0	14	14	21	0	0	10	3	8	0	0	55	26	22
1864_1	salmonella_bestbins_021821_scaffold_8_85	6	10	13	5	0	0	0	0	0	0	19	7	34	33	0	2	14	13	107	0	6	25	24	40	2	1	8	14	70	0	0	112	72	14
1865_1	salmonella_bestbins_021821_scaffold_6_112	55	67	63	25	0	0	0	0	0	2	19	3	25	10	0	0	0	62	15	1	1	25	43	83	0	0	2	3	55	0	0	47	72	5
1866_1	Sal_fly_assembly_all_HQ_01_22_contig_4_405	82	149	61	37	0	0	0	0	0	0	6	7	11	12	0	1	3	59	14	0	8	18	41	164	1	2	1	4	38	0	1	49	52	6
1867_1	Sal_fly_assembly_all_HQ_01_22_contig_4_660	89	137	280	90	0	0	0	0	0	1	8	15	34	25	0	1	4	40	13	0	6	39	32	106	2	0	2	9	90	1	0	29	70	4
1868_1	salmonella_bestbins_021821_scaffold_0_293	150	223	60	27	0	0	0	0	0	2	8	5	18	33	1	1	3	60	23	0	5	17	17	726	0	2	1	4	132	1	0	21	64	10
1869_1	Sal_fly_assembly_all_HQ_01_22_contig_2_273	406	231	422	144	0	0	0	0	0	10	16	40	107	35	6	8	9	394	27	8	20	137	81	635	11	7	5	48	209	0	9	124	314	25
186_1	salmonella_bestbins_021821_scaffold_2_304	61	97	129	54	1	0	0	0	0	0	13	91	3	29	1	1	13	107	19	3	9	88	53	206	4	3	1	42	77	0	1	34	252	9
1870_1	Sal_fly_assembly_all_HQ_01_22_contig_2_345	51	45	54	31	0	0	0	0	0	1	6	10	10	12	0	1	6	70	17	0	3	30	39	180	0	1	2	11	58	1	0	51	76	12
1871_1	salmonella_bestbins_021821_scaffold_1_157	92	184	145	62	0	0	0	0	0	0	16	2	67	44	0	2	19	106	86	0	2	128	22	152	0	0	2	3	416	1	0	32	35	2
1872_1	Sal_fly_assembly_all_HQ_01_22_contig_2_779	2	3	1	3	0	0	0	0	0	0	4	1	0	1	0	0	2	2	2	0	4	0	0	5	0	1	2	1	1	0	0	14	1	0
1873_1	salmonella_bestbins_021821_scaffold_16_148	1	2	1	1	0	0	0	0	0	0	2	1	15	0	0	0	1	4	5	0	0	0	3	31	0	0	0	0	3	0	0	13	2	0
1874_1	Sal_fly_assembly_all_HQ_01_22_contig_8_324	62	88	42	31	0	0	0	0	0	0	9	22	10	28	0	0	3	50	16	0	3	27	37	139	0	2	2	14	57	0	1	55	50	13
1875_1	salmonella_bestbins_021821_scaffold_31_37	93	47	110	34	0	0	0	0	0	3	13	1	14	31	0	2	0	55	13	0	1	27	17	151	0	0	0	5	22	2	2	35	34	2
1876_1	Sal_fly_assembly_all_HQ_01_22_contig_2_973	229	603	312	140	0	0	0	0	0	1	41	184	120	375	2	4	52	238	718	2	16	174	533	391	0	2	39	162	567	0	1	545	1284	157
1877_1	salmonella_bestbins_021821_scaffold_54_46	69	39	39	40	0	0	0	0	0	2	1	6	7	21	0	1	0	61	8	0	3	14	41	126	2	4	0	2	31	0	1	35	41	9
1878_1	Sal_fly_assembly_all_HQ_01_22_contig_2_687	101	289	183	81	0	0	0	0	0	0	8	9	0	16	0	0	5	29	9	0	1	23	2	71	0	0	1	2	14	0	1	19	40	0
1879_1	salmonella_bestbins_021821_scaffold_49_12	36	13	14	8	0	0	0	0	0	0	9	5	0	5	0	0	1	20	23	0	1	9	26	24	0	0	0	4	17	0	0	45	46	5
187_1	Sal_fly_assembly_all_HQ_01_22_contig_4_151	8	13	9	8	0	0	0	0	0	0	3	250	1	7	0	1	22	104	3	0	5	19	12	27	0	0	1	150	6	0	0	16	483	2
1880_1	Sal_fly_assembly_all_HQ_01_22_contig_2_1008	0	0	0	1	0	0	0	0	0	0	0	2	0	1	0	0	0	3	3	0	0	1	6	5	0	0	0	0	7	0	0	3	10	0
1881_1	salmonella_bestbins_021821_scaffold_5_177	323	147	297	147	0	0	0	0	0	0	0	0	0	25	0	0	1	4	3	0	0	6	1	81	0	1	0	0	1	0	0	26	13	3
1882_1	salmonella_bestbins_021821_scaffold_64_2	28	44	53	26	0	0	0	0	0	3	12	2	2	38	3	1	12	42	136	0	2	27	165	135	3	3	6	13	37	0	0	135	127	32
1883_1	salmonella_bestbins_021821_scaffold_0_348	1	26	8	6	0	0	0	0	0	0	4	10	0	2	0	0	2	8	0	0	0	1	19	13	0	0	0	3	15	0	0	21	30	4
1884_1	salmonella_bestbins_021821_scaffold_13_90	7	3	18	6	0	0	0	0	0	3	11	9	1	2	2	1	11	8	5	0	5	7	21	14	1	1	5	0	7	1	0	30	20	4
1885_1	Sal_fly_assembly_all_HQ_01_22_contig_2_1415	7	7	9	10	0	0	0	0	0	0	3	2	6	1	0	0	0	14	1	0	1	1	18	15	0	0	0	0	7	0	1	8	24	0
1886_1	Sal_fly_assembly_all_HQ_01_22_contig_8_394	38	15	53	25	0	0	0	0	0	1	2	1	4	3	0	0	1	19	9	2	2	5	14	41	0	0	1	1	11	0	0	6	15	7
1887_1	Sal_fly_assembly_all_HQ_01_22_contig_3_350	1	94	212	448	0	0	0	0	0	0	20	5	0	12	1	0	18	76	43	0	13	59	40	15	0	3	3	2	33	0	0	47	40	10
1888_1	Sal_fly_assembly_all_HQ_01_22_contig_3_19	52	56	52	36	0	0	0	0	0	0	23	11	14	34	0	1	10	65	69	1	4	51	45	132	1	1	4	16	54	0	0	68	132	18
1889_1	Sal_fly_assembly_all_HQ_01_22_contig_1_279	27	64	38	21	0	0	0	0	0	0	11	18	9	22	2	0	9	38	77	0	4	24	66	125	1	0	10	11	44	1	0	55	124	15
188_1	Sal_fly_assembly_all_HQ_01_22_contig_16_96	0	1	0	2	0	0	0	0	0	0	1	0	0	0	0	0	0	0	1	0	1	1	1	4	0	0	1	1	1	0	0	4	1	1
1890_1	salmonella_bestbins_021821_scaffold_11_77	656	1737	945	424	2	0	0	0	0	0	14	198	62	207	0	0	14	782	53	1	5	172	341	546	0	0	4	107	313	0	1	139	796	41
1891_1	salmonella_bestbins_021821_scaffold_139_3	5	10	14	8	0	0	0	0	0	2	7	8	0	6	0	0	2	15	2	0	0	17	11	41	0	0	0	11	22	0	0	10	23	0
1892_1	salmonella_bestbins_021821_scaffold_2_336	90	45	144	86	0	0	0	0	0	0	5	10	0	10	0	1	3	33	6	0	0	15	12	78	0	0	0	7	14	0	0	23	75	4
1893_1	salmonella_bestbins_021821_scaffold_1_59	19	8	34	10	0	0	0	0	0	0	5	2	0	1	1	0	0	14	2	0	0	5	16	16	0	0	0	0	22	0	0	3	12	1
1894_1	Sal_fly_assembly_all_HQ_01_22_contig_4_597	49	64	99	53	0	0	0	0	0	0	16	5	5	3	0	0	3	34	8	0	3	7	14	81	0	0	0	2	25	0	0	41	22	3
1895_1	Sal_fly_assembly_all_HQ_01_22_contig_8_397	0	1	9	4	0	0	0	0	0	0	6	0	0	3	0	0	1	3	5	1	1	1	2	7	0	0	2	0	2	0	0	16	9	0
1896_1	Sal_fly_assembly_all_HQ_01_22_contig_4_81	78	284	116	12	0	0	0	0	0	1	6	0	0	3	0	0	2	2	2	0	0	0	5	20	0	0	1	0	5	1	0	3	16	2
1897_1	salmonella_bestbins_021821_scaffold_40_38	8	6	8	2	0	0	0	0	0	0	30	4	0	17	0	1	13	218	37	0	2	11	27	27	1	3	2	6	100	0	3	72	39	8
1898_1	Sal_fly_assembly_all_HQ_01_22_contig_9_238	7	8	31	3	0	0	0	0	0	0	3	7	0	15	0	0	0	54	10	0	0	15	26	46	0	0	0	2	66	0	0	12	58	4
1899_1	salmonella_bestbins_021821_scaffold_16_23	86	50	57	27	0	0	0	0	0	1	8	2	1	12	1	0	9	29	25	0	2	17	55	53	0	0	1	4	24	0	0	68	32	8
189_1	salmonella_bestbins_021821_scaffold_3_230	122	267	149	99	1	0	0	0	0	1	10	34	60	59	0	1	11	228	24	0	4	33	134	290	0	1	7	20	115	0	0	96	175	22
18_1	salmonella_bestbins_021821_scaffold_5_121	31	32	129	60	0	0	0	0	0	0	3	8	16	11	0	1	8	45	25	0	5	53	75	266	0	2	0	5	80	0	2	44	117	0
1900_1	Sal_fly_assembly_all_HQ_01_22_contig_13_2	27	3	50	7	0	0	0	0	0	0	0	3	15	2	0	1	0	9	2	0	0	1	3	26	0	1	0	0	11	0	0	9	23	6
1901_1	Sal_fly_assembly_all_HQ_01_22_contig_16_124	2	1	0	0	0	0	0	0	0	0	4	0	0	0	0	0	0	0	1	0	0	1	1	1	0	0	0	0	0	0	0	2	1	0
1902_1	Sal_fly_assembly_all_HQ_01_22_contig_9_83	0	0	0	0	0	0	0	0	0	0	1	0	0	0	0	0	0	0	2	0	0	0	1	0	0	0	0	0	0	0	0	0	0	0
1903_1	Sal_fly_assembly_all_HQ_01_22_contig_2_662	2738	3025	2377	1334	1	0	0	2	0	0	12	3	1	35	0	0	5	14	19	0	3	2	15	35	0	1	3	2	76	0	0	23	94	2
1904_1	Sal_fly_assembly_all_HQ_01_22_contig_8_517	7	6	13	6	0	0	0	0	0	0	2	6	0	3	0	0	0	13	3	0	0	4	8	23	1	0	0	1	17	0	0	8	16	1
1905_1	salmonella_bestbins_021821_scaffold_2_47	45	107	57	42	0	0	0	0	0	0	13	25	34	40	2	2	11	184	98	0	8	51	191	192	1	1	3	14	101	2	6	116	210	22
1906_1	salmonella_bestbins_021821_scaffold_7_53	137	428	115	64	0	0	0	0	0	1	14	27	35	31	0	0	6	117	38	0	4	48	103	404	1	2	3	18	74	0	2	90	103	11
1907_1	Sal_fly_assembly_all_HQ_01_22_contig_4_555	0	0	0	0	0	0	0	0	0	0	0	0	0	0	0	0	0	0	0	0	0	0	0	0	0	0	0	0	1	0	0	0	0	0
1908_1	salmonella_bestbins_021821_scaffold_91_12	338	561	323	274	0	0	0	0	0	1	23	40	169	66	1	2	15	459	74	0	11	189	297	1269	1	2	5	43	345	0	1	287	421	98
1909_1	salmonella_bestbins_021821_scaffold_20_2	71	75	222	67	0	0	0	0	0	1	17	10	2	27	1	1	13	25	42	0	3	54	28	59	1	0	5	8	52	0	0	60	100	11
190_1	salmonella_bestbins_021821_scaffold_1_324	7	6	13	4	0	0	0	0	0	2	22	64	7	199	1	1	98	49	333	0	10	248	145	106	0	1	76	55	151	1	1	552	421	92
1910_1	Sal_fly_assembly_all_HQ_01_22_contig_4_428	235	795	319	110	1	0	0	0	0	0	15	87	230	128	0	0	14	707	130	0	13	228	572	734	0	1	0	69	840	0	5	82	837	43
1911_1	Sal_fly_assembly_all_HQ_01_22_contig_4_524	107	84	92	40	0	0	0	0	0	4	24	4	14	19	1	0	9	42	57	2	4	17	33	170	3	2	2	3	49	0	0	76	86	8
1912_1	Sal_fly_assembly_all_HQ_01_22_contig_4_111	368	99	403	125	0	0	0	0	0	0	4	60	23	18	0	1	11	94	24	0	4	63	49	180	0	0	1	17	155	0	1	64	206	30
1913_1	Sal_fly_assembly_all_HQ_01_22_contig_3_634	10	34	9	1	0	0	0	0	0	0	0	4	0	3	1	0	1	37	3	0	0	8	2	36	0	0	2	1	11	0	0	7	13	1
1914_1	salmonella_bestbins_021821_scaffold_13_66	2	0	9	2	0	0	0	0	0	0	0	0	0	0	0	0	0	1	0	0	0	1	4	1	0	0	0	2	1	0	0	6	5	0
1915_1	salmonella_bestbins_021821_scaffold_21_29	2	21	14	2	0	0	0	0	0	0	0	436	6	0	0	1	17	48	15	0	0	18	18	2	0	0	0	104	126	0	0	2	83	0
1916_1	salmonella_bestbins_021821_scaffold_2_7	1	15	18	6	0	0	0	0	0	2	19	3	0	30	3	1	12	21	28	0	4	13	26	66	2	1	8	9	10	2	1	46	52	8
1917_1	salmonella_bestbins_021821_scaffold_0_124	13	28	27	10	0	0	0	0	0	2	9	2	0	5	0	2	10	17	26	1	3	8	16	49	2	2	1	3	16	0	0	27	49	7
1918_1	Sal_fly_assembly_all_HQ_01_22_contig_2_619	35	25	166	80	0	0	0	0	0	2	11	24	7	12	0	0	4	47	6	1	6	24	54	65	1	1	5	10	51	0	1	7	80	4
1919_1	salmonella_bestbins_021821_scaffold_22_34	29	12	132	59	0	0	0	0	0	0	9	19	51	21	0	0	18	41	9	2	5	48	62	114	2	0	6	8	95	0	2	39	53	20
191_1	Sal_fly_assembly_all_HQ_01_22_contig_9_185	102	111	92	51	0	0	0	0	0	0	8	12	10	21	1	0	5	82	65	0	4	58	63	321	1	1	13	4	65	0	0	91	124	28
1920_1	Sal_fly_assembly_all_HQ_01_22_contig_2_622	0	3	2	0	0	0	0	0	0	0	0	0	0	1	0	0	1	0	2	0	0	2	1	0	1	1	0	0	0	0	0	2	5	0
1921_1	Sal_fly_assembly_all_HQ_01_22_contig_8_846	104	167	95	53	0	0	0	0	0	0	2	4	16	19	0	0	0	21	10	0	1	16	25	118	1	1	0	1	32	0	0	19	16	4
1922_1	Sal_fly_assembly_all_HQ_01_22_contig_2_1213	51	105	40	26	0	0	0	0	0	0	5	12	23	16	0	0	2	40	29	1	0	15	40	147	0	0	1	7	25	0	1	71	119	17
1923_1	Sal_fly_assembly_all_HQ_01_22_contig_1_686	1	4	11	2	0	0	0	0	0	0	2	0	0	1	0	1	1	2	12	0	1	2	3	8	1	0	2	0	2	0	0	10	13	2
1924_1	Sal_fly_assembly_all_HQ_01_22_contig_1_423	103	152	140	65	0	0	0	0	0	0	19	66	17	6	0	3	3	311	35	0	3	38	19	234	0	0	2	6	234	1	0	50	75	3
1925_1	salmonella_bestbins_021821_scaffold_32_52	3	4	2	0	0	0	0	0	0	1	13	3	0	7	1	3	1	34	84	2	0	12	52	42	2	2	1	5	27	0	1	128	66	21
1926_1	Sal_fly_assembly_all_HQ_01_22_contig_4_437	33	77	33	28	0	0	0	0	0	0	5	15	53	18	0	0	3	63	19	1	1	20	47	97	1	0	1	2	39	0	0	34	52	10
1927_1	Sal_fly_assembly_all_HQ_01_22_contig_2_835	47	60	20	11	0	0	0	0	0	0	7	7	13	0	0	0	1	26	5	1	0	5	21	39	0	0	2	1	13	0	0	16	37	1
1928_1	salmonella_bestbins_021821_scaffold_0_193	0	0	0	2	0	0	0	0	0	0	1	2	0	33	0	0	6	15	68	0	1	22	86	12	0	0	8	4	19	0	0	183	92	43
1929_1	salmonella_bestbins_021821_scaffold_0_387	18	11	15	16	0	0	0	0	0	0	23	7	4	35	1	0	28	40	34	0	6	58	85	50	2	1	22	13	53	0	1	106	114	13
192_1	Sal_fly_assembly_all_HQ_01_22_contig_3_220	3	8	4	1	0	0	0	0	0	3	14	10	0	11	3	4	0	65	17	4	2	12	36	46	4	2	2	3	37	0	3	36	90	14
1930_1	Sal_fly_assembly_all_HQ_01_22_contig_1_571	102	159	117	73	0	0	0	0	0	0	5	21	76	62	0	0	3	213	24	1	1	82	166	435	0	2	0	7	159	0	1	115	131	22
1931_1	salmonella_bestbins_021821_scaffold_2_289	34	73	58	41	0	0	0	0	0	0	7	17	7	20	1	0	5	162	23	0	0	60	41	276	0	1	0	13	83	0	0	39	100	18
1932_1	Sal_fly_assembly_all_HQ_01_22_contig_3_594	4	4	7	4	0	0	0	0	0	0	0	0	0	0	0	0	0	2	1	0	1	0	0	8	0	0	0	0	2	0	0	2	1	0
1933_1	Sal_fly_assembly_all_HQ_01_22_contig_1_519	38	73	61	55	0	0	0	0	0	1	15	13	53	42	0	1	1	50	66	2	4	60	83	93	0	5	2	14	74	2	0	98	120	13
1934_1	Sal_fly_assembly_all_HQ_01_22_contig_1_338	26	14	37	28	0	0	0	0	0	0	0	0	0	0	1	0	0	3	1	0	0	1	2	17	0	0	0	1	6	0	0	8	6	0
1935_1	salmonella_bestbins_021821_scaffold_17_35	0	1	0	0	0	0	0	0	0	0	0	0	0	1	0	0	0	0	0	0	0	2	0	11	0	0	0	0	0	0	0	1	1	0
1936_1	salmonella_bestbins_021821_scaffold_5_158	17	31	34	7	0	0	0	0	0	0	10	1	0	6	0	1	0	9	8	1	0	2	9	17	1	0	0	0	12	0	0	6	16	2
1937_1	salmonella_bestbins_021821_scaffold_2_40	8	5	15	3	0	0	0	0	0	0	10	3	4	7	1	0	0	25	5	2	3	3	14	2	0	1	1	3	12	2	0	11	5	5
1938_1	salmonella_bestbins_021821_scaffold_40_25	50	114	56	27	0	0	0	0	0	0	9	5	14	15	0	0	4	204	3	0	8	8	37	110	2	0	1	2	161	0	0	22	19	4
1939_1	Sal_fly_assembly_all_HQ_01_22_contig_2_447	10	6	16	4	0	0	0	0	0	1	11	2	7	2	1	3	2	4	10	2	3	4	7	22	3	3	1	0	6	1	2	14	9	4
193_1	Sal_fly_assembly_all_HQ_01_22_contig_3_509	56	34	262	110	0	0	0	0	0	0	8	16	6	8	0	0	1	52	16	0	1	82	1	43	0	0	1	0	84	0	0	20	14	4
1940_1	Sal_fly_assembly_all_HQ_01_22_contig_4_102	1	4	8	5	0	0	0	0	0	0	1	0	0	1	0	0	3	4	2	0	1	1	12	24	0	0	1	2	4	0	0	8	8	0
1941_1	Sal_fly_assembly_all_HQ_01_22_contig_2_827	68	278	190	112	0	0	0	0	0	0	8	15	32	6	0	0	7	68	3	0	1	17	26	84	0	0	5	0	38	0	0	31	60	5
1943_1	Sal_fly_assembly_all_HQ_01_22_contig_8_861	5	0	13	5	0	0	0	0	0	0	1	0	0	5	0	1	4	9	0	0	0	5	1	10	0	2	0	0	11	0	0	10	2	2
1944_1	Sal_fly_assembly_all_HQ_01_22_contig_2_306	805	727	487	242	2	0	0	0	0	0	2	1	0	3	0	0	0	8	10	0	0	6	10	12	0	0	1	0	14	0	0	11	38	3
1945_1	Sal_fly_assembly_all_HQ_01_22_contig_2_1654	87	218	442	166	0	0	0	1	0	0	5	39	21	46	0	0	2	15	5	0	0	66	29	67	0	0	2	17	64	0	0	83	238	5
1946_1	Sal_fly_assembly_all_HQ_01_22_contig_9_56	8	5	13	10	0	0	0	0	0	0	1	3	1	0	2	0	3	14	3	0	0	6	3	43	0	1	0	0	16	0	0	6	15	0
1947_1	salmonella_bestbins_021821_scaffold_2_298	3	9	12	8	0	0	0	0	0	0	0	1	0	0	0	0	0	4	3	0	0	2	0	0	0	0	0	0	0	0	0	10	5	1
1948_1	Sal_fly_assembly_all_HQ_01_22_contig_2_571	260	308	208	122	0	0	0	0	0	1	4	7	21	17	0	1	3	81	10	0	2	28	61	263	1	2	1	14	40	0	0	70	124	10
1949_1	Sal_fly_assembly_all_HQ_01_22_contig_2_984	0	1	0	1	0	0	0	0	0	0	0	0	0	0	0	0	0	0	0	0	1	0	1	0	0	0	0	0	0	0	0	2	2	0
194_1	Sal_fly_assembly_all_HQ_01_22_contig_8_462	0	0	0	0	0	0	0	0	0	0	1	0	0	0	0	0	0	0	0	0	0	0	0	0	0	0	0	0	0	0	0	3	0	0
1950_1	Sal_fly_assembly_all_HQ_01_22_contig_4_436	109	177	219	111	0	0	0	0	0	1	3	23	21	63	0	0	7	178	23	1	1	74	104	238	0	3	0	11	182	0	0	87	138	15
1951_1	salmonella_bestbins_021821_scaffold_0_291	91	148	92	48	0	0	0	0	0	1	27	28	34	45	4	0	12	112	55	2	4	83	119	380	2	3	2	15	150	1	0	97	146	29
1952_1	Sal_fly_assembly_all_HQ_01_22_contig_2_1183	70	78	116	65	0	0	0	0	0	0	4	7	14	29	0	0	1	82	9	0	0	25	55	119	0	0	0	8	55	0	0	22	72	3
1953_1	salmonella_bestbins_021821_scaffold_8_112	68	235	74	62	0	0	0	0	0	1	15	7	44	42	0	1	10	75	46	0	6	41	91	190	0	1	3	23	59	0	0	73	144	10
1954_1	Sal_fly_assembly_all_HQ_01_22_contig_2_1087	2	1	5	1	0	0	0	0	0	0	1	14	1	66	0	0	13	33	210	0	3	45	92	66	0	0	17	14	50	0	0	172	385	18
1955_1	Sal_fly_assembly_all_HQ_01_22_contig_4_576	296	929	370	27	0	0	0	0	0	1	11	8	79	112	0	1	7	9	21	1	14	47	28	570	0	0	1	2	38	0	1	37	456	6
1956_1	Sal_fly_assembly_all_HQ_01_22_contig_8_741	7	53	23	11	0	0	0	0	0	0	3	15	7	9	0	0	2	27	4	0	3	12	19	51	0	0	0	0	39	0	0	16	30	5
1957_1	Sal_fly_assembly_all_HQ_01_22_contig_1_897	28	84	39	23	0	0	0	0	0	0	14	6	0	7	0	0	1	30	9	1	4	12	38	42	0	1	0	17	44	1	1	28	40	4
1958_1	Sal_fly_assembly_all_HQ_01_22_contig_9_241	6	2	2	1	0	0	0	0	0	0	0	1	0	1	0	0	0	11	2	0	0	7	2	13	0	0	0	2	8	0	0	3	6	0
1959_1	Sal_fly_assembly_all_HQ_01_22_contig_9_82	0	0	0	0	0	0	0	0	0	0	0	0	0	0	0	0	0	0	0	0	0	0	0	1	0	0	0	1	1	0	0	1	3	0
195_1	Sal_fly_assembly_all_HQ_01_22_contig_2_660	364	269	228	93	0	0	0	1	0	0	3	4	0	6	1	0	2	10	37	0	0	13	15	6	0	0	0	2	37	0	0	18	40	4
1960_1	salmonella_bestbins_021821_scaffold_0_39	3	0	0	5	0	0	0	0	0	0	17	1	0	5	1	2	2	5	7	0	0	7	11	38	2	2	1	0	2	1	0	31	14	3
1961_1	Sal_fly_assembly_all_HQ_01_22_contig_1_966	0	0	0	0	0	0	0	0	0	0	1	0	0	0	0	0	0	2	4	0	0	4	0	2	0	0	0	0	1	1	1	5	6	2
1962_1	salmonella_bestbins_021821_scaffold_0_44	3	4	2	6	0	0	0	0	0	0	6	4	0	10	1	0	5	13	32	1	4	5	54	30	0	0	2	1	14	0	0	67	32	10
1963_1	Sal_fly_assembly_all_HQ_01_22_contig_12_9	9	16	34	14	0	0	0	0	0	0	4	0	0	3	0	0	5	18	6	0	3	9	11	23	0	0	0	4	9	0	0	9	33	1
1964_1	salmonella_bestbins_021821_scaffold_32_30	10	45	9	10	0	0	0	0	0	0	8	0	0	5	0	0	2	26	9	0	2	8	12	55	0	0	0	2	23	1	0	20	6	2
1965_1	Sal_fly_assembly_all_HQ_01_22_contig_3_167	27	26	21	25	0	0	0	0	0	2	15	24	6	172	1	0	37	122	411	1	7	130	376	247	2	3	40	51	213	2	0	596	385	135
1966_1	Sal_fly_assembly_all_HQ_01_22_contig_2_652	340	761	579	35	0	0	0	0	0	0	1	0	2	156	0	0	1	3	8	0	0	6	10	127	1	1	2	5	27	1	1	14	65	3
1967_1	Sal_fly_assembly_all_HQ_01_22_contig_4_68	557	2208	846	40	1	0	0	0	0	2	15	16	18	277	2	0	35	100	546	3	5	45	200	296	0	3	17	31	152	0	1	139	786	25
1968_1	salmonella_bestbins_021821_scaffold_35_23	119	205	217	165	0	0	0	0	0	2	3	17	65	85	0	1	6	140	7	0	4	29	35	164	1	1	0	3	129	0	2	54	111	5
1969_1	Sal_fly_assembly_all_HQ_01_22_contig_8_31	16	14	31	12	0	0	0	0	0	0	1	0	0	2	0	0	0	2	1	0	0	3	0	5	0	0	0	0	1	0	0	5	3	0
196_1	Sal_fly_assembly_all_HQ_01_22_contig_1_263	197	541	269	137	1	0	0	0	0	0	14	23	24	40	0	0	3	143	33	0	4	83	80	270	0	3	1	31	81	0	1	84	172	12
1970_1	salmonella_bestbins_021821_scaffold_0_259	17	27	16	22	0	0	0	0	0	0	4	1	2	6	0	0	3	21	3	0	2	15	41	70	0	0	1	1	21	0	2	20	29	2
1971_1	salmonella_bestbins_021821_scaffold_4_152	11	9	29	1	0	0	0	0	0	1	10	0	0	4	0	0	1	11	3	0	0	7	14	37	0	0	1	0	21	0	0	15	18	2
1972_1	Sal_fly_assembly_all_HQ_01_22_contig_8_837	37	17	39	30	0	0	0	0	0	1	3	2	10	11	0	0	0	16	38	0	1	9	25	55	0	1	0	1	29	0	0	25	48	4
1973_1	salmonella_bestbins_021821_scaffold_1_355	0	1	0	0	0	0	0	0	0	0	1	1	0	1	0	1	1	1	2	0	1	0	6	9	0	0	2	0	0	0	1	12	10	0
1974_1	salmonella_bestbins_021821_scaffold_22_45	72	11	65	18	0	0	0	0	0	0	7	7	5	12	0	0	0	8	3	0	1	7	4	17	0	0	0	1	22	0	1	15	28	0
1975_1	salmonella_bestbins_021821_scaffold_22_49	2	0	0	0	0	0	1	0	0	2	14	14	1	28	0	0	21	30	46	0	5	39	54	15	2	0	18	8	14	0	0	108	45	11
1976_1	salmonella_bestbins_021821_scaffold_27_18	84	124	344	139	0	0	0	1	0	0	9	19	202	420	1	1	24	18	19	0	3	82	9	348	0	0	1	8	76	0	1	100	770	4
1977_1	salmonella_bestbins_021821_scaffold_1_209	87	76	86	88	0	0	0	0	0	0	3	21	21	23	0	2	0	41	17	0	3	19	52	134	0	0	0	19	38	0	0	43	110	8
1978_1	salmonella_bestbins_021821_scaffold_1_350	14	13	29	13	0	0	0	0	0	0	6	1	0	2	0	0	0	0	2	0	0	0	0	9	0	0	0	5	0	0	0	8	3	0
1979_1	salmonella_bestbins_021821_scaffold_11_6	79	17	87	41	0	0	0	0	0	0	7	9	4	5	0	0	2	26	12	0	1	14	23	48	2	1	0	5	50	0	0	14	51	8
197_1	Sal_fly_assembly_all_HQ_01_22_contig_3_223	0	12	1	1	0	0	0	0	0	0	2	9	13	10	0	1	2	89	11	0	1	5	51	30	0	1	2	9	25	0	0	9	80	9
1980_1	Sal_fly_assembly_all_HQ_01_22_contig_8_663	1	0	2	2	0	0	0	0	0	0	2	0	0	1	0	1	1	4	2	0	0	0	4	4	0	0	0	0	2	0	0	4	0	0
1981_1	Sal_fly_assembly_all_HQ_01_22_contig_2_1529	54	111	114	37	0	0	0	0	0	0	16	21	11	17	0	1	19	280	41	0	17	18	142	212	0	1	9	10	141	0	0	49	96	5
1982_1	salmonella_bestbins_021821_scaffold_12_67	14	66	25	22	0	0	0	0	0	1	11	2	0	9	0	0	1	57	5	0	2	31	22	48	2	2	0	5	35	0	0	32	44	4
1983_1	salmonella_bestbins_021821_scaffold_47_25	73	178	57	44	0	0	0	0	0	0	0	4	16	7	0	0	0	8	46	0	1	28	25	316	0	0	1	2	11	0	0	70	25	7
1984_1	salmonella_bestbins_021821_scaffold_40_14	7	8	6	5	0	0	0	0	0	0	9	12	0	5	1	3	3	21	35	0	1	10	29	24	1	2	3	77	66	2	0	59	53	4
1985_1	salmonella_bestbins_021821_scaffold_13_75	0	2	1	2	0	0	0	0	0	1	11	2	0	0	2	0	2	3	0	0	3	4	1	6	0	0	0	2	1	0	0	8	3	0
1986_1	salmonella_bestbins_021821_scaffold_2_356	35	37	106	50	0	0	0	0	0	0	3	4	3	25	1	0	2	10	12	0	1	9	4	26	1	0	1	1	15	0	1	21	19	1
1987_1	Sal_fly_assembly_all_HQ_01_22_contig_4_616	85	244	117	56	0	0	0	0	0	1	9	10	4	21	1	0	5	90	11	0	4	28	29	203	1	0	2	11	46	0	2	49	54	10
1988_1	salmonella_bestbins_021821_scaffold_5_137	29	45	35	22	0	0	0	0	0	1	5	1	13	2	1	0	0	41	17	0	2	30	24	109	0	1	0	0	57	1	0	7	35	1
1989_1	Sal_fly_assembly_all_HQ_01_22_contig_2_1666	14	36	34	26	0	0	0	0	0	0	14	14	63	14	0	0	3	9	22	0	1	23	39	241	0	0	0	1	23	1	0	38	38	8
198_1	salmonella_bestbins_021821_scaffold_0_367	8	16	51	9	0	0	0	0	0	0	2	10	2	4	0	0	2	11	8	0	0	0	14	15	0	0	0	9	30	0	0	0	14	0
1990_1	Sal_fly_assembly_all_HQ_01_22_contig_8_840	8	2	4	6	0	0	0	0	0	0	6	0	2	0	0	0	0	2	3	0	1	0	7	9	4	0	0	1	2	0	0	8	5	1
1991_1	salmonella_bestbins_021821_scaffold_3_155	7	6	31	9	0	0	0	0	0	2	5	1	1	0	2	0	2	2	2	0	0	2	2	28	0	1	1	1	11	0	1	13	9	4
1992_1	Sal_fly_assembly_all_HQ_01_22_contig_2_1637	0	0	0	0	0	0	0	0	0	0	0	0	0	0	0	0	0	2	0	0	0	0	2	24	0	0	0	0	0	0	0	4	1	1
1993_1	Sal_fly_assembly_all_HQ_01_22_contig_3_246	3	8	7	5	0	0	0	0	0	1	1	0	2	0	0	0	0	9	1	0	1	1	5	2	0	0	1	0	1	0	0	8	11	0
1994_1	salmonella_bestbins_021821_scaffold_8_129	240	257	164	148	0	0	0	0	0	1	15	10	17	44	1	0	2	166	24	0	1	68	144	564	0	1	1	6	61	0	1	74	133	16
1995_1	Sal_fly_assembly_all_HQ_01_22_contig_3_339	430	301	534	257	0	0	0	0	0	0	5	41	21	39	1	1	2	172	27	0	3	74	110	343	0	1	1	20	145	0	2	65	248	9
1996_1	salmonella_bestbins_021821_scaffold_7_158	10	33	38	14	0	0	0	0	0	0	3	2	16	24	0	0	3	2	6	1	0	6	3	28	0	0	1	0	83	0	0	7	31	2
1997_1	Sal_fly_assembly_all_HQ_01_22_contig_2_617	1357	1077	873	404	0	0	0	0	0	0	41	88	81	89	0	2	14	287	51	1	24	233	195	2504	1	2	2	43	406	0	2	370	508	37
1998_1	salmonella_bestbins_021821_scaffold_32_42	21	53	33	21	0	0	0	0	0	0	7	4	35	2	0	2	6	18	3	0	0	24	7	26	0	0	0	5	10	0	0	7	34	0
1999_1	salmonella_bestbins_021821_scaffold_13_21	104	227	132	87	0	0	0	0	0	1	7	10	54	18	0	0	10	84	19	0	2	12	78	140	0	0	3	16	58	0	0	110	119	7
199_1	salmonella_bestbins_021821_scaffold_4_69	96	240	92	61	0	0	0	0	0	0	6	9	18	4	1	2	2	17	4	0	4	19	9	103	0	0	2	4	12	0	0	38	30	1
19_1	salmonella_bestbins_021821_scaffold_11_38	9	7	18	7	0	0	0	0	0	0	16	4	0	14	2	0	3	10	24	1	2	6	8	31	1	0	1	0	3	0	2	54	20	4
1_1	salmonella_bestbins_021821_scaffold_6_68	156	232	257	99	0	0	0	1	0	1	14	162	21	43	0	1	10	229	31	0	5	50	192	119	0	0	5	99	161	0	0	35	304	5
2000_1	Sal_fly_assembly_all_HQ_01_22_contig_3_48	33	30	63	22	0	0	0	0	0	0	6	7	20	5	0	0	0	31	3	0	0	75	2	58	0	0	0	4	37	0	0	2	26	0
2001_1	Sal_fly_assembly_all_HQ_01_22_contig_2_820	3	0	2	0	0	0	0	0	0	0	2	0	0	0	1	0	0	0	1	1	0	0	1	1	1	1	0	0	0	0	1	1	0	1
2002_1	salmonella_bestbins_021821_scaffold_1_146	44	85	86	64	0	0	0	0	0	0	3	6	8	19	0	2	1	45	68	0	2	11	72	87	0	0	1	8	48	0	0	81	73	20
2003_1	Sal_fly_assembly_all_HQ_01_22_contig_4_216	20	2	28	9	0	0	0	0	0	1	3	0	0	0	1	0	0	3	5	2	1	1	1	23	0	2	1	0	14	0	1	8	12	2
2004_1	salmonella_bestbins_021821_scaffold_2_266	1811	4050	1799	1203	0	0	0	0	0	2	12	217	198	379	0	4	20	1400	113	0	22	530	656	2875	1	1	4	175	547	0	1	500	1534	82
2005_1	salmonella_bestbins_021821_scaffold_54_4	0	0	0	1	0	0	0	0	0	0	10	0	0	2	0	1	2	3	5	0	0	2	5	6	1	0	0	0	2	0	2	13	10	3
2006_1	salmonella_bestbins_021821_scaffold_2_201	771	1124	873	10	0	0	0	1	0	2	17	5	47	603	0	2	70	22	45	0	10	73	34	136	0	4	11	3	1628	0	1	57	624	9
2007_1	salmonella_bestbins_021821_scaffold_0_382	9	1	4	2	0	0	0	0	0	1	21	2	3	2	3	0	4	5	15	0	2	3	15	26	1	2	1	3	14	0	0	28	16	1
2008_1	salmonella_bestbins_021821_scaffold_16_132	14	20	37	7	0	0	0	0	0	0	3	24	4	9	0	3	0	40	3	0	1	12	62	62	0	0	0	10	13	0	0	10	74	7
2009_1	Sal_fly_assembly_all_HQ_01_22_contig_8_651	66	39	56	22	0	0	0	0	0	0	7	3	6	8	0	0	4	22	17	0	0	20	8	60	0	0	5	1	7	0	0	16	19	4
200_1	salmonella_bestbins_021821_scaffold_26_11	34	213	51	31	0	0	0	0	0	0	3	12	22	53	0	0	16	76	108	0	3	45	92	115	0	0	8	5	97	0	1	85	185	18
2010_1	Sal_fly_assembly_all_HQ_01_22_contig_2_285	23	77	32	17	0	0	0	0	0	1	27	13	9	16	3	3	4	16	51	0	1	42	36	69	0	2	3	31	37	0	0	82	74	6
2011_1	Sal_fly_assembly_all_HQ_01_22_contig_9_267	1	0	5	0	0	0	0	0	0	0	0	0	0	0	0	0	0	3	0	0	0	0	0	2	0	0	0	0	0	0	1	0	2	0
2012_1	Sal_fly_assembly_all_HQ_01_22_contig_2_1302	2	8	7	9	0	0	0	0	0	0	17	1	0	2	1	0	0	4	6	0	1	3	10	10	0	0	2	0	5	0	0	54	8	1
2013_1	salmonella_bestbins_021821_scaffold_40_4	41	72	73	34	0	0	0	0	0	0	1	7	0	9	0	0	1	8	20	0	1	15	27	15	0	0	3	14	28	0	0	32	45	1
2014_1	Sal_fly_assembly_all_HQ_01_22_contig_1_259	6	46	12	13	0	0	0	0	0	0	3	1	0	2	1	0	0	2	17	0	3	11	13	22	0	0	4	2	8	0	0	28	29	0
2015_1	salmonella_bestbins_021821_scaffold_2_65	1018	645	365	321	0	0	0	0	0	0	4	1	2	14	0	0	2	16	3	1	1	18	16	27	0	1	0	1	33	0	0	22	61	4
2016_1	Sal_fly_assembly_all_HQ_01_22_contig_9_106	121	14	91	69	0	0	0	0	0	0	1	80	37	212	0	1	73	405	366	1	1	455	844	522	0	1	23	51	1185	3	1	875	1789	55
2017_1	Sal_fly_assembly_all_HQ_01_22_contig_2_1605	65	46	114	34	0	0	0	0	0	0	11	4	37	20	0	0	2	27	16	1	0	12	22	85	2	0	3	3	152	3	0	22	52	21
2018_1	salmonella_bestbins_021821_scaffold_19_57	1321	1747	1157	606	0	0	0	0	0	3	25	61	469	322	1	3	21	503	87	2	15	247	468	4775	1	3	20	41	562	0	6	405	281	88
2019_1	salmonella_bestbins_021821_scaffold_0_136	0	0	0	0	0	0	0	0	0	0	5	11	2	2	0	0	8	13	6	0	2	17	15	14	0	0	11	1	6	0	0	31	43	2
201_1	Sal_fly_assembly_all_HQ_01_22_contig_8_648	34	114	38	36	0	0	0	0	0	1	17	10	30	5	0	0	5	43	18	0	1	25	21	113	1	1	1	5	57	0	0	47	35	14
2020_1	Sal_fly_assembly_all_HQ_01_22_contig_8_913	58	24	34	22	0	0	0	0	0	0	4	0	2	7	0	1	2	6	18	0	0	10	16	123	1	1	3	1	4	0	0	33	12	10
2021_1	salmonella_bestbins_021821_scaffold_29_13	5	30	20	27	0	0	0	0	0	1	5	10	7	19	3	0	10	21	60	1	5	35	37	39	0	1	4	5	19	0	1	59	116	7
2022_1	Sal_fly_assembly_all_HQ_01_22_contig_1_833	1	7	8	8	0	0	0	0	0	0	24	7	15	6	0	0	7	10	6	0	11	11	11	14	1	0	8	8	18	0	0	35	17	4
2023_1	salmonella_bestbins_021821_scaffold_50_30	311	714	267	123	0	0	0	0	0	1	6	55	25	16	0	1	6	135	24	0	3	70	54	359	0	0	0	37	102	0	1	68	247	12
2024_1	salmonella_bestbins_021821_scaffold_87_4	3	3	1	0	0	0	0	0	0	1	6	0	0	1	1	0	1	0	3	0	0	0	3	5	0	0	1	1	2	1	0	10	6	0
2025_1	salmonella_bestbins_021821_scaffold_29_34	4	8	5	1	0	0	0	0	0	1	9	0	0	1	0	1	0	0	1	0	1	0	0	3	1	2	0	0	14	0	0	17	3	3
2026_1	Sal_fly_assembly_all_HQ_01_22_contig_10_21	67	158	117	23	0	0	0	0	0	0	4	4	2	15	0	0	0	27	4	0	2	2	27	73	0	0	0	2	38	0	0	23	32	2
2027_1	Sal_fly_assembly_all_HQ_01_22_contig_2_1307	7	22	11	16	0	0	0	0	0	1	7	4	0	3	0	3	2	12	2	0	0	14	16	40	2	1	0	9	13	0	0	19	36	5
2028_1	Sal_fly_assembly_all_HQ_01_22_contig_9_164	149	182	147	59	0	0	0	0	0	0	2	2	31	27	0	0	1	43	17	0	1	18	45	560	1	0	1	2	35	0	0	77	42	22
2029_1	salmonella_bestbins_021821_scaffold_7_26	4	7	10	0	0	0	0	0	0	0	0	0	4	0	0	0	0	6	3	0	0	1	6	65	0	0	0	1	8	0	0	5	6	0
202_1	salmonella_bestbins_021821_scaffold_89_4	0	0	0	0	0	0	0	0	0	10	13	1	0	2	9	13	0	1	10	10	8	5	5	0	11	13	0	0	0	4	7	12	20	3
2030_1	salmonella_bestbins_021821_scaffold_11_52	61	175	49	45	0	0	0	0	0	3	30	11	31	27	2	1	26	115	45	3	10	98	90	176	0	3	10	26	103	0	0	128	137	16
2031_1	Sal_fly_assembly_all_HQ_01_22_contig_1_906	19	3	17	10	0	0	0	0	0	0	4	0	0	5	0	1	1	15	1	0	0	3	2	50	0	0	0	0	6	0	1	10	9	3
2032_1	salmonella_bestbins_021821_scaffold_1_352	4	20	10	6	0	0	0	1	0	3	19	8	9	24	0	1	13	12	65	0	4	22	47	78	2	0	3	4	22	0	2	129	74	11
2033_1	salmonella_bestbins_021821_scaffold_27_54	0	0	0	0	0	0	0	0	0	0	0	0	1	0	0	0	0	0	0	1	0	0	1	0	0	0	0	0	0	0	0	0	0	0
2034_1	salmonella_bestbins_021821_scaffold_12_80	7	19	9	8	0	0	0	0	0	0	16	5	0	82	0	0	18	26	73	0	1	52	101	24	0	0	4	7	23	0	0	119	135	33
2035_1	Sal_fly_assembly_all_HQ_01_22_contig_3_257	4	1	3	2	0	0	0	0	0	0	1	0	0	0	0	1	0	1	0	0	1	1	2	3	0	0	1	0	0	1	0	1	1	1
2036_1	salmonella_bestbins_021821_scaffold_21_52	39	14	109	19	0	0	0	0	0	0	14	216	76	25	0	4	38	207	43	0	9	313	110	193	0	1	2	82	175	0	7	56	352	17
2037_1	Sal_fly_assembly_all_HQ_01_22_contig_4_693	168	287	218	101	0	0	0	0	0	0	22	22	74	24	0	0	13	158	30	0	7	84	88	614	2	1	5	18	172	0	0	93	185	18
2038_1	Sal_fly_assembly_all_HQ_01_22_contig_2_524	0	6	18	1	0	0	0	0	0	0	2	4	5	1	0	0	0	6	2	1	0	5	13	11	0	0	0	6	10	0	0	5	21	1
2039_1	Sal_fly_assembly_all_HQ_01_22_contig_2_1462	192	264	233	170	0	0	0	0	0	3	11	62	154	45	1	0	2	484	30	0	13	115	430	546	1	1	3	62	374	0	1	145	364	46
203_1	Sal_fly_assembly_all_HQ_01_22_contig_2_631	71	79	123	53	0	0	0	0	0	2	6	6	5	24	1	3	1	22	15	0	2	27	17	85	0	2	1	1	180	0	0	31	52	4
2040_1	Sal_fly_assembly_all_HQ_01_22_contig_1_359	76	113	135	107	0	0	0	0	0	0	3	13	30	41	0	1	8	60	18	0	1	63	40	267	1	0	0	0	79	0	0	104	131	11
2041_1	salmonella_bestbins_021821_scaffold_0_375	45	44	50	28	0	0	0	0	0	2	29	24	29	15	3	4	7	68	17	0	6	85	69	170	1	6	6	9	68	0	0	89	91	27
2042_1	Sal_fly_assembly_all_HQ_01_22_contig_1_190	12	19	9	8	0	0	0	0	0	1	11	1	3	7	2	3	1	14	18	0	2	10	29	21	3	0	3	5	12	0	0	36	35	6
2043_1	Sal_fly_assembly_all_HQ_01_22_contig_8_633	149	64	206	69	0	0	0	0	0	0	4	0	12	21	0	0	4	28	6	2	0	18	13	73	1	0	0	7	77	0	1	27	129	1
2044_1	Sal_fly_assembly_all_HQ_01_22_contig_9_36	22	51	30	27	0	0	0	0	0	2	1	3	43	11	0	0	1	44	14	0	2	24	33	81	0	0	1	7	40	0	0	11	60	1
2045_1	salmonella_bestbins_021821_scaffold_22_58	0	1	3	2	0	0	0	0	0	0	1	1	0	4	0	0	0	1	17	0	1	1	9	6	0	2	0	1	2	0	0	23	18	3
2046_1	Sal_fly_assembly_all_HQ_01_22_contig_3_130	1	2	5	5	0	0	0	0	0	0	0	1	0	2	0	1	1	5	0	0	0	0	2	1	0	0	0	0	16	0	0	6	0	0
2047_1	salmonella_bestbins_021821_scaffold_25_11	294	505	222	162	0	0	0	0	0	1	21	58	44	74	0	3	13	186	77	0	13	146	211	1224	2	4	3	28	221	3	5	277	522	37
2048_1	Sal_fly_assembly_all_HQ_01_22_contig_3_680	57	23	98	36	0	0	0	0	0	1	3	91	104	101	0	0	4	86	43	0	1	112	73	416	0	0	0	35	277	0	0	33	131	11
2049_1	salmonella_bestbins_021821_scaffold_40_9	261	75	176	56	0	0	0	0	0	2	26	18	41	103	1	1	18	228	198	4	7	85	165	637	6	7	6	17	188	2	2	223	213	37
204_1	Sal_fly_assembly_all_HQ_01_22_contig_4_671	687	1732	612	263	1	0	0	0	0	1	28	204	538	276	0	3	54	3247	528	0	46	326	2663	3418	0	0	7	161	2534	1	8	518	1445	379
2050_1	salmonella_bestbins_021821_scaffold_29_7	1	32	11	10	0	0	0	0	0	0	2	4	0	6	0	0	5	3	12	0	2	2	18	27	0	0	0	4	17	0	1	8	13	3
2051_1	salmonella_bestbins_021821_scaffold_5_194	6	39	21	11	0	0	0	0	0	0	4	2	0	1	0	1	0	29	6	1	0	3	22	22	0	0	0	2	11	0	1	12	17	4
2052_1	salmonella_bestbins_021821_scaffold_54_13	1814	4626	1440	984	4	0	0	1	0	0	7	1221	1095	1546	0	1	60	9680	703	0	69	1723	2755	27894	1	6	11	531	2505	0	15	3068	8975	887
2053_1	salmonella_bestbins_021821_scaffold_1_69	79	146	144	101	0	0	0	0	0	0	3	34	67	103	0	1	9	70	15	0	3	57	101	196	0	3	2	33	175	0	1	33	171	13
2054_1	Sal_fly_assembly_all_HQ_01_22_contig_2_309	58	51	49	29	0	0	0	0	0	0	0	0	0	0	0	0	2	0	0	0	0	0	0	2	0	0	0	0	1	0	0	4	1	0
2055_1	salmonella_bestbins_021821_scaffold_30_41	48	66	42	21	0	0	0	0	0	0	0	3	0	11	0	0	0	3	2	0	0	5	1	13	0	0	0	0	1	0	0	24	9	0
2056_1	salmonella_bestbins_021821_scaffold_0_227	15	11	13	12	0	0	0	0	0	2	32	11	2	84	1	7	16	11	87	0	3	46	62	46	4	4	9	14	70	2	7	93	80	17
2057_1	Sal_fly_assembly_all_HQ_01_22_contig_9_157	1611	1453	913	679	0	0	0	0	0	0	10	6	35	177	0	0	2	78	35	0	2	77	67	2405	0	1	1	1	52	1	0	312	72	39
2058_1	Sal_fly_assembly_all_HQ_01_22_contig_9_141	150	175	119	65	0	0	0	0	0	0	14	24	29	29	0	1	3	166	124	1	3	49	159	176	1	0	2	11	99	0	1	104	133	18
2059_1	salmonella_bestbins_021821_scaffold_0_362	81	19	110	30	0	0	0	0	0	0	1	204	123	29	0	0	4	151	25	0	1	65	269	156	0	0	0	133	280	0	0	56	343	12
205_1	salmonella_bestbins_021821_scaffold_1_131	43	86	114	53	0	0	0	0	0	0	8	12	22	25	0	1	1	95	22	0	1	14	84	126	0	1	0	8	127	0	0	48	81	10
2060_1	salmonella_bestbins_021821_scaffold_13_15	477	523	704	309	1	0	0	1	0	2	21	34	92	60	2	2	7	238	43	1	7	75	194	413	1	7	3	46	449	0	2	176	199	36
2061_1	Sal_fly_assembly_all_HQ_01_22_contig_1_292	2	9	13	2	0	0	0	0	0	0	5	0	0	1	0	1	0	2	3	0	0	0	1	0	1	1	0	0	8	2	0	9	2	0
2062_1	salmonella_bestbins_021821_scaffold_7_89	0	0	10	5	0	0	0	0	0	0	1	0	0	5	0	0	0	5	1	0	1	0	0	17	0	0	0	1	9	0	0	2	36	0
2063_1	Sal_fly_assembly_all_HQ_01_22_contig_2_401	1	2	1	0	0	0	0	0	0	0	1	0	0	0	0	0	0	1	0	0	1	0	0	1	1	0	0	1	3	0	1	0	1	0
2064_1	salmonella_bestbins_021821_scaffold_76_13	92	302	54	29	0	0	0	0	0	0	5	22	60	7	0	1	2	132	24	0	3	53	44	312	0	0	0	10	73	0	0	65	132	27
2065_1	Sal_fly_assembly_all_HQ_01_22_contig_3_410	110	476	242	97	0	0	0	0	0	0	12	26	26	20	0	0	8	372	13	0	2	44	94	236	0	1	7	21	185	0	0	42	143	16
2066_1	Sal_fly_assembly_all_HQ_01_22_contig_2_1226	3	7	8	3	0	0	0	0	0	0	2	2	2	0	0	0	0	9	0	0	1	2	7	12	1	0	0	0	5	0	0	2	6	2
2067_1	Sal_fly_assembly_all_HQ_01_22_contig_2_1352	2	0	1	0	0	0	0	0	0	0	0	9	2	23	0	0	4	53	205	0	0	12	121	12	0	1	2	13	53	0	0	63	378	6
2068_1	Sal_fly_assembly_all_HQ_01_22_contig_3_434	1	4	1	0	0	0	0	0	0	0	1	0	0	5	0	0	0	20	3	0	0	3	10	6	0	0	0	0	10	0	0	3	6	0
2069_1	salmonella_bestbins_021821_scaffold_12_78	0	0	4	0	0	0	0	0	0	1	1	0	0	0	0	0	0	0	0	0	0	0	0	0	0	0	0	0	0	1	0	1	2	0
206_1	Sal_fly_assembly_all_HQ_01_22_contig_4_298	79	136	78	40	0	0	0	0	0	0	22	27	29	8	0	0	5	46	18	0	2	30	66	193	0	0	0	12	80	0	2	56	69	9
2070_1	salmonella_bestbins_021821_scaffold_3_184	41	86	104	82	0	0	0	0	0	0	13	5	9	14	0	0	4	41	23	0	2	12	39	102	0	0	1	12	23	0	0	71	73	12
2071_1	salmonella_bestbins_021821_scaffold_54_42	186	197	345	235	0	0	0	0	0	0	10	34	110	58	0	2	6	170	28	0	2	83	126	317	0	1	0	17	185	0	3	79	213	32
2072_1	Sal_fly_assembly_all_HQ_01_22_contig_2_359	0	0	0	0	0	0	0	0	0	0	0	0	0	0	0	0	0	0	0	0	0	0	0	0	0	0	0	0	0	0	0	0	0	0
2073_1	Sal_fly_assembly_all_HQ_01_22_contig_2_1322	0	19	9	3	0	0	0	0	0	0	4	1	0	3	0	0	1	4	6	0	1	2	4	30	0	0	0	0	1	0	0	4	3	5
2074_1	salmonella_bestbins_021821_scaffold_13_100	306	281	401	223	0	0	0	0	0	1	19	51	53	177	1	0	18	204	284	0	2	68	225	488	0	1	9	24	506	0	3	173	436	63
2075_1	Sal_fly_assembly_all_HQ_01_22_contig_8_675	1	5	0	2	0	0	0	0	0	0	0	0	4	0	0	1	0	1	3	0	0	0	4	5	0	0	0	1	0	0	0	1	4	0
2076_1	salmonella_bestbins_021821_scaffold_3_218	216	361	223	136	0	0	0	0	0	0	14	53	54	70	0	1	45	160	107	0	14	82	230	420	0	0	39	48	175	0	1	182	394	29
2077_1	salmonella_bestbins_021821_scaffold_1_210	294	620	398	270	1	0	0	0	0	0	12	71	69	44	0	0	7	117	40	1	4	86	115	333	0	0	1	35	70	1	1	86	257	30
2078_1	Sal_fly_assembly_all_HQ_01_22_contig_3_330	4	5	3	2	0	0	0	0	0	0	10	1	0	2	0	0	2	6	5	0	4	2	4	13	0	0	3	2	7	0	0	12	10	3
2079_1	Sal_fly_assembly_all_HQ_01_22_contig_3_496	1728	3041	2100	1258	3	0	0	2	0	0	18	459	265	270	0	4	49	862	89	0	30	463	847	1296	0	0	2	351	477	0	5	216	3279	35
207_1	salmonella_bestbins_021821_scaffold_16_49	77	186	366	60	1	0	0	0	0	2	14	283	14	372	0	0	215	334	590	1	18	631	491	254	3	1	130	182	855	1	0	652	1257	141
2080_1	Sal_fly_assembly_all_HQ_01_22_contig_3_104	25	72	74	24	0	0	0	0	0	0	3	5	1	9	0	0	3	40	17	0	2	9	42	86	0	1	1	0	34	0	2	31	42	6
2081_1	Sal_fly_assembly_all_HQ_01_22_contig_2_481	10	23	5	4	0	0	0	0	0	0	0	2	0	1	2	0	0	11	2	0	0	4	1	12	2	0	0	0	3	0	0	4	16	4
2082_1	Sal_fly_assembly_all_HQ_01_22_contig_4_515	11	4	11	7	0	0	0	0	0	2	1	7	2	6	2	2	1	1	1	0	0	7	4	5	0	1	0	7	8	1	0	4	15	0
2083_1	salmonella_bestbins_021821_scaffold_6_198	26	60	89	8	0	0	0	0	0	1	7	7	0	69	1	2	12	16	43	0	2	20	24	51	2	2	6	1	36	0	2	65	96	14
2084_1	salmonella_bestbins_021821_scaffold_27_23	111	280	164	158	0	0	0	0	0	2	48	36	111	35	0	2	11	599	56	1	8	115	383	730	5	2	10	24	181	2	1	182	265	108
2085_1	salmonella_bestbins_021821_scaffold_6_158	54	122	88	43	0	0	0	0	0	0	7	17	11	34	0	0	8	45	38	0	3	48	51	79	1	0	4	9	57	1	2	64	127	7
2086_1	salmonella_bestbins_021821_scaffold_35_31	3789	1210	3428	1510	0	0	0	1	0	1	77	535	1253	900	1	9	70	4148	393	1	130	1657	3501	12281	0	12	13	312	5413	2	28	2347	3065	660
2087_1	Sal_fly_assembly_all_HQ_01_22_contig_1_684	9	20	10	9	0	0	0	0	0	1	9	1	0	0	0	1	1	1	2	0	0	3	15	31	0	0	0	1	9	0	0	26	5	1
2088_1	Sal_fly_assembly_all_HQ_01_22_contig_1_543	552	2317	1585	669	0	0	0	1	0	1	18	119	257	378	0	6	15	228	51	0	61	87	511	1291	0	7	2	92	380	0	13	238	831	93
2089_1	salmonella_bestbins_021821_scaffold_5_130	23	5	17	6	0	0	0	0	0	0	5	0	0	0	0	1	5	9	2	0	0	6	8	10	1	0	1	0	8	0	0	12	6	0
208_1	salmonella_bestbins_021821_scaffold_1_353	1	10	18	3	0	0	0	0	0	1	7	6	1	12	1	1	5	14	32	1	4	12	44	47	1	1	6	4	18	0	0	58	57	8
2090_1	Sal_fly_assembly_all_HQ_01_22_contig_1_658	10	4	2	4	0	0	0	0	0	0	3	0	0	2	0	0	1	2	0	0	0	1	3	8	0	1	0	0	5	0	0	8	2	0
2091_1	salmonella_bestbins_021821_scaffold_1_15	7	12	16	10	0	0	0	0	0	0	20	11	0	19	0	0	21	26	79	1	6	18	26	72	2	1	4	4	497	0	1	82	126	12
2092_1	salmonella_bestbins_021821_scaffold_1_126	2129	3354	1602	857	3	0	0	0	0	0	18	240	185	237	0	3	15	800	95	0	43	313	293	4642	0	4	2	102	494	0	4	624	1574	134
2093_1	salmonella_bestbins_021821_scaffold_4_45	134	251	192	89	0	0	0	0	0	0	18	16	28	10	0	0	3	82	22	0	7	44	55	218	0	2	0	13	104	0	2	28	72	10
2094_1	Sal_fly_assembly_all_HQ_01_22_contig_2_929	186	114	148	88	0	0	0	0	0	1	3	17	18	12	0	0	3	52	7	0	2	13	59	178	0	0	1	9	75	0	0	47	87	7
2095_1	salmonella_bestbins_021821_scaffold_4_174	32	71	483	17	0	0	0	0	0	2	4	0	12	18	2	2	1	1	23	0	2	19	2	29	1	0	0	0	18	2	0	4	28	2
2096_1	salmonella_bestbins_021821_scaffold_2_17	0	0	0	1	0	0	0	0	0	0	2	0	0	0	1	2	0	0	4	0	1	2	1	0	1	1	0	0	0	0	1	2	4	0
2097_1	salmonella_bestbins_021821_scaffold_11_80	492	2389	2020	623	0	0	0	0	0	0	26	64	26	682	0	0	70	416	653	0	13	194	514	343	0	2	35	71	295	0	4	765	1458	129
2098_1	Sal_fly_assembly_all_HQ_01_22_contig_8_295	0	0	0	0	0	0	0	0	0	0	0	0	8	1	0	0	0	3	4	0	0	1	1	1	0	0	0	0	1	0	0	1	4	1
209_1	Sal_fly_assembly_all_HQ_01_22_contig_4_656	27	70	41	14	0	0	0	0	0	0	6	0	0	4	0	0	2	3	1	0	2	5	6	14	0	0	0	0	7	0	0	18	9	1
20_1	Sal_fly_assembly_all_HQ_01_22_contig_3_270	58	50	86	60	1	0	0	0	0	1	11	3	7	12	2	0	3	41	6	0	3	23	31	215	0	0	2	7	55	0	0	68	66	11
2100_1	salmonella_bestbins_021821_scaffold_0_15	241	148	193	110	0	0	0	0	0	1	15	19	80	56	1	1	12	322	37	1	13	131	77	896	1	0	6	16	114	0	6	150	282	23
2101_1	Sal_fly_assembly_all_HQ_01_22_contig_2_926	10	5	9	5	0	0	0	0	0	0	0	0	35	2	0	0	0	6	0	0	0	1	5	10	0	0	0	0	2	0	0	0	8	3
2102_1	salmonella_bestbins_021821_scaffold_23_9	45	63	84	64	0	0	0	0	0	0	8	35	21	46	0	0	6	78	84	0	2	59	133	119	0	1	8	30	79	0	0	113	312	35
2103_1	Sal_fly_assembly_all_HQ_01_22_contig_4_335	4	7	5	0	0	0	0	0	0	0	2	7	0	15	0	1	4	18	43	0	2	22	34	6	0	0	4	3	13	0	0	50	38	5
2104_1	Sal_fly_assembly_all_HQ_01_22_contig_2_238	68	56	170	47	0	0	0	0	0	1	4	0	8	18	0	1	2	34	15	0	0	23	15	196	2	2	0	3	75	0	1	34	68	12
2105_1	salmonella_bestbins_021821_scaffold_5_183	5	3	2	0	0	0	0	0	0	0	11	7	0	6	0	0	7	3	33	1	2	7	22	5	1	1	3	19	19	0	0	30	39	11
2106_1	Sal_fly_assembly_all_HQ_01_22_contig_1_808	17	22	8	15	0	0	0	0	0	0	3	8	4	4	0	1	0	19	15	0	1	28	29	91	0	1	0	6	26	0	0	22	16	7
2107_1	salmonella_bestbins_021821_scaffold_0_113	95	122	129	51	0	0	0	0	0	0	1	5	18	5	0	0	2	50	10	0	3	36	33	206	0	0	0	4	63	0	0	34	59	7
2108_1	Sal_fly_assembly_all_HQ_01_22_contig_4_393	7	4	3	4	0	0	0	0	0	1	7	2	0	0	0	0	0	1	10	1	1	2	5	9	1	0	1	0	9	0	0	15	4	0
210_1	Sal_fly_assembly_all_HQ_01_22_contig_1_638	112	70	96	60	0	0	0	0	0	0	2	5	13	4	0	0	0	28	5	0	3	12	35	132	0	0	0	4	23	0	0	37	50	6
2110_1	Sal_fly_assembly_all_HQ_01_22_contig_10_9	0	0	0	0	0	0	0	0	0	0	0	0	4	0	0	0	0	0	0	0	0	1	1	1	0	0	0	0	2	0	0	2	1	1
2111_1	Sal_fly_assembly_all_HQ_01_22_contig_2_81	6	3	2	1	0	0	0	0	0	0	5	11	0	4	0	0	58	10	6	1	5	6	12	64	0	2	29	7	14	0	0	36	9	1
2112_1	Sal_fly_assembly_all_HQ_01_22_contig_1_315	79	96	80	42	0	0	0	0	0	0	4	10	11	24	0	0	0	64	21	0	2	7	36	111	0	1	0	8	109	0	1	8	137	23
2113_1	salmonella_bestbins_021821_scaffold_0_79	119	242	278	175	0	0	0	0	0	1	8	39	67	222	0	0	18	103	137	0	0	231	120	371	0	3	9	19	110	0	2	270	564	22
2114_1	Sal_fly_assembly_all_HQ_01_22_contig_2_22	32	31	21	10	0	0	0	0	0	0	1	7	57	6	1	0	0	49	8	0	4	10	30	205	0	0	0	1	34	0	1	48	53	13
2115_1	salmonella_bestbins_021821_scaffold_2_236	61	150	49	41	0	0	0	0	0	0	19	13	8	17	0	0	10	69	22	1	4	25	40	160	0	1	2	2	53	0	0	65	99	18
2116_1	Sal_fly_assembly_all_HQ_01_22_contig_9_143	9	9	51	23	0	0	0	0	0	0	1	3	1	4	0	0	0	8	1	0	1	5	5	16	0	0	0	5	15	0	0	2	24	4
2117_1	salmonella_bestbins_021821_scaffold_5_116	9	38	35	7	0	0	0	0	0	0	2	51	0	5	0	0	1	22	3	0	2	12	6	7	0	3	0	29	18	0	1	3	55	0
2118_1	Sal_fly_assembly_all_HQ_01_22_contig_4_728	16	21	19	3	0	0	0	0	0	0	18	19	7	4	2	1	1	145	15	0	3	26	47	74	2	1	0	27	55	2	2	25	177	1
2119_1	salmonella_bestbins_021821_scaffold_11_76	43	121	47	27	0	0	0	0	0	0	15	11	27	24	0	1	4	40	17	0	4	34	72	173	1	0	3	6	77	0	0	41	91	7
211_1	Sal_fly_assembly_all_HQ_01_22_contig_2_665	116	219	192	48	0	0	0	0	0	1	3	16	7	68	2	1	16	61	146	1	1	50	167	52	0	2	10	12	48	0	2	247	285	33
2120_1	salmonella_bestbins_021821_scaffold_3_162	68	50	122	45	0	0	0	0	0	0	7	8	45	15	3	0	0	51	17	0	1	40	48	98	2	1	1	9	79	1	0	28	40	13
2121_1	salmonella_bestbins_021821_scaffold_11_63	181	276	205	126	0	0	0	0	0	0	18	55	199	24	0	0	10	521	92	0	9	82	428	484	0	1	0	39	478	0	3	95	190	81
2122_1	Sal_fly_assembly_all_HQ_01_22_contig_4_265	1	9	0	0	0	0	0	0	0	0	7	4	3	11	0	1	2	54	2	0	1	3	5	30	1	1	1	0	10	1	2	8	44	7
2123_1	Sal_fly_assembly_all_HQ_01_22_contig_2_1199	29	30	23	17	0	0	0	0	0	0	5	4	5	24	0	0	4	20	20	0	1	9	21	68	0	0	1	1	13	0	1	44	43	12
2124_1	Sal_fly_assembly_all_HQ_01_22_contig_3_684	3	0	0	0	0	0	0	0	0	0	2	0	0	0	0	0	0	0	0	0	0	1	0	0	0	2	1	0	2	1	0	3	0	0
2125_1	Sal_fly_assembly_all_HQ_01_22_contig_8_273	47	39	18	19	0	0	0	0	0	0	4	3	11	10	0	0	1	27	9	0	0	17	31	148	0	0	0	20	27	0	1	38	40	7
2126_1	salmonella_bestbins_021821_scaffold_35_19	19	89	52	14	0	0	0	0	0	1	4	222	10	9	0	1	5	29	15	0	1	14	68	13	1	0	0	60	57	1	0	7	194	0
2127_1	Sal_fly_assembly_all_HQ_01_22_contig_2_1325	14	27	61	14	0	0	0	0	0	0	3	0	0	1	0	1	0	5	1	0	0	0	1	8	0	0	0	0	4	0	0	5	3	1
2128_1	Sal_fly_assembly_all_HQ_01_22_contig_8_592	8	8	13	8	0	0	0	0	0	1	0	2	4	0	0	0	1	5	0	0	0	3	1	24	1	0	1	3	7	2	0	8	3	0
2129_1	Sal_fly_assembly_all_HQ_01_22_contig_3_207	0	1	1	2	0	0	0	0	0	0	3	3	0	5	0	0	2	13	13	0	0	4	13	5	0	0	2	3	4	0	0	28	15	7
212_1	salmonella_bestbins_021821_scaffold_6_50	52	121	339	111	0	0	0	0	0	2	14	0	22	8	0	1	6	3	7	0	14	34	5	45	0	4	1	1	85	0	0	23	23	1
2130_1	Sal_fly_assembly_all_HQ_01_22_contig_3_561	10	6	16	2	0	0	0	0	0	1	7	0	1	2	0	0	2	5	3	0	2	5	9	9	0	0	2	0	0	0	0	11	6	4
2131_1	Sal_fly_assembly_all_HQ_01_22_contig_2_590	31	64	50	46	0	0	0	0	0	0	8	8	31	18	0	0	1	89	8	0	5	19	74	199	0	0	0	6	64	0	0	22	66	12
2132_1	salmonella_bestbins_021821_scaffold_8_1	4	4	7	1	0	0	0	0	0	0	2	0	0	0	0	0	0	3	0	0	0	4	2	0	0	0	0	0	1	0	0	2	1	0
2133_1	Sal_fly_assembly_all_HQ_01_22_contig_8_941	17	6	15	4	0	0	0	0	0	0	5	9	6	21	0	0	7	87	40	0	1	31	44	70	0	0	6	16	27	0	0	52	108	6
2134_1	salmonella_bestbins_021821_scaffold_31_44	2	0	0	0	0	0	0	0	0	0	9	2	0	1	0	1	0	0	0	1	1	0	1	7	0	1	0	0	0	0	1	6	0	0
2135_1	salmonella_bestbins_021821_scaffold_3_94	22	53	19	11	0	0	0	0	0	0	4	14	0	9	0	0	2	49	1	0	1	11	63	50	0	0	0	6	51	0	0	12	42	3
2136_1	Sal_fly_assembly_all_HQ_01_22_contig_4_234	2	0	2	0	0	0	0	0	0	0	8	2	0	4	2	0	1	6	6	0	1	1	17	2	1	0	1	2	6	0	0	23	10	0
2137_1	salmonella_bestbins_021821_scaffold_0_134	2	53	3	0	0	0	0	0	0	0	10	2	1	17	0	0	3	8	62	0	1	18	22	5	0	1	5	1	14	0	0	74	68	10
2138_1	Sal_fly_assembly_all_HQ_01_22_contig_16_87	62	91	74	62	0	0	0	0	0	0	4	1	5	1	0	0	2	11	1	0	3	2	6	8	0	0	2	0	17	1	0	14	4	1
2139_1	salmonella_bestbins_021821_scaffold_0_267	345	780	289	191	0	0	0	0	0	0	6	55	69	89	0	1	10	289	35	0	5	99	160	744	0	0	2	22	90	1	0	106	203	13
213_1	Sal_fly_assembly_all_HQ_01_22_contig_1_181	2	0	8	4	0	0	0	0	0	0	6	4	0	33	0	0	3	3	64	0	1	44	112	10	0	0	7	10	34	0	0	242	48	36
2140_1	salmonella_bestbins_021821_scaffold_5_145	8	20	22	18	0	0	0	0	0	0	12	0	0	68	2	0	1	5	12	0	0	1	11	6	0	0	0	0	5	1	0	27	44	0
2141_1	Sal_fly_assembly_all_HQ_01_22_contig_4_274	92	124	106	57	0	0	0	0	0	0	6	5	38	6	0	1	4	68	11	1	4	58	51	205	2	0	0	2	53	1	0	45	71	4
2142_1	salmonella_bestbins_021821_scaffold_16_153	21	23	38	13	0	0	0	0	0	0	3	1	9	0	0	0	0	22	5	0	0	1	21	65	0	0	0	0	16	0	0	9	31	1
2143_1	salmonella_bestbins_021821_scaffold_97_2	7	7	17	3	0	0	0	0	0	0	1	3	0	2	0	0	0	9	3	0	1	2	5	4	1	0	1	3	3	1	0	9	15	0
2144_1	Sal_fly_assembly_all_HQ_01_22_contig_3_635	91	77	87	36	0	0	0	0	0	1	0	23	11	21	0	3	1	71	13	1	0	48	43	353	1	3	2	6	104	0	2	41	95	25
2145_1	Sal_fly_assembly_all_HQ_01_22_contig_4_554	3	6	0	0	0	0	0	0	0	0	0	1	0	0	0	0	0	0	1	0	0	0	1	8	0	0	1	2	2	0	0	1	1	2
2146_1	salmonella_bestbins_021821_scaffold_2_27	27	2	74	17	0	0	0	0	0	0	2	3	0	1	0	0	0	0	0	0	0	0	3	4	0	0	0	1	1	0	0	6	4	0
2147_1	Sal_fly_assembly_all_HQ_01_22_contig_1_173	0	3	0	0	0	0	0	0	0	0	3	0	0	0	0	0	1	0	2	0	0	1	3	0	0	0	0	0	6	0	0	8	5	0
2148_1	Sal_fly_assembly_all_HQ_01_22_contig_8_557	0	1	2	1	0	0	0	0	0	0	2	0	1	4	0	0	3	4	2	0	0	1	3	3	0	0	3	2	0	1	0	13	7	1
2149_1	salmonella_bestbins_021821_scaffold_203_10	137	31	136	69	0	0	0	0	0	1	8	24	6	23	0	2	8	35	12	0	1	53	35	125	0	1	1	16	131	1	0	41	89	6
214_1	Sal_fly_assembly_all_HQ_01_22_contig_2_868	0	0	0	0	0	0	0	0	0	0	0	0	0	0	0	0	0	0	0	0	0	0	0	0	0	0	0	0	0	0	0	0	0	0
2150_1	salmonella_bestbins_021821_scaffold_0_242	13	24	29	25	0	0	0	0	0	1	10	7	14	12	0	0	20	20	13	0	5	14	128	44	0	0	7	4	50	0	1	35	35	2
2151_1	Sal_fly_assembly_all_HQ_01_22_contig_16_8	4	10	11	10	0	0	0	0	0	2	15	8	7	5	3	3	8	15	22	4	6	16	16	27	3	3	4	6	9	1	3	52	33	5
2152_1	Sal_fly_assembly_all_HQ_01_22_contig_8_503	1	0	0	0	0	0	0	0	0	0	2	0	0	0	0	0	0	2	1	1	0	0	1	1	0	1	0	0	0	0	0	1	0	0
2153_1	Sal_fly_assembly_all_HQ_01_22_contig_16_16	1	0	6	2	0	0	0	0	0	1	7	0	0	9	0	0	7	6	19	1	1	18	18	14	1	1	4	1	18	1	0	84	37	14
2154_1	salmonella_bestbins_021821_scaffold_6_172	177	211	241	75	0	0	1	0	0	1	10	10	17	54	0	0	19	26	40	0	15	24	43	163	0	0	9	1	88	0	1	74	112	5
2155_1	salmonella_bestbins_021821_scaffold_4_160	530	450	426	239	0	0	0	0	0	0	7	64	75	45	0	0	3	369	29	0	4	131	186	852	0	2	0	35	275	0	0	150	318	42
2156_1	Sal_fly_assembly_all_HQ_01_22_contig_2_269	0	0	0	0	0	0	0	0	0	0	0	0	0	0	1	0	0	1	0	0	0	1	0	2	0	1	1	1	0	0	0	3	0	0
2157_1	Sal_fly_assembly_all_HQ_01_22_contig_4_14	134	105	130	51	0	0	0	0	0	1	5	35	33	88	0	1	5	284	32	0	1	288	73	587	0	0	2	43	302	0	0	79	229	12
2158_1	salmonella_bestbins_021821_scaffold_176_2	0	1	1	2	0	0	0	0	0	0	1	3	1	0	0	0	4	13	5	0	2	3	14	6	0	0	3	0	4	0	0	6	11	0
2159_1	salmonella_bestbins_021821_scaffold_91_4	5	6	42	11	0	0	0	0	0	0	6	7	0	1	0	0	1	8	4	0	1	3	8	21	0	0	0	0	5	0	1	11	26	2
215_1	Sal_fly_assembly_all_HQ_01_22_contig_1_853	1	3	2	3	0	0	0	0	0	0	0	0	0	0	0	0	0	0	0	0	0	0	0	12	0	0	0	0	1	1	0	1	0	0
2160_1	Sal_fly_assembly_all_HQ_01_22_contig_4_718	459	617	408	208	0	0	0	0	0	0	14	62	105	55	1	3	10	239	49	1	13	144	130	885	0	0	3	31	182	0	5	143	282	17
2161_1	Sal_fly_assembly_all_HQ_01_22_contig_2_219	461	222	472	101	0	0	0	0	0	0	0	9	12	49	0	0	0	222	33	0	0	131	64	560	0	0	0	19	66	0	0	95	70	2
2162_1	Sal_fly_assembly_all_HQ_01_22_contig_6_24	16	9	28	3	0	0	0	0	0	0	15	2	3	5	0	1	8	40	11	0	1	11	17	40	2	1	2	3	21	0	1	27	52	5
2163_1	salmonella_bestbins_021821_scaffold_5_232	0	0	1	0	0	0	0	0	0	0	0	0	0	0	0	0	0	0	0	0	0	0	1	1	1	0	0	0	0	0	0	1	0	0
2164_1	Sal_fly_assembly_all_HQ_01_22_contig_4_532	0	1	7	0	0	0	0	0	0	0	6	3	1	2	1	0	1	10	13	1	0	2	8	14	0	0	1	2	4	0	1	28	13	1
2165_1	salmonella_bestbins_021821_scaffold_3_247	658	1067	649	248	1	0	0	0	0	0	5	88	34	115	0	0	8	297	38	0	8	161	121	2045	0	0	1	57	159	0	3	249	560	61
2166_1	salmonella_bestbins_021821_scaffold_3_21	495	701	889	436	0	0	0	0	0	0	11	77	77	206	1	3	6	194	78	0	9	80	142	436	0	0	1	28	732	0	1	82	676	36
2167_1	Sal_fly_assembly_all_HQ_01_22_contig_8_456	1	3	3	3	0	0	0	0	0	0	2	0	0	0	0	0	0	0	1	1	1	1	1	0	0	0	0	2	1	0	0	5	1	0
2168_1	salmonella_bestbins_021821_scaffold_25_95	392	658	444	239	1	0	0	0	1	0	22	57	76	53	0	1	12	308	54	0	14	157	141	663	0	0	0	66	298	0	1	156	350	46
2169_1	salmonella_bestbins_021821_scaffold_4_32	2063	4118	1755	1276	2	0	0	1	0	2	20	682	716	631	0	4	44	2913	296	0	33	813	1105	6998	1	0	8	264	961	0	4	1233	2891	230
216_1	salmonella_bestbins_021821_scaffold_23_50	21	27	29	19	0	0	0	0	0	0	9	2	42	4	1	0	3	5	9	0	1	13	6	62	0	0	0	1	17	0	1	19	7	0
2170_1	salmonella_bestbins_021821_scaffold_97_6	21	18	31	8	0	0	0	0	0	2	20	59	3	159	4	0	33	211	445	3	8	134	386	159	2	2	28	49	208	3	2	484	971	81
2171_1	salmonella_bestbins_021821_scaffold_35_33	702	1076	542	421	0	0	0	1	0	0	2	72	108	140	0	0	7	250	28	0	4	154	155	1768	0	0	4	64	223	0	1	383	569	92
2172_1	salmonella_bestbins_021821_scaffold_40_34	331	1021	314	138	0	0	0	0	0	1	9	145	119	20	0	0	18	50	5	0	3	51	46	186	0	1	1	17	56	0	0	249	68	5
2173_1	salmonella_bestbins_021821_scaffold_5_222	5	8	25	6	0	0	0	0	0	0	8	0	14	1	1	1	2	7	3	0	0	8	7	14	0	0	2	1	8	0	2	9	20	1
2174_1	Sal_fly_assembly_all_HQ_01_22_contig_4_628	4	0	2	0	0	0	0	0	0	0	0	1	0	0	0	0	0	1	1	0	0	0	0	0	0	0	0	0	0	0	1	0	0	0
2175_1	Sal_fly_assembly_all_HQ_01_22_contig_2_1096	0	1	3	0	0	0	0	0	0	0	3	0	0	0	0	0	0	0	0	0	0	0	0	14	0	0	0	0	1	0	1	4	2	0
2176_1	Sal_fly_assembly_all_HQ_01_22_contig_8_674	9	3	9	3	0	0	0	0	0	0	4	2	0	0	0	0	0	4	12	0	1	1	6	13	1	3	2	3	3	0	0	3	11	1
2177_1	Sal_fly_assembly_all_HQ_01_22_contig_8_201	0	0	4	0	0	0	0	0	0	0	1	0	0	0	0	0	0	0	1	0	0	0	0	0	0	0	0	2	0	0	0	1	0	0
2178_1	Sal_fly_assembly_all_HQ_01_22_contig_16_25	1	5	5	1	0	0	0	0	0	2	11	1	0	0	1	0	2	3	1	1	1	3	7	19	0	1	1	0	3	0	0	17	2	0
2179_1	Sal_fly_assembly_all_HQ_01_22_contig_1_28	15	6	12	3	0	0	0	0	0	0	3	1	0	0	0	0	0	2	3	0	1	1	1	1	0	0	1	0	0	1	0	3	15	0
217_1	Sal_fly_assembly_all_HQ_01_22_contig_1_408	22	143	270	6	0	0	0	1	0	1	7	1	16	26	0	0	0	2	30	0	0	8	6	60	0	0	0	1	9	0	0	24	28	1
2180_1	salmonella_bestbins_021821_scaffold_4_20	138	222	112	71	0	0	0	0	0	1	6	58	141	107	0	1	6	322	41	1	9	125	289	899	0	2	1	49	255	0	1	215	258	39
2181_1	salmonella_bestbins_021821_scaffold_54_40	278	506	392	118	0	0	0	0	0	0	8	23	76	55	1	1	5	177	24	1	5	42	110	344	0	2	0	39	297	0	5	59	211	16
2182_1	salmonella_bestbins_021821_scaffold_1_326	6	1	5	2	0	0	0	0	0	2	3	0	0	2	0	0	3	4	10	0	1	5	13	7	0	0	1	1	5	0	0	33	12	2
2183_1	Sal_fly_assembly_all_HQ_01_22_contig_2_1153	24	10	50	18	0	0	0	0	0	1	0	5	0	4	0	0	0	8	4	0	0	3	7	4	0	0	0	4	3	0	0	0	12	1
2184_1	Sal_fly_assembly_all_HQ_01_22_contig_1_415	51	62	186	27	0	0	0	0	0	0	9	0	44	21	1	0	0	3	8	1	0	3	10	66	2	0	0	2	26	0	0	14	15	4
2185_1	Sal_fly_assembly_all_HQ_01_22_contig_2_130	12	28	11	7	0	0	0	0	0	0	12	31	4	77	0	0	60	50	200	0	5	89	169	86	0	0	19	17	69	0	0	195	243	28
2186_1	salmonella_bestbins_021821_scaffold_11_49	19	101	20	14	0	0	0	0	0	1	9	1	0	6	0	1	6	25	4	0	0	15	13	64	1	0	3	1	2	0	0	30	22	5
2187_1	salmonella_bestbins_021821_scaffold_20_28	227	40	280	91	0	0	0	0	0	0	7	4	6	32	0	0	1	42	10	0	2	24	11	330	0	0	0	8	104	0	1	65	74	11
2188_1	salmonella_bestbins_021821_scaffold_16_90	8	13	59	10	0	0	0	0	0	1	2	8	5	7	0	1	1	23	6	0	2	16	30	16	0	0	0	22	25	0	0	13	35	4
2189_1	Sal_fly_assembly_all_HQ_01_22_contig_2_934	19	55	48	14	0	0	0	0	0	1	2	4	0	4	0	0	0	9	3	0	0	5	10	26	0	0	0	1	43	0	0	5	36	1
218_1	Sal_fly_assembly_all_HQ_01_22_contig_8_452	129	167	77	68	1	0	0	0	0	0	5	1	0	20	0	0	2	10	6	1	0	5	6	187	0	2	3	3	11	1	0	52	16	6
2190_1	salmonella_bestbins_021821_scaffold_30_31	100	262	224	128	0	0	0	0	0	0	5	32	36	47	0	2	7	195	32	0	3	64	68	238	1	1	2	16	71	0	0	41	177	20
2191_1	Sal_fly_assembly_all_HQ_01_22_contig_8_738	25	15	40	23	0	0	0	0	0	0	2	9	5	11	0	1	1	13	8	0	2	15	36	62	1	0	4	5	16	0	1	33	38	7
2192_1	salmonella_bestbins_021821_scaffold_23_1	15	6	36	1	0	0	0	0	0	0	10	0	0	2	1	0	3	10	0	0	4	5	3	75	0	0	1	1	5	0	0	39	13	2
2193_1	Sal_fly_assembly_all_HQ_01_22_contig_10_20	48	52	83	5	0	0	0	0	0	0	0	3	0	0	0	0	0	5	3	0	0	2	4	17	0	0	0	1	4	0	0	0	6	0
2194_1	salmonella_bestbins_021821_scaffold_4_125	165	422	173	162	0	0	0	0	0	2	6	45	91	63	0	4	20	287	55	1	13	118	227	950	0	1	3	29	227	0	1	264	240	58
2195_1	Sal_fly_assembly_all_HQ_01_22_contig_3_292	16	2	8	2	0	0	0	0	0	2	11	4	0	1	2	1	5	7	4	2	4	3	3	14	3	1	0	2	1	1	2	14	8	0
2196_1	salmonella_bestbins_021821_scaffold_6_91	22	44	44	14	0	0	0	0	0	0	9	1	13	3	0	1	1	37	1	0	0	39	47	53	1	0	0	2	41	0	0	9	35	7
2197_1	salmonella_bestbins_021821_scaffold_0_338	1871	1868	2992	1129	1	0	0	1	0	1	6	3	79	255	0	4	10	46	44	0	14	15	41	1085	1	2	3	1	175	0	1	288	455	41
2198_1	Sal_fly_assembly_all_HQ_01_22_contig_9_102	10	3	17	2	0	0	0	0	0	0	10	6	467	725	0	0	0	1	7	0	4	64	6	641	0	0	1	2	20	0	0	38	518	1
2199_1	Sal_fly_assembly_all_HQ_01_22_contig_8_625	2	7	8	2	0	0	0	0	0	0	9	0	6	4	0	1	2	14	8	0	6	10	25	40	0	0	1	0	6	0	0	4	17	1
219_1	salmonella_bestbins_021821_scaffold_7_11	45	44	30	5	0	0	0	0	0	5	20	9	35	19	0	0	4	76	12	0	4	43	45	128	0	1	3	6	78	0	0	52	131	13
21_1	Sal_fly_assembly_all_HQ_01_22_contig_3_418	5	14	13	1	0	0	0	0	0	1	20	0	1	4	1	0	3	4	11	2	2	5	9	11	1	1	0	0	6	0	1	32	16	2
2200_1	salmonella_bestbins_021821_scaffold_25_39	493	376	515	87	0	0	0	0	0	0	14	65	24	253	0	3	7	782	398	3	4	325	749	1146	1	2	24	137	505	0	1	539	1111	71
2201_1	salmonella_bestbins_021821_scaffold_6_170	668	665	1163	412	1	0	0	0	0	2	17	13	178	227	1	3	38	73	78	0	18	108	81	387	3	2	10	17	308	0	1	145	292	20
2202_1	Sal_fly_assembly_all_HQ_01_22_contig_2_1195	11	18	16	10	0	0	0	0	0	0	0	2	0	2	0	0	0	20	0	0	0	6	7	45	0	0	2	3	7	0	0	11	22	1
2203_1	Sal_fly_assembly_all_HQ_01_22_contig_2_1458	4	1	15	4	0	0	0	0	0	0	0	0	1	0	0	0	0	3	1	0	0	0	1	1	0	0	0	0	2	0	0	0	1	0
2204_1	Sal_fly_assembly_all_HQ_01_22_contig_2_355	156	429	139	87	0	0	0	0	0	0	4	18	47	20	0	1	2	98	20	0	3	26	48	222	0	1	2	8	53	0	0	48	135	12
2205_1	salmonella_bestbins_021821_scaffold_63_15	7	10	12	3	0	0	0	0	0	0	5	7	2	23	0	1	6	69	92	0	2	20	57	101	0	0	6	9	46	0	0	105	96	29
2206_1	salmonella_bestbins_021821_scaffold_1_218	54	105	104	26	0	0	0	0	0	0	9	124	0	21	0	0	8	49	24	0	1	17	72	21	1	0	0	75	56	1	3	38	264	8
2207_1	salmonella_bestbins_021821_scaffold_5_123	11	21	14	7	0	0	0	0	0	1	14	2	3	5	1	0	2	15	5	1	3	25	8	71	1	0	0	0	19	0	2	10	21	1
2208_1	salmonella_bestbins_021821_scaffold_2_362	26	79	214	393	0	0	0	0	0	1	7	4	0	28	0	0	5	4	6	0	5	1	55	113	0	0	0	0	30	0	0	64	133	19
2209_1	salmonella_bestbins_021821_scaffold_4_19	127	211	60	45	0	0	0	0	0	0	10	30	30	33	0	0	4	109	38	1	6	116	142	509	0	2	3	19	158	0	3	163	208	16
220_1	Sal_fly_assembly_all_HQ_01_22_contig_2_1596	0	0	0	1	0	0	0	0	0	0	1	0	0	1	0	0	0	1	2	0	0	1	0	0	0	0	0	0	0	0	0	2	3	0
2210_1	salmonella_bestbins_021821_scaffold_11_7	100	133	103	61	0	0	0	0	0	1	15	26	47	32	1	3	4	108	60	0	2	60	80	217	3	2	6	23	71	0	2	106	130	16
2211_1	salmonella_bestbins_021821_scaffold_11_42	239	454	207	141	0	0	0	0	0	0	10	62	166	130	0	1	7	316	48	0	12	185	227	925	0	0	0	37	252	0	2	177	315	51
2212_1	Sal_fly_assembly_all_HQ_01_22_contig_2_842	9030	12301	6596	4112	10	0	2	1	1	3	34	2220	1819	2541	1	4	91	9869	1202	0	147	2923	4407	42556	1	9	21	788	3923	0	28	4550	12273	1295
2213_1	salmonella_bestbins_021821_scaffold_6_116	151	199	182	107	0	0	0	0	0	2	18	41	83	13	3	0	8	216	26	1	1	45	109	270	0	1	1	32	92	0	0	77	175	15
2214_1	salmonella_bestbins_021821_scaffold_0_354	45	41	81	37	0	0	0	0	0	0	2	14	21	15	0	0	0	44	11	0	3	21	31	398	0	0	0	5	55	0	0	37	73	11
2215_1	salmonella_bestbins_021821_scaffold_7_92	67	283	123	71	0	0	0	0	0	0	9	8	87	14	0	0	2	60	20	0	8	39	21	240	0	0	0	17	51	0	0	57	122	8
2216_1	Sal_fly_assembly_all_HQ_01_22_contig_3_32	24	44	75	7	0	0	0	0	0	0	3	106	66	72	0	2	2	327	105	0	0	54	242	361	0	2	0	58	575	0	0	16	623	25
2217_1	salmonella_bestbins_021821_scaffold_76_18	80	29	89	27	0	0	0	0	0	1	22	4	1	18	1	0	0	25	20	0	4	18	17	86	0	0	0	0	24	0	0	42	37	2
2218_1	Sal_fly_assembly_all_HQ_01_22_contig_8_354	9	40	75	34	0	0	0	0	0	0	15	7	9	34	0	0	4	16	26	0	3	59	52	551	0	2	0	7	63	0	3	50	83	4
2219_1	Sal_fly_assembly_all_HQ_01_22_contig_1_721	84	188	701	32	0	0	0	0	0	0	15	3	35	27	0	1	13	8	19	0	1	36	10	119	0	4	0	2	199	1	1	19	14	3
221_1	Sal_fly_assembly_all_HQ_01_22_contig_2_1117	1	0	3	1	0	0	0	0	0	0	4	1	0	0	0	0	0	0	0	0	1	0	4	7	0	1	0	0	1	0	0	5	2	1
2220_1	Sal_fly_assembly_all_HQ_01_22_contig_16_62	0	0	7	1	0	0	0	0	0	0	0	0	0	0	0	0	0	0	0	0	0	0	0	0	0	0	0	0	0	0	0	0	0	0
2221_1	Sal_fly_assembly_all_HQ_01_22_contig_16_45	15	5	34	20	0	0	0	0	0	0	10	0	0	11	1	0	2	12	10	1	0	8	15	15	0	0	2	3	18	1	0	21	20	6
2222_1	Sal_fly_assembly_all_HQ_01_22_contig_8_582	29	13	9	8	0	0	0	0	0	0	2	6	27	14	0	0	0	18	4	0	1	10	15	45	0	1	1	5	17	0	0	7	10	3
2223_1	salmonella_bestbins_021821_scaffold_3_113	273	736	691	468	0	0	0	0	0	2	28	40	21	71	1	3	25	176	19	2	11	53	171	369	3	2	5	12	133	4	7	162	176	32
2224_1	salmonella_bestbins_021821_scaffold_32_4	296	482	347	53	1	0	1	0	0	2	2	1	39	42	1	0	5	5	16	0	4	10	2	151	1	1	1	0	13	0	1	9	274	1
2225_1	Sal_fly_assembly_all_HQ_01_22_contig_1_957	17	4	34	12	0	0	0	0	0	0	11	7	0	1	0	0	0	1	3	0	0	3	7	15	0	0	0	6	14	0	0	10	12	0
2226_1	Sal_fly_assembly_all_HQ_01_22_contig_3_457	213	526	366	165	0	0	0	0	0	3	26	86	207	50	1	0	15	750	76	2	18	185	575	942	1	1	5	92	471	0	4	252	410	45
2227_1	Sal_fly_assembly_all_HQ_01_22_contig_2_1435	42	24	33	26	0	0	0	0	0	0	1	2	12	4	0	0	1	27	2	0	1	3	18	50	0	0	0	2	21	0	0	16	19	6
2228_1	Sal_fly_assembly_all_HQ_01_22_contig_9_251	21	27	24	9	0	0	0	0	0	1	8	9	0	10	0	0	1	95	9	0	0	19	26	119	1	1	2	17	37	0	1	12	67	0
2229_1	Sal_fly_assembly_all_HQ_01_22_contig_2_1657	22	28	152	96	0	0	0	0	0	0	16	15	0	41	0	1	3	18	84	0	3	69	41	21	0	1	9	7	79	1	2	111	297	11
222_1	Sal_fly_assembly_all_HQ_01_22_contig_1_175	5	0	2	2	0	0	0	0	0	0	18	15	0	40	1	1	9	11	54	0	4	16	59	17	2	1	12	3	30	1	3	84	86	18
2230_1	salmonella_bestbins_021821_scaffold_25_87	0	1	1	0	0	0	0	0	0	0	6	0	0	0	1	0	0	2	1	0	0	0	0	3	0	0	0	0	0	0	0	10	2	0
2231_1	Sal_fly_assembly_all_HQ_01_22_contig_8_312	0	0	0	0	0	0	0	0	0	0	2	1	1	19	0	0	3	8	27	0	1	8	18	3	2	0	4	4	9	0	0	31	40	8
2232_1	salmonella_bestbins_021821_scaffold_11_30	771	1101	363	152	1	0	0	0	0	3	23	109	86	60	0	0	13	236	64	2	18	141	90	727	3	1	1	46	185	0	2	131	574	9
2233_1	Sal_fly_assembly_all_HQ_01_22_contig_4_712	41	65	57	21	0	0	0	0	0	0	3	5	18	3	1	1	3	41	10	0	2	6	36	115	0	1	0	0	32	0	1	30	39	7
2234_1	salmonella_bestbins_021821_scaffold_20_10	625	1128	461	698	0	0	0	1	0	0	11	7	0	12	0	0	7	16	25	1	1	15	25	4	1	0	2	2	16	0	0	34	41	4
2235_1	Sal_fly_assembly_all_HQ_01_22_contig_9_248	71	35	174	24	0	0	0	1	0	0	13	28	3	11	1	2	3	346	34	2	1	197	62	331	0	1	0	40	283	0	0	33	230	13
2236_1	Sal_fly_assembly_all_HQ_01_22_contig_2_1091	24	21	17	6	0	0	0	0	0	0	2	0	7	1	0	1	3	14	3	1	0	8	10	24	0	0	1	1	24	0	0	24	18	6
2237_1	Sal_fly_assembly_all_HQ_01_22_contig_8_35	24	12	6	3	0	0	0	0	0	1	3	1	0	0	1	0	1	2	7	0	1	0	9	7	1	0	1	0	1	1	2	8	3	0
2238_1	Sal_fly_assembly_all_HQ_01_22_contig_2_795	393	291	315	251	0	0	0	0	0	1	18	75	61	78	0	0	52	495	38	0	18	169	313	1028	0	2	21	48	294	0	1	244	340	34
2239_1	salmonella_bestbins_021821_scaffold_88_1	22	42	46	15	0	0	0	0	0	3	29	35	5	28	0	0	6	261	44	2	1	47	101	182	1	0	1	26	91	1	1	54	331	4
223_1	Sal_fly_assembly_all_HQ_01_22_contig_3_681	15	19	28	16	0	0	0	0	0	2	1	2	0	3	0	0	2	17	2	0	0	9	5	26	0	0	0	2	18	0	0	10	19	0
2240_1	Sal_fly_assembly_all_HQ_01_22_contig_1_31	131	188	90	55	0	0	0	0	0	3	28	16	33	44	2	3	9	139	91	0	4	61	162	465	1	1	5	18	141	0	0	260	271	51
2241_1	salmonella_bestbins_021821_scaffold_40_35	927	1225	784	393	1	0	0	0	0	1	7	274	161	55	0	0	22	86	12	0	4	84	63	225	0	1	5	21	93	0	1	393	94	4
2242_1	Sal_fly_assembly_all_HQ_01_22_contig_9_229	49	78	30	12	0	0	0	0	0	0	0	8	1	2	0	0	1	14	4	0	1	8	12	80	0	0	0	1	13	0	1	8	18	3
2243_1	Sal_fly_assembly_all_HQ_01_22_contig_2_1011	8	43	18	15	0	0	0	0	0	0	0	1	17	13	0	0	2	21	0	0	1	7	9	48	0	0	1	0	5	0	0	2	26	2
2244_1	salmonella_bestbins_021821_scaffold_8_126	100	79	275	126	0	0	0	1	0	1	16	35	26	28	0	0	14	90	67	1	5	59	96	149	1	1	1	25	117	0	1	118	216	23
2245_1	Sal_fly_assembly_all_HQ_01_22_contig_2_1297	1	1	0	0	0	0	0	0	0	0	2	0	2	11	0	0	0	6	3	0	0	7	13	6	0	0	1	3	12	0	0	11	22	1
2246_1	Sal_fly_assembly_all_HQ_01_22_contig_8_800	41	55	76	39	0	0	0	0	0	0	4	6	0	23	0	0	2	41	8	0	0	25	28	83	1	0	0	5	57	0	0	35	56	9
2247_1	Sal_fly_assembly_all_HQ_01_22_contig_2_1247	42	17	90	15	0	0	0	0	0	0	15	4	6	3	1	0	2	22	4	2	4	8	11	37	0	0	0	2	17	0	1	9	15	1
2248_1	salmonella_bestbins_021821_scaffold_21_5	419	431	467	279	1	0	0	0	0	0	18	252	96	141	1	5	34	271	143	1	20	227	250	395	0	1	5	121	221	1	4	212	618	49
2249_1	salmonella_bestbins_021821_scaffold_5_219	6	1	16	2	0	0	0	0	0	0	2	0	0	0	0	0	1	2	1	0	0	1	0	1	0	0	0	0	11	1	0	1	0	1
224_1	salmonella_bestbins_021821_scaffold_2_348	2	7	29	3	0	0	0	0	0	2	7	4	0	5	1	1	1	0	7	0	1	7	2	40	2	2	4	3	34	1	0	6	14	0
2250_1	salmonella_bestbins_021821_scaffold_8_82	22	48	98	16	0	0	0	0	0	2	12	1	62	11	3	1	3	7	23	0	3	14	17	74	2	1	1	4	100	0	0	56	27	7
2251_1	salmonella_bestbins_021821_scaffold_7_65	189	582	192	79	0	0	0	0	0	0	25	168	177	285	1	1	138	587	538	0	22	410	628	871	1	5	38	100	623	0	2	409	1140	62
2252_1	salmonella_bestbins_021821_scaffold_12_1	179	96	208	26	0	0	0	0	0	0	9	0	0	66	0	0	0	1	8	0	1	5	4	39	0	0	0	0	4	0	0	16	53	1
2253_1	salmonella_bestbins_021821_scaffold_25_67	9	25	10	4	0	0	0	0	0	0	7	14	8	1	1	1	4	6	6	0	0	13	26	36	1	1	0	0	21	0	0	10	34	3
2254_1	Sal_fly_assembly_all_HQ_01_22_contig_1_772	150	259	757	153	0	0	0	0	0	1	10	3	102	132	1	0	2	39	105	0	9	145	13	289	2	2	1	0	960	0	0	29	47	2
2255_1	salmonella_bestbins_021821_scaffold_2_154	95	314	58	66	0	0	0	0	0	0	6	21	26	24	1	1	4	121	27	0	3	54	132	341	0	0	0	26	117	0	1	69	152	21
2256_1	Sal_fly_assembly_all_HQ_01_22_contig_12_3	451	109	358	167	1	0	0	0	0	0	5	22	27	37	0	0	3	85	29	0	2	108	84	317	0	0	1	15	179	0	0	92	177	18
2257_1	Sal_fly_assembly_all_HQ_01_22_contig_2_1000	0	10	16	5	0	0	0	0	0	0	9	5	0	2	0	0	1	3	6	0	0	4	6	5	0	0	0	1	12	0	0	6	18	0
2258_1	Sal_fly_assembly_all_HQ_01_22_contig_2_1196	83	72	85	50	0	0	0	0	0	1	4	6	23	15	0	1	3	74	7	0	4	27	45	143	1	1	0	10	22	1	0	52	94	5
2259_1	salmonella_bestbins_021821_scaffold_2_72	98	96	65	31	0	0	0	0	0	0	18	5	6	5	0	0	2	42	1	0	1	60	19	183	2	0	0	1	52	1	0	44	7	0
225_1	Sal_fly_assembly_all_HQ_01_22_contig_2_432	2	7	5	1	0	0	0	0	0	0	1	0	7	3	1	0	0	3	3	0	0	1	5	9	1	1	0	0	2	0	0	8	5	0
2260_1	Sal_fly_assembly_all_HQ_01_22_contig_4_549	46	16	11	11	0	0	0	0	0	0	0	0	1	0	0	0	0	13	0	0	0	9	10	25	0	0	0	5	10	0	0	14	10	2
2261_1	Sal_fly_assembly_all_HQ_01_22_contig_1_756	15	17	32	9	0	0	0	0	0	0	6	2	9	3	0	0	0	6	1	0	1	5	352	69	0	1	1	2	20	0	0	12	20	4
2262_1	Sal_fly_assembly_all_HQ_01_22_contig_2_994	10	16	54	13	0	0	0	0	0	1	14	6	4	75	0	0	30	3	10	0	5	6	4	40	2	1	10	2	30	0	0	51	143	3
2263_1	salmonella_bestbins_021821_scaffold_25_104	0	0	0	3	0	0	0	0	0	0	0	0	0	0	0	1	0	0	0	0	0	0	0	0	0	1	0	0	0	0	1	0	0	0
2264_1	Sal_fly_assembly_all_HQ_01_22_contig_4_565	8	8	7	0	0	0	0	0	0	0	3	1	0	2	0	0	0	1	1	0	0	0	0	14	0	0	0	0	0	0	0	9	0	0
2265_1	salmonella_bestbins_021821_scaffold_7_70	987	3048	1219	502	1	0	1	0	0	8	39	327	739	472	5	10	33	2244	427	4	42	659	1991	3019	2	10	1	228	1823	2	11	282	2867	138
2266_1	Sal_fly_assembly_all_HQ_01_22_contig_8_174	10	11	8	4	0	0	0	0	0	0	4	20	7	17	0	0	6	18	22	0	3	22	22	37	0	1	2	9	27	0	0	38	66	6
2267_1	Sal_fly_assembly_all_HQ_01_22_contig_2_1089	12	40	40	8	0	0	0	0	0	1	6	10	21	5	1	0	3	61	29	0	2	9	32	66	1	1	3	3	26	0	0	26	29	10
2268_1	Sal_fly_assembly_all_HQ_01_22_contig_3_630	43	123	69	49	0	0	0	0	0	0	5	17	13	25	0	0	5	121	9	0	1	41	61	115	0	0	0	16	43	1	0	28	111	11
2269_1	salmonella_bestbins_021821_scaffold_3_145	1	13	10	8	0	0	0	0	0	1	11	7	7	3	1	2	1	6	12	1	1	4	3	17	1	1	2	2	56	0	2	22	14	3
226_1	Sal_fly_assembly_all_HQ_01_22_contig_1_816	890	1542	964	497	1	0	0	0	0	0	7	46	86	208	0	0	12	237	20	0	8	102	41	511	0	0	1	20	248	0	3	238	462	3
2270_1	salmonella_bestbins_021821_scaffold_7_71	490	1857	715	271	0	0	0	1	0	0	17	156	204	238	0	1	24	975	336	0	18	321	982	1206	0	4	12	125	857	0	8	273	1609	76
2271_1	salmonella_bestbins_021821_scaffold_21_7	87	51	68	42	0	0	0	0	0	0	16	12	21	12	2	1	0	52	17	0	2	23	41	78	0	1	0	7	42	0	1	40	45	6
2272_1	salmonella_bestbins_021821_scaffold_8_102	697	826	1034	817	0	0	0	0	0	1	5	99	66	131	0	2	12	251	24	0	10	63	242	555	1	1	4	72	184	1	4	274	298	37
2273_1	salmonella_bestbins_021821_scaffold_0_400	3	13	5	1	0	0	0	0	0	0	21	7	0	30	1	0	11	18	43	2	2	24	41	26	0	1	2	3	19	1	1	80	76	15
2274_1	Sal_fly_assembly_all_HQ_01_22_contig_4_434	87	242	147	81	0	0	0	0	0	1	41	10	61	44	3	0	14	118	22	1	12	41	91	156	0	2	1	3	105	0	1	87	88	11
2275_1	Sal_fly_assembly_all_HQ_01_22_contig_8_758	1	7	10	2	0	0	0	0	0	0	9	1	0	2	0	0	1	8	5	1	0	4	8	25	0	0	1	0	4	1	0	13	16	2
2276_1	salmonella_bestbins_021821_scaffold_1_176	60	27	55	40	0	0	0	0	0	0	7	5	2	6	1	0	5	14	23	0	0	13	27	44	0	0	6	2	40	0	0	38	64	6
2277_1	Sal_fly_assembly_all_HQ_01_22_contig_4_578	921	2231	1441	167	0	0	0	0	0	1	17	2	58	207	1	0	4	12	42	1	29	40	39	559	2	3	5	2	46	0	1	46	561	6
2278_1	salmonella_bestbins_021821_scaffold_97_5	1	2	0	1	0	0	0	0	0	0	1	0	0	2	0	0	1	3	5	0	0	3	3	0	1	0	0	3	3	0	0	8	12	0
2279_1	salmonella_bestbins_021821_scaffold_25_60	18	44	20	6	0	0	0	0	0	0	19	9	4	14	0	0	14	36	65	0	14	31	58	99	1	2	9	7	36	0	0	76	94	6
227_1	Sal_fly_assembly_all_HQ_01_22_contig_2_1549	7	39	151	18	0	0	0	0	0	2	9	2	0	9	1	0	2	8	23	0	2	22	26	13	0	0	4	4	7	0	0	42	56	1
2280_1	Sal_fly_assembly_all_HQ_01_22_contig_2_1261	5	23	44	18	0	0	0	0	0	0	6	0	0	5	0	0	3	0	3	0	2	2	1	5	0	0	2	0	48	0	0	10	28	3
2281_1	salmonella_bestbins_021821_scaffold_11_61	386	860	367	193	0	0	0	0	0	0	19	98	219	52	0	1	9	1376	249	0	38	198	1123	1542	0	2	9	87	634	1	11	178	373	74
2282_1	Sal_fly_assembly_all_HQ_01_22_contig_1_637	38	22	48	33	0	0	0	0	0	0	1	2	8	0	0	0	2	13	5	0	0	7	12	58	0	1	0	1	10	0	0	23	25	4
2283_1	Sal_fly_assembly_all_HQ_01_22_contig_2_555	11	10	20	13	0	0	0	0	0	0	3	0	0	2	0	0	0	17	3	0	0	7	13	4	0	0	0	3	14	0	0	7	26	2
2284_1	salmonella_bestbins_021821_scaffold_6_165	146	148	280	111	0	0	0	0	0	1	21	64	50	49	0	0	5	344	36	1	6	109	99	219	0	1	1	61	237	0	3	76	189	10
2285_1	Sal_fly_assembly_all_HQ_01_22_contig_9_112	0	0	0	0	0	0	0	0	0	0	6	0	0	1	0	1	0	1	0	0	0	1	0	0	0	0	2	0	0	0	0	0	2	0
2286_1	Sal_fly_assembly_all_HQ_01_22_contig_2_1208	91	58	115	58	0	0	0	0	0	0	2	19	26	32	0	1	5	73	20	0	0	25	77	146	1	0	2	8	70	0	0	57	117	21
2287_1	Sal_fly_assembly_all_HQ_01_22_contig_3_468	16	4	10	7	0	0	0	0	0	0	0	2	2	4	1	0	1	7	1	0	0	4	2	20	2	0	2	0	8	0	0	10	28	0
2288_1	Sal_fly_assembly_all_HQ_01_22_contig_4_659	403	885	632	249	0	0	0	0	0	4	51	77	146	108	2	2	30	530	79	3	14	177	271	748	3	5	24	61	365	1	9	218	521	39
2289_1	Sal_fly_assembly_all_HQ_01_22_contig_2_519	18	59	59	138	0	0	0	0	0	0	5	9	0	17	0	0	1	4	6	1	1	1	41	45	0	0	0	1	25	0	0	49	79	9
228_1	Sal_fly_assembly_all_HQ_01_22_contig_2_797	63	140	35	43	0	0	0	0	0	0	14	7	3	10	0	0	1	56	11	0	7	11	37	166	0	0	0	7	27	0	1	50	65	12
2290_1	salmonella_bestbins_021821_scaffold_74_11	42	42	71	30	0	0	0	0	0	2	16	5	54	12	0	0	3	48	10	0	0	15	57	101	0	0	2	5	70	1	0	73	34	13
2291_1	Sal_fly_assembly_all_HQ_01_22_contig_2_405	295	530	360	309	0	0	0	0	0	0	49	50	156	63	1	1	14	599	64	0	11	143	461	1094	0	2	1	34	359	0	2	249	352	66
2292_1	salmonella_bestbins_021821_scaffold_29_21	10	20	350	259	0	0	0	0	0	0	21	9	3	68	1	3	11	28	152	0	2	66	181	98	0	1	6	6	111	1	2	328	118	93
2293_1	salmonella_bestbins_021821_scaffold_2_46	166	151	239	104	0	0	0	0	0	0	12	32	121	40	0	0	6	308	33	1	18	75	320	576	0	1	3	24	224	0	1	151	264	17
2294_1	Sal_fly_assembly_all_HQ_01_22_contig_2_636	345	89	584	227	0	0	0	0	0	0	6	420	119	56	0	1	8	256	62	0	6	83	494	313	0	0	0	178	533	0	0	44	679	25
2295_1	salmonella_bestbins_021821_scaffold_7_84	2381	4544	2209	1706	2	0	0	0	0	1	16	257	464	387	2	7	31	2222	93	1	22	679	1088	3674	3	6	11	107	462	2	8	751	907	148
2296_1	salmonella_bestbins_021821_scaffold_20_13	77	93	109	208	0	0	0	0	0	0	7	6	2	14	1	0	2	14	17	0	0	12	54	33	0	1	2	2	35	0	0	47	44	6
2297_1	Sal_fly_assembly_all_HQ_01_22_contig_4_404	12	53	16	8	0	0	0	0	0	0	1	2	0	3	1	0	1	9	3	0	1	5	12	34	0	0	0	0	6	0	0	7	12	2
2298_1	Sal_fly_assembly_all_HQ_01_22_contig_2_1178	16	13	26	3	0	0	0	0	0	0	15	7	4	0	0	0	3	11	1	0	0	37	14	40	0	0	0	0	9	0	0	16	12	1
2299_1	salmonella_bestbins_021821_scaffold_41_19	13	15	28	15	0	0	0	0	0	0	15	0	0	1	0	1	2	8	11	1	0	4	8	22	1	0	0	0	4	0	0	39	17	2
229_1	salmonella_bestbins_021821_scaffold_29_53	97	69	292	89	0	0	0	0	0	2	11	8	4	10	1	7	14	60	6	0	4	31	21	115	0	2	0	10	36	1	2	32	62	12
22_1	Sal_fly_assembly_all_HQ_01_22_contig_2_94	0	0	7	7	0	0	0	0	0	0	0	0	0	2	0	0	4	3	10	0	0	6	3	14	0	0	0	1	6	0	0	13	13	1
2300_1	salmonella_bestbins_021821_scaffold_74_3	2	8	18	7	0	0	0	0	0	0	12	1	8	1	0	1	0	11	3	1	1	3	19	24	0	2	1	0	5	0	1	21	6	0
2301_1	salmonella_bestbins_021821_scaffold_21_20	75	125	197	52	0	1	0	0	0	1	7	14	56	19	0	0	7	179	35	0	4	75	126	203	0	0	1	13	121	0	3	36	165	15
2302_1	Sal_fly_assembly_all_HQ_01_22_contig_2_75	0	2	6	0	0	0	0	0	0	0	1	0	0	0	0	0	0	3	0	0	0	0	3	3	0	0	0	0	1	0	0	9	2	1
2303_1	salmonella_bestbins_021821_scaffold_29_48	50	11	66	50	0	0	0	0	0	2	5	1	0	8	1	1	1	25	7	0	1	6	15	54	0	0	2	6	66	0	0	37	51	7
2304_1	Sal_fly_assembly_all_HQ_01_22_contig_1_882	1282	1171	1162	589	2	0	0	0	0	4	19	104	349	263	6	8	12	498	15	3	11	214	200	1283	8	9	2	7	106	5	4	505	65	15
2305_1	salmonella_bestbins_021821_scaffold_20_53	867	1983	774	628	1	0	0	1	0	0	16	80	157	203	0	2	15	329	75	0	11	126	212	925	0	2	2	49	223	0	0	218	1002	49
2306_1	Sal_fly_assembly_all_HQ_01_22_contig_3_391	1368	3093	1405	693	2	0	0	0	0	0	15	82	215	193	0	3	13	1129	32	0	19	208	374	1539	0	2	1	24	520	0	4	304	627	45
2307_1	Sal_fly_assembly_all_HQ_01_22_contig_2_848	3819	8910	2724	2038	4	0	0	0	0	0	6	742	668	741	0	1	25	5632	382	0	94	1010	1456	17259	0	11	8	303	1944	0	14	2008	4819	671
2308_1	Sal_fly_assembly_all_HQ_01_22_contig_2_759	27	196	212	85	0	0	0	0	0	1	29	9	180	394	1	1	13	26	56	0	17	212	69	413	0	2	3	6	174	1	0	96	849	18
2309_1	Sal_fly_assembly_all_HQ_01_22_contig_9_49	11	12	55	17	0	0	0	0	0	0	3	2	19	8	0	0	4	50	8	0	1	22	14	61	1	0	2	1	39	0	0	15	25	4
230_1	salmonella_bestbins_021821_scaffold_1_347	9	18	46	4	0	0	0	0	0	4	27	4	0	2	5	3	3	6	6	0	6	17	35	87	7	2	0	2	31	2	2	43	35	2
2310_1	Sal_fly_assembly_all_HQ_01_22_contig_3_431	9	20	24	12	0	0	0	0	0	3	8	11	4	13	1	3	5	26	15	0	3	9	25	37	0	0	1	9	19	0	1	13	37	4
2311_1	Sal_fly_assembly_all_HQ_01_22_contig_2_1624	69	127	251	67	0	0	0	0	0	0	4	7	8	81	0	0	3	14	10	0	3	9	38	41	1	0	1	0	217	0	0	11	428	3
2312_1	salmonella_bestbins_021821_scaffold_49_17	18	53	44	18	0	0	0	0	0	2	12	5	28	2	1	2	3	16	9	0	1	11	74	124	0	1	1	3	31	0	1	49	40	10
2313_1	Sal_fly_assembly_all_HQ_01_22_contig_9_62	1	3	5	0	0	0	0	0	0	0	4	0	0	0	0	0	1	3	3	0	0	1	10	10	0	0	0	1	23	0	1	14	5	0
2314_1	Sal_fly_assembly_all_HQ_01_22_contig_1_780	5	0	3	1	0	0	0	0	0	1	3	4	0	2	0	0	0	6	9	0	0	9	30	59	0	0	0	1	21	0	0	29	40	2
2315_1	salmonella_bestbins_021821_scaffold_6_247	22	19	17	12	0	0	0	0	0	0	8	6	0	7	1	0	2	40	7	0	0	14	22	81	1	1	0	7	26	0	0	18	60	2
2316_1	Sal_fly_assembly_all_HQ_01_22_contig_4_463	11	19	214	34	0	0	0	0	0	0	7	2	0	7	0	2	5	5	7	1	0	19	8	24	1	1	2	2	26	0	0	20	24	6
2317_1	salmonella_bestbins_021821_scaffold_112_6	44	156	130	57	0	0	0	0	0	1	6	110	7	6	0	0	2	57	20	0	5	8	118	17	0	2	1	53	113	2	1	9	132	2
2318_1	Sal_fly_assembly_all_HQ_01_22_contig_10_6	30	53	39	19	0	0	0	0	0	0	1	13	63	20	0	0	4	120	26	0	4	35	90	141	0	0	8	11	188	1	0	92	103	29
2319_1	salmonella_bestbins_021821_scaffold_1_141	56	107	106	38	0	0	0	0	0	0	4	140	94	84	0	1	5	82	34	0	6	75	180	301	0	2	0	77	262	0	1	25	329	11
231_1	salmonella_bestbins_021821_scaffold_0_75	29	10	98	30	0	0	0	0	0	0	21	3	7	15	0	0	1	9	11	0	1	43	9	51	0	0	1	10	28	0	0	15	49	3
2320_1	Sal_fly_assembly_all_HQ_01_22_contig_1_765	6	1	12	7	0	0	0	0	0	0	1	0	0	1	0	0	0	2	2	0	1	0	4	14	0	1	0	0	8	0	0	3	5	0
2321_1	salmonella_bestbins_021821_scaffold_31_24	6	7	6	3	0	0	0	0	0	0	8	4	1	8	1	0	1	22	6	0	2	5	16	23	0	1	0	2	12	0	0	13	22	2
2322_1	Sal_fly_assembly_all_HQ_01_22_contig_2_1484	39	57	31	19	0	0	0	0	0	0	2	10	1	5	0	0	1	36	6	0	1	10	28	83	0	0	1	6	39	0	0	28	48	8
2323_1	Sal_fly_assembly_all_HQ_01_22_contig_1_41	4	0	1	2	0	0	0	0	0	0	0	0	0	0	0	0	0	1	0	1	0	0	1	0	0	0	0	1	1	0	2	0	1	0
2324_1	Sal_fly_assembly_all_HQ_01_22_contig_8_65	61	110	298	75	0	0	0	0	0	3	23	94	33	36	0	0	6	93	51	0	0	50	177	172	1	1	3	29	324	2	1	64	263	10
2325_1	salmonella_bestbins_021821_scaffold_2_245	16	19	47	10	0	0	0	0	0	0	21	0	17	3	0	8	20	4	3	1	49	12	8	32	0	1	0	1	127	1	4	15	14	0
2326_1	salmonella_bestbins_021821_scaffold_27_52	529	895	312	103	1	0	0	0	0	0	27	114	384	99	3	0	8	770	75	1	16	189	189	4932	0	2	5	50	446	2	5	639	676	115
2327_1	Sal_fly_assembly_all_HQ_01_22_contig_4_78	253	780	367	21	1	0	0	0	0	0	2	4	0	105	0	2	4	3	59	0	0	44	52	134	1	1	11	14	40	0	1	126	115	12
2328_1	Sal_fly_assembly_all_HQ_01_22_contig_2_1292	18	27	32	36	0	0	0	0	0	0	9	0	3	3	0	0	0	11	4	0	0	0	2	42	0	0	0	0	14	0	1	27	12	23
2329_1	Sal_fly_assembly_all_HQ_01_22_contig_2_1305	8	19	16	9	0	0	0	0	0	0	3	11	1	62	0	0	20	28	341	0	5	26	187	23	1	0	9	11	63	0	0	146	172	36
232_1	Sal_fly_assembly_all_HQ_01_22_contig_8_357	32	94	35	14	0	0	0	0	0	0	20	2	14	3	0	0	1	74	7	0	3	12	47	80	0	0	1	5	32	0	0	15	54	4
2330_1	salmonella_bestbins_021821_scaffold_8_79	69	73	92	49	0	0	0	0	0	0	8	0	12	4	0	0	3	11	6	0	1	13	6	64	0	0	4	0	17	0	1	31	25	3
2331_1	Sal_fly_assembly_all_HQ_01_22_contig_8_948	2	9	3	3	0	0	0	0	0	1	5	1	9	16	0	1	0	48	7	0	0	4	8	50	0	0	0	0	30	2	0	11	20	0
2332_1	Sal_fly_assembly_all_HQ_01_22_contig_1_867	278	1064	634	585	1	0	0	0	0	0	24	8	3	119	1	3	15	1146	48	0	8	60	1016	171	2	1	5	56	52	2	0	96	61	17
2333_1	Sal_fly_assembly_all_HQ_01_22_contig_1_268	0	0	0	0	0	0	0	0	0	0	1	0	0	1	0	0	1	0	1	1	0	0	1	5	0	0	0	0	0	0	0	1	0	0
2334_1	Sal_fly_assembly_all_HQ_01_22_contig_1_652	16	23	151	19	0	0	0	0	0	1	9	2	9	3	0	0	1	7	5	1	2	1	13	6	0	0	1	0	22	0	0	23	16	3
2335_1	Sal_fly_assembly_all_HQ_01_22_contig_2_650	122	104	249	98	0	0	0	0	0	0	16	1	4	13	0	0	8	17	17	0	4	7	9	48	0	0	0	0	599	0	2	26	24	1
2336_1	salmonella_bestbins_021821_scaffold_1_337	85	184	91	59	0	0	0	0	0	0	3	10	7	18	0	0	1	41	5	0	1	14	67	111	0	0	1	11	49	1	1	55	54	7
2337_1	Sal_fly_assembly_all_HQ_01_22_contig_8_818	85	100	145	44	0	0	0	0	0	0	2	3	21	1	0	0	4	52	11	1	3	16	59	60	0	0	2	4	37	0	0	13	47	3
2338_1	salmonella_bestbins_021821_scaffold_12_25	40	34	50	15	0	0	0	0	0	0	2	3	14	6	0	0	1	58	3	0	0	15	51	77	0	0	0	12	19	0	0	29	43	2
2339_1	Sal_fly_assembly_all_HQ_01_22_contig_1_949	24	274	229	16	0	0	0	0	0	0	4	0	0	8	0	0	0	2	5	0	0	6	4	7	0	0	1	0	41	0	0	14	19	1
233_1	Sal_fly_assembly_all_HQ_01_22_contig_1_350	223	356	199	200	0	0	0	0	0	2	38	31	39	36	1	7	27	282	42	0	21	91	170	1062	0	2	10	30	261	1	5	283	276	68
2340_1	Sal_fly_assembly_all_HQ_01_22_contig_2_1215	13	16	11	7	0	0	0	0	0	0	12	8	8	38	0	2	10	30	97	0	3	21	71	39	0	0	9	11	38	1	1	74	93	14
2341_1	Sal_fly_assembly_all_HQ_01_22_contig_8_317	64	90	225	94	1	0	0	0	0	1	13	10	0	24	2	1	3	89	53	0	4	63	106	223	0	1	5	19	79	0	2	78	166	22
2342_1	Sal_fly_assembly_all_HQ_01_22_contig_8_843	33	68	24	8	1	0	0	0	0	0	0	0	1	1	0	0	0	5	2	0	1	0	3	55	1	0	0	0	5	0	0	5	7	1
2343_1	salmonella_bestbins_021821_scaffold_0_260	0	0	0	0	0	0	0	0	0	0	0	0	0	0	0	0	1	0	1	0	1	0	0	0	0	0	1	0	0	0	0	2	0	1
2344_1	Sal_fly_assembly_all_HQ_01_22_contig_8_240	0	4	2	9	0	0	0	0	0	0	0	0	0	0	0	0	0	2	0	0	0	0	11	2	0	0	0	2	0	0	0	1	1	0
2345_1	salmonella_bestbins_021821_scaffold_23_7	46	105	62	35	0	0	0	0	0	0	12	14	2	25	0	0	10	28	43	0	1	33	60	55	1	0	6	3	43	0	0	66	64	13
2346_1	salmonella_bestbins_021821_scaffold_21_25	410	374	512	179	0	0	0	0	0	1	8	11	26	213	0	3	7	127	161	1	8	82	129	321	0	0	10	27	313	2	0	361	583	92
2347_1	salmonella_bestbins_021821_scaffold_40_22	154	398	179	128	0	0	0	0	0	0	10	4	4	25	0	0	5	34	21	0	3	25	24	186	0	1	1	5	19	1	2	57	97	9
2348_1	Sal_fly_assembly_all_HQ_01_22_contig_4_380	5	0	5	1	0	0	0	0	0	0	4	2	0	0	1	0	0	2	1	0	0	0	0	0	0	0	0	0	12	0	0	5	1	0
2349_1	Sal_fly_assembly_all_HQ_01_22_contig_2_318	34	70	72	47	0	0	0	0	0	0	2	6	5	22	0	0	2	47	6	0	3	25	19	51	0	0	0	7	59	0	0	18	39	2
234_1	salmonella_bestbins_021821_scaffold_3_60	20	59	31	344	0	0	0	0	0	0	27	9	92	19	1	3	9	76	34	0	11	89	75	130	0	0	0	8	341	0	0	61	89	8
2350_1	Sal_fly_assembly_all_HQ_01_22_contig_4_340	52	212	152	44	0	0	0	0	0	2	3	0	0	1	0	0	1	8	9	1	4	6	22	84	0	1	1	0	14	0	0	13	11	6
2351_1	Sal_fly_assembly_all_HQ_01_22_contig_2_607	153	96	106	85	0	0	0	0	0	0	3	39	38	6	0	1	9	116	33	0	5	71	66	267	0	1	0	9	169	0	1	100	138	22
2352_1	salmonella_bestbins_021821_scaffold_27_17	55	168	337	139	0	0	0	0	0	0	6	13	206	355	0	1	22	32	23	0	2	159	27	327	0	0	1	13	97	0	1	70	838	1
2353_1	Sal_fly_assembly_all_HQ_01_22_contig_4_46	40	210	191	11	0	0	0	0	0	0	11	4	0	18	0	0	7	25	41	0	3	21	32	309	0	0	2	6	38	0	1	52	61	5
2354_1	Sal_fly_assembly_all_HQ_01_22_contig_2_77	158	38	241	91	0	0	0	0	0	0	1	2	20	11	0	0	1	40	13	0	0	3	19	561	0	0	0	0	8	0	0	15	3	6
2355_1	Sal_fly_assembly_all_HQ_01_22_contig_1_931	222	352	295	226	0	0	0	0	0	0	15	21	65	70	0	1	4	145	18	0	5	63	68	606	0	0	0	24	107	0	1	114	190	26
2356_1	salmonella_bestbins_021821_scaffold_47_5	15	9	31	8	0	0	0	0	0	1	2	3	2	9	0	0	0	31	0	0	2	8	26	52	0	0	2	2	13	0	0	13	10	1
2357_1	Sal_fly_assembly_all_HQ_01_22_contig_8_649	30	34	42	36	0	0	0	0	0	0	5	6	0	5	0	0	1	12	20	0	0	4	24	42	0	0	3	1	33	0	0	35	30	4
2358_1	Sal_fly_assembly_all_HQ_01_22_contig_2_1683	464	1328	360	196	0	0	0	0	0	0	4	57	44	103	0	2	1	229	30	0	4	125	123	979	0	0	0	23	121	0	2	140	329	23
2359_1	salmonella_bestbins_021821_scaffold_25_100	79	114	130	84	0	0	0	0	0	0	16	7	31	30	0	0	9	65	113	2	1	58	118	96	2	1	5	18	81	0	1	165	130	39
235_1	salmonella_bestbins_021821_scaffold_21_37	352	736	196	82	1	0	0	0	0	0	11	71	61	75	0	0	8	306	35	0	14	89	193	1111	0	2	0	11	194	0	0	127	299	25
2360_1	Sal_fly_assembly_all_HQ_01_22_contig_2_903	193	441	778	566	1	0	0	0	0	2	22	9	8	42	0	0	12	120	58	2	5	47	251	440	0	0	3	4	72	0	4	296	126	31
2361_1	Sal_fly_assembly_all_HQ_01_22_contig_3_312	19	45	32	13	0	0	0	0	0	0	1	2	7	9	0	0	1	11	3	0	1	4	1	14	0	2	0	0	9	0	2	13	30	0
2362_1	Sal_fly_assembly_all_HQ_01_22_contig_2_1010	7	14	29	16	0	0	0	0	0	1	21	16	3	27	0	2	5	35	44	0	2	16	65	56	1	1	2	9	47	0	0	78	69	14
2363_1	salmonella_bestbins_021821_scaffold_11_17	31	73	60	35	0	0	0	0	0	0	2	6	14	17	0	0	0	24	18	0	1	25	28	29	0	0	0	2	15	0	0	19	26	6
2364_1	Sal_fly_assembly_all_HQ_01_22_contig_1_573	102	112	176	97	0	0	0	0	0	3	29	12	35	45	1	1	13	73	87	2	7	65	153	323	1	4	10	12	120	0	4	181	256	34
2365_1	Sal_fly_assembly_all_HQ_01_22_contig_2_139	80	167	75	32	0	0	0	0	0	0	13	8	0	5	0	0	2	43	8	0	10	25	22	99	0	1	2	3	30	0	0	26	33	9
2366_1	salmonella_bestbins_021821_scaffold_89_14	29	6	44	14	0	0	0	0	0	1	3	1	3	7	0	1	2	2	2	0	1	3	7	43	0	2	0	0	5	0	3	17	14	0
2367_1	salmonella_bestbins_021821_scaffold_3_140	28	7	28	7	0	0	0	0	0	0	1	5	3	0	0	0	0	3	0	0	0	0	5	7	0	0	0	1	5	0	0	2	9	1
2368_1	Sal_fly_assembly_all_HQ_01_22_contig_8_877	28	104	53	33	0	0	0	0	0	0	5	5	27	6	0	0	2	58	5	0	3	20	26	134	0	1	1	2	56	1	0	21	52	3
2369_1	Sal_fly_assembly_all_HQ_01_22_contig_3_202	6	17	55	20	0	0	0	0	0	2	10	8	9	0	4	0	5	2	9	1	5	20	11	88	0	0	0	0	7	0	3	21	14	3
236_1	Sal_fly_assembly_all_HQ_01_22_contig_8_143	42	33	72	36	0	0	0	0	0	1	9	3	0	5	2	1	3	17	17	1	1	3	13	37	0	1	0	2	22	0	0	7	24	2
2370_1	salmonella_bestbins_021821_scaffold_16_68	6	1	4	1	0	0	0	0	0	0	7	6	0	5	1	2	8	3	7	1	0	1	17	4	0	0	2	1	72	2	1	10	65	3
2371_1	Sal_fly_assembly_all_HQ_01_22_contig_2_1543	4	26	122	15	0	0	0	0	0	2	10	1	0	0	0	1	0	0	0	0	0	0	5	19	0	1	0	0	5	0	0	14	2	0
2372_1	salmonella_bestbins_021821_scaffold_7_138	151	401	216	118	0	0	0	0	0	0	11	14	70	24	0	2	10	101	18	1	6	77	51	339	1	0	0	18	137	0	3	50	234	10
2373_1	Sal_fly_assembly_all_HQ_01_22_contig_2_1438	526	1087	468	193	1	0	0	0	0	0	9	109	354	82	0	2	18	1004	90	2	39	378	1996	3581	1	1	5	40	895	0	8	588	555	125
2374_1	salmonella_bestbins_021821_scaffold_22_16	585	1097	686	323	1	0	0	0	0	0	48	127	264	146	0	2	20	610	89	1	16	136	512	1232	0	2	4	70	518	1	4	352	558	87
2375_1	Sal_fly_assembly_all_HQ_01_22_contig_2_437	1308	3824	2448	2002	3	0	0	0	0	1	27	298	205	332	1	2	30	951	76	0	31	316	902	1742	0	5	3	145	674	1	5	485	1111	76
2376_1	Sal_fly_assembly_all_HQ_01_22_contig_1_796	287	318	247	189	0	0	0	0	0	4	22	71	133	77	0	2	12	290	72	0	3	111	340	830	1	0	3	31	283	0	1	176	305	49
2377_1	Sal_fly_assembly_all_HQ_01_22_contig_1_363	0	9	8	5	0	0	0	0	0	0	1	0	0	3	0	0	0	2	2	0	0	1	11	4	0	0	0	1	4	0	0	3	3	0
2378_1	Sal_fly_assembly_all_HQ_01_22_contig_8_225	12	7	19	5	0	0	0	0	0	7	31	1	0	4	2	0	2	40	9	4	3	9	15	43	2	2	3	0	22	3	2	35	18	3
2379_1	salmonella_bestbins_021821_scaffold_19_61	116	222	161	85	0	0	0	0	0	1	4	21	14	11	0	0	1	111	16	1	1	35	102	303	0	0	0	17	94	0	0	53	46	5
237_1	Sal_fly_assembly_all_HQ_01_22_contig_2_1122	3	4	9	1	0	0	0	0	0	0	6	9	1	19	0	1	9	31	70	0	1	33	42	24	0	0	9	5	24	0	0	103	131	22
2380_1	salmonella_bestbins_021821_scaffold_12_57	230	437	207	144	1	0	0	0	0	1	10	58	39	58	0	1	7	220	34	0	3	78	98	491	1	1	1	21	279	2	2	70	148	32
2381_1	Sal_fly_assembly_all_HQ_01_22_contig_8_973	6	10	8	0	0	0	0	0	0	1	2	1	0	4	1	0	1	9	1	0	1	2	5	26	0	1	0	1	18	0	0	2	20	1
2382_1	Sal_fly_assembly_all_HQ_01_22_contig_9_256	19	34	54	21	0	0	0	0	0	0	1	5	0	1	0	0	1	72	4	0	0	16	15	43	1	0	0	23	85	0	0	8	67	1
2383_1	Sal_fly_assembly_all_HQ_01_22_contig_2_485	11	16	48	21	0	0	0	0	0	0	0	1	0	10	0	0	0	2	2	0	0	3	2	1	0	0	0	0	21	0	0	1	10	0
2384_1	Sal_fly_assembly_all_HQ_01_22_contig_8_281	75	22	74	23	0	0	0	0	0	0	2	2	0	0	0	0	0	4	2	0	0	7	2	49	0	0	0	1	13	0	0	9	2	5
2385_1	Sal_fly_assembly_all_HQ_01_22_contig_2_102	0	0	0	0	0	0	0	0	0	0	0	0	0	1	0	0	0	0	1	1	0	1	3	1	0	3	0	0	0	1	0	6	4	0
2386_1	Sal_fly_assembly_all_HQ_01_22_contig_6_20	71	54	108	61	0	0	0	0	0	2	33	70	61	135	4	1	28	604	205	1	4	170	400	472	3	4	23	96	314	2	3	196	809	59
2387_1	salmonella_bestbins_021821_scaffold_4_92	366	1097	550	293	2	0	0	0	0	0	20	46	159	204	0	2	11	835	248	0	19	120	460	1015	3	5	2	67	1131	0	5	51	1284	159
2388_1	Sal_fly_assembly_all_HQ_01_22_contig_3_351	0	6	9	54	0	0	0	0	0	0	4	1	0	0	0	2	2	6	0	0	1	1	1	2	0	0	0	0	0	0	0	3	1	0
2389_1	salmonella_bestbins_021821_scaffold_11_78	138	244	242	86	0	0	0	0	0	0	4	6	2	14	0	0	1	16	7	0	0	5	266	258	0	0	0	4	35	0	0	12	49	12
238_1	Sal_fly_assembly_all_HQ_01_22_contig_3_56	8	17	13	4	0	0	0	0	0	1	37	1	3	4	1	0	3	10	20	0	1	4	14	31	1	0	6	5	25	3	0	45	27	4
2390_1	Sal_fly_assembly_all_HQ_01_22_contig_2_398	0	0	0	0	0	0	0	0	0	0	2	0	0	0	0	0	0	0	0	0	0	0	1	0	0	0	0	0	0	0	0	4	0	0
2391_1	Sal_fly_assembly_all_HQ_01_22_contig_4_182	0	3	5	1	0	0	0	0	0	1	9	0	3	7	5	4	5	6	15	4	4	17	15	15	4	3	6	3	6	0	0	21	22	3
2392_1	Sal_fly_assembly_all_HQ_01_22_contig_2_736	70	87	77	44	0	0	0	0	0	0	1	14	1	28	0	0	4	45	10	1	0	22	23	63	0	2	1	9	21	1	0	45	56	4
2393_1	salmonella_bestbins_021821_scaffold_16_52	38	67	59	40	0	0	0	0	0	0	11	6	10	7	0	0	2	31	15	0	0	18	26	37	0	0	2	4	16	1	1	33	44	4
2394_1	Sal_fly_assembly_all_HQ_01_22_contig_8_918	0	0	3	0	0	0	0	0	0	0	0	0	0	2	1	0	0	0	0	0	0	0	2	0	0	0	1	0	1	0	0	2	2	0
2395_1	Sal_fly_assembly_all_HQ_01_22_contig_2_1033	10	53	23	15	0	0	0	0	0	0	3	3	0	0	1	0	3	3	0	0	2	0	24	13	0	1	3	1	8	1	0	13	11	1
2396_1	Sal_fly_assembly_all_HQ_01_22_contig_1_563	34	73	34	5	0	0	0	0	0	0	8	11	7	12	0	1	3	141	28	0	3	11	181	102	0	0	0	13	82	0	0	21	114	25
2397_1	Sal_fly_assembly_all_HQ_01_22_contig_1_720	0	0	0	0	0	0	0	0	0	110	80	0	0	0	83	65	0	0	0	58	55	0	0	0	66	62	0	0	0	33	63	0	1	0
2398_1	Sal_fly_assembly_all_HQ_01_22_contig_4_29	4	1	3	2	0	0	0	0	0	0	3	1	0	0	0	0	0	0	0	0	1	0	5	4	0	0	0	0	2	0	0	1	0	0
2399_1	Sal_fly_assembly_all_HQ_01_22_contig_4_148	1	1	0	1	0	0	0	0	0	0	0	45	0	0	0	0	0	5	2	0	1	7	4	8	0	0	0	18	0	0	0	1	46	0
239_1	Sal_fly_assembly_all_HQ_01_22_contig_2_1334	0	0	1	0	0	0	0	0	0	0	0	0	0	1	0	0	0	0	0	1	0	1	1	1	0	0	0	0	0	0	0	1	0	1
23_1	Sal_fly_assembly_all_HQ_01_22_contig_4_444	2	0	14	6	0	0	0	0	0	0	3	1	0	7	0	0	0	0	0	0	0	1	4	1	0	0	0	0	13	0	0	0	41	0
2400_1	salmonella_bestbins_021821_scaffold_26_30	229	611	214	170	0	0	0	0	0	0	6	3	11	27	0	2	5	148	23	0	1	20	156	255	0	0	3	8	37	0	1	46	40	20
2401_1	Sal_fly_assembly_all_HQ_01_22_contig_3_521	0	0	1	0	0	0	0	0	0	0	0	0	0	0	0	0	0	0	2	0	0	0	0	0	0	0	0	0	1	0	0	1	0	1
2402_1	Sal_fly_assembly_all_HQ_01_22_contig_1_309	33	27	71	46	0	0	0	0	0	1	10	0	0	2	0	1	4	6	5	1	1	13	9	38	0	0	4	1	13	1	0	17	38	6
2403_1	Sal_fly_assembly_all_HQ_01_22_contig_4_715	82	102	82	26	0	0	0	0	0	0	6	17	38	19	2	0	3	94	10	1	3	39	52	275	0	0	0	7	38	0	1	63	123	11
2404_1	Sal_fly_assembly_all_HQ_01_22_contig_8_80	11	4	27	8	0	0	0	0	0	0	1	9	10	15	1	0	4	24	10	0	3	9	35	27	0	0	4	8	17	0	0	36	28	8
2405_1	Sal_fly_assembly_all_HQ_01_22_contig_9_99	0	1	24	6	0	0	0	0	0	0	2	3	141	148	0	0	4	3	15	0	1	38	2	169	0	0	0	2	17	0	0	26	160	2
2406_1	Sal_fly_assembly_all_HQ_01_22_contig_8_245	1	1	3	8	0	0	0	0	0	1	0	1	0	1	1	0	0	0	6	0	0	1	3	0	0	0	1	1	3	0	0	4	7	1
2407_1	Sal_fly_assembly_all_HQ_01_22_contig_8_753	49	63	39	18	0	0	0	0	0	1	14	5	25	22	0	1	2	39	25	0	5	30	44	185	0	0	5	5	105	0	2	93	50	13
2408_1	Sal_fly_assembly_all_HQ_01_22_contig_2_1440	103	170	169	104	0	0	0	0	0	0	9	58	66	43	0	0	14	154	39	0	10	70	211	778	0	0	2	30	176	0	2	163	235	58
2409_1	Sal_fly_assembly_all_HQ_01_22_contig_8_421	19	8	14	8	0	0	0	0	0	0	0	0	0	3	0	1	0	2	5	0	1	3	3	16	0	0	0	0	5	0	0	9	0	1
240_1	Sal_fly_assembly_all_HQ_01_22_contig_1_383	1	0	1	0	0	0	0	0	0	0	1	0	0	0	0	0	0	0	0	0	0	1	2	1	0	0	0	0	0	0	0	2	0	0
2410_1	Sal_fly_assembly_all_HQ_01_22_contig_4_708	0	0	1	4	0	0	0	0	0	0	1	1	0	9	1	0	2	12	19	0	1	11	25	10	0	0	1	1	6	0	1	56	17	9
2411_1	Sal_fly_assembly_all_HQ_01_22_contig_8_982	2	0	5	1	0	0	0	1	0	0	0	1	0	0	0	0	0	1	2	0	0	0	7	1	0	0	0	0	0	0	0	1	3	0
2412_1	Sal_fly_assembly_all_HQ_01_22_contig_2_334	78	72	120	41	0	0	0	1	0	0	13	44	6	3	1	0	6	72	18	0	9	28	135	121	0	0	1	13	99	0	1	49	59	12
2413_1	Sal_fly_assembly_all_HQ_01_22_contig_4_119	30	17	15	8	0	0	0	0	0	0	0	6	7	5	0	0	0	21	1	0	0	10	10	74	0	0	0	3	17	0	1	18	28	5
2414_1	Sal_fly_assembly_all_HQ_01_22_contig_4_293	5	5	5	6	0	0	0	0	0	0	0	1	0	0	0	0	1	0	0	0	1	7	5	11	0	1	1	0	2	0	0	5	4	1
2415_1	Sal_fly_assembly_all_HQ_01_22_contig_1_825	14	10	18	4	0	0	0	0	0	0	0	1	0	0	0	0	0	6	1	0	0	1	0	8	0	0	0	0	0	0	0	7	4	0
2416_1	Sal_fly_assembly_all_HQ_01_22_contig_8_293	12	9	16	13	0	0	0	0	0	0	6	8	0	11	0	0	1	20	13	0	1	4	38	17	2	0	2	1	9	0	0	20	47	3
2417_1	Sal_fly_assembly_all_HQ_01_22_contig_8_614	41	75	53	25	0	0	0	1	0	0	6	8	4	9	1	0	1	46	4	1	2	18	24	66	1	0	0	6	24	0	1	12	27	6
2418_1	salmonella_bestbins_021821_scaffold_0_167	14	24	13	4	0	0	0	0	0	8	36	34	39	127	5	3	19	396	184	2	3	66	300	155	3	6	13	50	108	1	1	164	408	110
2419_1	Sal_fly_assembly_all_HQ_01_22_contig_4_725	5	5	18	7	0	0	0	0	0	4	10	3	0	1	3	0	0	23	6	2	0	5	8	42	4	5	0	6	12	1	0	33	30	2
241_1	salmonella_bestbins_021821_scaffold_25_71	22	6	19	14	0	0	0	0	0	0	1	12	21	4	1	0	1	46	20	0	1	10	79	33	0	0	0	4	323	0	0	9	68	7
2420_1	salmonella_bestbins_021821_scaffold_26_2	70	66	54	42	0	0	0	0	0	0	0	8	3	40	0	0	2	47	7	0	0	41	25	110	0	0	0	3	41	0	0	8	50	3
2421_1	Sal_fly_assembly_all_HQ_01_22_contig_2_395	18	1	23	7	0	0	0	0	0	0	1	0	0	1	1	0	15	12	0	0	0	5	4	7	0	0	0	1	7	0	0	11	3	0
2422_1	Sal_fly_assembly_all_HQ_01_22_contig_2_602	40	67	54	42	0	0	0	0	0	1	5	13	14	24	0	1	39	56	26	0	8	46	35	89	0	1	6	12	31	1	2	57	105	12
2423_1	Sal_fly_assembly_all_HQ_01_22_contig_3_72	14	16	21	18	0	0	0	0	0	3	11	3	16	7	0	2	4	14	8	1	2	18	34	135	3	1	1	3	41	3	2	43	42	18
2424_1	Sal_fly_assembly_all_HQ_01_22_contig_2_1343	22	13	17	13	0	0	0	0	0	0	0	0	0	1	0	0	0	0	0	0	0	0	1	0	0	0	0	0	0	0	0	1	0	0
2425_1	Sal_fly_assembly_all_HQ_01_22_contig_8_122	55	94	63	15	0	0	0	0	0	0	2	1	0	7	0	0	0	4	4	0	0	3	1	33	0	0	0	1	3	0	0	3	20	0
2426_1	salmonella_bestbins_021821_scaffold_20_60	163	160	231	101	0	0	0	0	0	2	8	47	144	79	2	1	4	174	26	1	1	86	243	494	1	0	2	29	152	0	0	135	359	36
2427_1	Sal_fly_assembly_all_HQ_01_22_contig_3_699	16	31	7	0	0	0	0	0	0	0	5	21	3	37	1	0	6	240	18	0	2	44	85	92	0	0	0	32	80	0	0	12	366	1
2428_1	salmonella_bestbins_021821_scaffold_25_145	60	248	36	42	1	0	0	0	0	1	7	9	7	7	1	0	2	46	7	0	3	31	28	161	2	1	0	1	29	0	0	25	60	7
2429_1	salmonella_bestbins_021821_scaffold_2_313	346	766	301	112	0	0	0	0	0	0	13	49	19	72	1	1	3	159	44	2	6	86	87	659	1	4	1	36	71	0	2	95	450	21
242_1	salmonella_bestbins_021821_scaffold_17_16	2	6	2	3	0	0	0	0	0	2	7	2	3	19	0	1	3	13	21	1	0	5	12	3	0	1	5	3	7	0	1	30	28	4
2430_1	Sal_fly_assembly_all_HQ_01_22_contig_3_160	7	4	1	0	0	0	0	0	0	1	1	0	0	0	0	1	1	3	8	0	0	3	4	4	1	0	3	2	6	0	0	8	11	1
2431_1	salmonella_bestbins_021821_scaffold_3_275	0	0	0	0	0	0	0	0	0	0	6	0	0	0	0	0	0	0	0	0	0	0	0	1	0	0	0	0	0	0	0	5	0	0
2432_1	Sal_fly_assembly_all_HQ_01_22_contig_2_156	9	7	9	10	0	0	0	0	0	1	6	2	22	1	1	0	3	4	6	2	1	10	12	9	1	1	0	2	7	0	1	12	18	3
2433_1	Sal_fly_assembly_all_HQ_01_22_contig_1_844	2	2	15	1	0	0	0	0	0	0	4	1	0	2	0	0	1	3	1	0	0	0	2	3	0	0	0	0	4	0	0	14	4	2
2434_1	Sal_fly_assembly_all_HQ_01_22_contig_4_304	234	223	229	114	0	0	0	0	0	0	7	42	78	42	0	2	5	158	32	0	4	93	74	520	0	1	6	18	111	1	2	90	251	23
2435_1	Sal_fly_assembly_all_HQ_01_22_contig_8_392	0	0	7	2	0	0	0	0	0	0	7	0	0	1	2	0	0	0	1	0	0	0	2	6	0	0	0	0	3	0	0	11	4	0
2436_1	salmonella_bestbins_021821_scaffold_20_73	21	30	32	16	0	0	0	0	0	0	11	12	47	21	2	0	2	62	8	2	4	6	78	139	0	2	0	2	55	0	1	33	64	8
2437_1	salmonella_bestbins_021821_scaffold_19_43	64	35	44	31	0	0	0	0	0	0	9	12	75	11	0	1	3	90	20	0	3	53	65	177	0	0	0	3	291	0	2	81	67	27
2438_1	Sal_fly_assembly_all_HQ_01_22_contig_9_250	11	40	37	10	0	0	0	0	0	0	10	3	0	9	4	0	4	92	24	1	1	22	28	71	2	2	4	8	44	0	0	47	67	5
2439_1	salmonella_bestbins_021821_scaffold_0_377	16	8	36	13	0	0	0	0	0	2	8	0	0	2	0	0	4	9	4	0	0	2	10	33	0	2	0	0	10	0	0	22	10	1
243_1	Sal_fly_assembly_all_HQ_01_22_contig_8_69	3	3	5	3	0	0	0	0	0	0	3	3	2	6	1	0	1	3	16	0	0	1	10	3	0	0	0	1	3	0	0	13	12	2
2440_1	salmonella_bestbins_021821_scaffold_2_73	177	102	154	83	0	0	0	1	0	1	3	8	117	36	1	0	2	64	5	0	0	35	24	280	1	0	0	0	53	0	0	84	6	3
2441_1	salmonella_bestbins_021821_scaffold_2_29	18	42	48	13	0	0	0	0	0	0	11	25	26	39	1	0	5	66	13	0	3	33	157	388	0	2	0	18	115	0	0	26	42	9
2442_1	Sal_fly_assembly_all_HQ_01_22_contig_3_386	72	177	152	64	0	0	0	0	0	2	4	17	69	96	1	1	3	134	94	1	0	41	184	130	0	0	0	38	435	1	1	19	1077	7
2443_1	Sal_fly_assembly_all_HQ_01_22_contig_1_555	502	765	340	259	0	0	0	0	0	1	14	60	75	45	0	2	8	358	64	1	10	131	329	1435	3	1	6	29	214	1	3	300	548	43
2444_1	salmonella_bestbins_021821_scaffold_32_25	200	484	297	125	0	0	0	0	0	0	9	15	72	52	1	2	8	188	41	1	8	108	95	425	0	1	4	12	107	1	6	135	226	19
2445_1	Sal_fly_assembly_all_HQ_01_22_contig_2_368	6	0	4	1	0	0	0	0	0	0	0	0	0	0	0	0	0	1	0	0	0	0	0	0	0	0	0	0	5	0	0	0	1	0
2446_1	salmonella_bestbins_021821_scaffold_5_38	198	340	222	123	0	0	0	0	0	0	12	45	13	42	0	0	1	81	25	0	4	27	161	186	1	0	1	15	104	0	1	58	164	9
2447_1	Sal_fly_assembly_all_HQ_01_22_contig_16_38	0	7	2	4	0	0	0	0	0	1	10	1	0	10	1	2	6	14	23	2	2	14	40	4	1	3	1	3	14	1	1	45	40	7
2448_1	Sal_fly_assembly_all_HQ_01_22_contig_2_878	54	42	27	57	0	0	0	0	0	0	1	1	7	1	0	0	2	19	2	0	0	10	4	32	0	0	0	3	9	0	0	16	11	13
2449_1	Sal_fly_assembly_all_HQ_01_22_contig_3_304	2	3	10	2	0	0	0	0	0	0	0	1	0	0	0	0	0	10	6	0	0	2	1	16	0	0	0	0	49	0	0	1	6	2
244_1	salmonella_bestbins_021821_scaffold_7_40	119	219	158	82	1	0	0	0	0	1	13	34	20	32	1	2	17	95	14	1	6	55	91	254	0	3	9	12	97	1	4	64	88	21
2450_1	salmonella_bestbins_021821_scaffold_5_174	255	80	210	111	0	0	0	0	0	1	4	2	8	9	0	1	3	15	16	0	0	13	18	194	0	0	2	6	13	0	0	41	26	12
2451_1	salmonella_bestbins_021821_scaffold_97_7	26	32	27	7	0	0	0	0	0	6	18	376	35	1290	0	4	520	447	1994	0	35	1603	886	584	3	1	248	247	1125	1	2	2506	2544	438
2452_1	Sal_fly_assembly_all_HQ_01_22_contig_8_395	11	12	33	16	0	0	0	0	0	0	0	0	10	3	1	0	0	4	0	0	1	7	5	33	0	0	0	0	1	0	0	1	11	3
2453_1	Sal_fly_assembly_all_HQ_01_22_contig_3_616	132	350	193	90	1	0	0	0	0	0	5	16	13	74	0	1	5	11	6	1	2	45	10	179	0	0	1	6	41	0	2	101	63	4
2454_1	Sal_fly_assembly_all_HQ_01_22_contig_1_227	254	1024	210	186	0	0	1	0	0	0	7	71	144	90	0	1	7	661	58	0	10	180	258	1451	0	3	2	51	271	0	5	238	504	71
2455_1	salmonella_bestbins_021821_scaffold_35_28	2	0	0	0	0	0	0	0	0	0	9	1	0	0	0	1	3	2	0	2	0	0	2	6	0	1	3	1	0	0	0	4	1	0
2456_1	salmonella_bestbins_021821_scaffold_6_147	94	12	114	59	0	0	0	0	0	5	10	33	14	30	1	0	4	49	10	0	6	49	32	152	0	3	0	15	105	0	0	58	79	16
2457_1	Sal_fly_assembly_all_HQ_01_22_contig_8_511	8	1	3	4	0	0	0	0	0	0	0	5	15	0	0	0	1	10	3	0	0	3	28	43	0	0	0	6	7	0	0	8	9	1
2458_1	Sal_fly_assembly_all_HQ_01_22_contig_1_192	0	0	0	0	0	0	0	0	0	0	0	0	0	0	0	0	0	0	0	0	0	0	0	2	0	0	0	0	0	0	0	1	2	0
2459_1	salmonella_bestbins_021821_scaffold_26_22	47	80	128	47	0	0	0	0	0	0	8	41	6	30	0	0	3	29	36	0	2	21	70	57	1	4	4	36	137	1	0	30	213	5
245_1	Sal_fly_assembly_all_HQ_01_22_contig_3_198	5	3	3	0	0	0	0	0	0	0	6	0	0	0	2	0	0	0	0	0	2	0	0	8	0	1	2	0	0	0	0	1	1	0
2460_1	Sal_fly_assembly_all_HQ_01_22_contig_9_176	79	53	47	26	0	0	0	0	0	1	4	24	30	17	0	2	7	123	12	0	4	59	49	524	0	0	13	9	57	0	0	107	140	7
2461_1	Sal_fly_assembly_all_HQ_01_22_contig_1_606	3	5	4	0	0	0	0	0	0	1	0	5	3	21	1	0	7	18	35	0	8	20	43	18	1	0	5	2	38	0	0	33	51	12
2463_1	Sal_fly_assembly_all_HQ_01_22_contig_3_24	0	0	0	0	0	0	0	0	0	0	0	0	0	0	0	0	0	1	0	0	0	1	1	0	1	0	0	0	0	0	1	1	0	0
2464_1	salmonella_bestbins_021821_scaffold_0_166	109	174	165	91	0	0	0	0	0	0	14	5	79	24	0	0	2	106	30	0	2	34	70	284	1	0	2	4	160	1	1	65	71	9
2465_1	Sal_fly_assembly_all_HQ_01_22_contig_2_369	29	38	53	29	0	0	0	0	0	1	2	7	5	8	1	0	3	43	8	0	0	18	26	19	0	0	1	0	8	0	0	24	38	2
2466_1	salmonella_bestbins_021821_scaffold_3_241	170	152	149	88	0	0	0	0	0	1	1	10	23	23	0	1	5	106	9	0	3	38	60	255	1	3	1	10	34	0	0	68	137	11
2467_1	salmonella_bestbins_021821_scaffold_11_13	141	147	174	166	0	0	0	0	0	0	3	4	1	46	0	0	2	56	12	0	0	28	40	170	0	0	0	4	78	0	0	49	69	16
2468_1	salmonella_bestbins_021821_scaffold_17_53	31	71	42	11	0	0	0	0	0	1	6	8	11	3	1	1	1	43	9	0	2	12	49	73	0	0	0	10	94	0	1	17	78	11
2469_1	Sal_fly_assembly_all_HQ_01_22_contig_8_847	38	9	80	27	0	0	0	0	0	0	0	0	0	2	0	0	1	3	2	0	0	1	3	26	1	0	0	0	3	0	1	7	3	0
246_1	Sal_fly_assembly_all_HQ_01_22_contig_4_606	66	17	95	39	0	0	0	0	0	1	4	4	10	12	1	1	1	31	4	2	2	26	25	48	3	2	1	5	34	0	2	21	54	1
2470_1	Sal_fly_assembly_all_HQ_01_22_contig_3_255	30	38	40	24	0	0	0	0	0	0	13	21	13	16	0	0	6	20	27	0	6	17	27	125	2	1	6	1	24	0	0	84	64	14
2471_1	Sal_fly_assembly_all_HQ_01_22_contig_4_358	29	92	49	24	0	0	0	0	0	0	2	11	6	6	0	0	1	28	3	0	0	5	24	85	0	0	0	3	22	0	0	19	34	4
2472_1	salmonella_bestbins_021821_scaffold_11_101	351	632	285	124	1	0	0	1	0	1	16	40	67	38	0	3	4	207	42	0	6	81	113	755	0	3	2	27	115	0	0	113	221	18
2473_1	Sal_fly_assembly_all_HQ_01_22_contig_3_456	0	4	4	2	0	0	0	0	0	0	6	3	2	5	0	2	4	13	17	0	0	21	12	12	0	1	5	22	16	0	0	20	43	7
2474_1	Sal_fly_assembly_all_HQ_01_22_contig_3_317	12	58	13	8	0	0	0	0	0	0	2	3	0	5	1	0	0	17	3	0	1	8	12	121	0	0	0	0	2	0	0	15	13	7
2475_1	Sal_fly_assembly_all_HQ_01_22_contig_2_1329	0	3	4	0	0	0	0	0	0	0	4	3	0	0	0	0	1	7	7	0	1	12	19	6	1	0	2	1	10	0	0	22	27	2
2476_1	Sal_fly_assembly_all_HQ_01_22_contig_1_915	114	34	59	30	0	0	0	0	0	0	3	0	0	16	0	0	0	23	6	0	0	17	5	169	0	0	0	0	9	0	0	25	3	6
2477_1	Sal_fly_assembly_all_HQ_01_22_contig_4_639	9	15	25	5	0	0	0	0	0	0	33	6	2	18	0	2	20	45	28	1	2	15	63	61	2	2	2	10	24	0	0	56	98	4
2478_1	Sal_fly_assembly_all_HQ_01_22_contig_1_461	0	0	0	0	0	0	0	0	0	0	0	0	0	0	0	0	0	4	0	0	1	3	2	0	0	1	1	0	0	0	0	6	4	1
2479_1	Sal_fly_assembly_all_HQ_01_22_contig_3_666	14	72	29	10	0	0	0	0	0	0	2	0	0	3	0	0	0	13	4	1	1	10	9	60	0	0	0	0	10	1	0	4	12	1
247_1	Sal_fly_assembly_all_HQ_01_22_contig_1_633	9	0	9	4	0	0	0	0	0	0	0	0	4	0	0	0	0	2	0	0	0	1	2	4	1	0	0	0	3	0	0	2	10	0
2480_1	salmonella_bestbins_021821_scaffold_6_218	25	145	48	17	0	0	0	0	0	1	2	4	10	9	0	0	9	31	7	0	7	11	15	191	0	2	10	1	37	0	0	32	28	3
2481_1	salmonella_bestbins_021821_scaffold_23_33	26	80	35	33	0	0	0	0	0	0	21	39	107	21	2	0	3	138	28	0	7	42	102	282	0	1	0	3	148	0	1	95	66	49
2482_1	Sal_fly_assembly_all_HQ_01_22_contig_1_57	3	2	8	2	0	0	0	0	0	1	7	4	0	13	2	1	1	15	6	0	0	10	22	13	0	1	1	4	10	1	1	25	18	4
2484_1	Sal_fly_assembly_all_HQ_01_22_contig_1_977	0	0	0	2	0	0	0	0	0	0	0	3	0	10	0	0	8	2	1	0	1	9	0	7	0	0	0	0	5	0	1	25	9	0
2485_1	Sal_fly_assembly_all_HQ_01_22_contig_2_1216	0	2	0	0	0	0	0	0	0	0	3	1	0	7	1	0	9	4	19	0	0	4	3	2	0	0	2	1	5	0	0	8	18	0
2486_1	Sal_fly_assembly_all_HQ_01_22_contig_8_475	1	8	23	1	0	0	0	0	0	0	6	1	0	5	0	1	2	6	9	0	0	7	13	17	0	0	0	0	16	0	0	18	16	2
2487_1	Sal_fly_assembly_all_HQ_01_22_contig_2_142	2533	3550	2227	1665	3	0	0	1	0	7	46	178	239	307	3	3	25	1066	184	4	34	384	590	3334	1	3	7	97	633	1	16	752	1519	154
2488_1	Sal_fly_assembly_all_HQ_01_22_contig_2_572	55	195	106	31	0	0	0	0	0	0	13	11	8	56	0	0	4	233	13	0	5	45	121	207	1	0	3	6	51	0	1	51	163	10
2489_1	Sal_fly_assembly_all_HQ_01_22_contig_4_101	0	3	2	1	0	0	0	0	0	0	0	0	0	0	0	0	0	2	0	0	0	3	0	5	0	0	0	0	0	0	0	2	0	0
248_1	salmonella_bestbins_021821_scaffold_29_35	3	1	5	2	0	0	0	0	0	0	4	1	0	0	0	0	0	3	2	0	0	0	2	2	0	0	1	0	2	0	0	4	2	0
2490_1	Sal_fly_assembly_all_HQ_01_22_contig_4_707	0	5	4	0	0	0	0	0	0	0	5	2	0	2	0	0	0	7	2	0	1	0	6	11	0	0	1	3	1	0	1	7	12	2
2491_1	salmonella_bestbins_021821_scaffold_5_265	4	11	27	3	0	0	0	0	0	0	4	2	14	7	2	0	0	29	5	0	4	0	8	43	0	1	0	0	31	0	2	4	11	2
2492_1	salmonella_bestbins_021821_scaffold_169_7	41	330	40	21	0	0	0	0	0	0	13	5	3	6	0	0	1	46	15	0	2	12	90	356	0	0	1	0	35	0	0	31	23	11
2493_1	Sal_fly_assembly_all_HQ_01_22_contig_8_699	108	234	132	96	0	0	0	0	0	0	1	0	24	3	0	0	0	44	2	1	0	14	26	42	0	0	0	2	7	0	0	15	5	7
2494_1	Sal_fly_assembly_all_HQ_01_22_contig_3_100	6	2	13	3	0	0	0	0	0	0	0	0	0	0	0	0	0	0	1	0	0	1	0	0	0	0	0	0	1	0	0	0	0	0
2495_1	Sal_fly_assembly_all_HQ_01_22_contig_2_367	2	1	0	1	0	0	0	0	0	0	11	3	0	3	1	0	2	3	1	0	0	2	5	9	0	0	0	3	0	0	0	7	5	3
2496_1	Sal_fly_assembly_all_HQ_01_22_contig_16_18	3	3	2	2	0	0	0	0	0	2	13	12	0	9	0	0	5	17	51	0	1	16	33	15	0	1	4	7	15	1	0	48	86	9
2497_1	salmonella_bestbins_021821_scaffold_49_26	95	53	107	75	0	0	0	0	0	2	20	24	13	86	1	2	28	49	104	0	8	79	101	151	2	2	25	11	141	0	2	253	375	44
2498_1	salmonella_bestbins_021821_scaffold_19_72	13	13	18	8	0	0	0	0	0	1	15	8	33	25	1	0	1	30	20	1	6	13	36	96	0	1	0	7	65	0	1	11	55	1
2499_1	salmonella_bestbins_021821_scaffold_2_273	71	36	119	26	0	0	0	0	0	0	2	15	47	49	0	2	2	77	14	0	0	38	87	190	0	0	0	10	126	0	0	44	115	15
249_1	salmonella_bestbins_021821_scaffold_6_73	12	64	8	7	0	0	0	0	0	2	8	73	1	34	2	1	9	38	30	0	2	14	85	45	3	0	3	20	30	1	2	55	80	7
24_1	Sal_fly_assembly_all_HQ_01_22_contig_4_41	17	48	45	7	0	0	0	0	0	3	2	3	8	6	1	1	3	31	6	0	2	8	7	142	0	1	0	0	18	0	0	11	15	1
2500_1	Sal_fly_assembly_all_HQ_01_22_contig_8_181	11	9	5	0	0	0	0	0	0	0	14	0	10	3	0	0	5	3	6	0	2	9	8	10	0	0	1	0	8	1	0	31	10	1
2501_1	Sal_fly_assembly_all_HQ_01_22_contig_2_1369	8	10	22	1	0	0	0	0	0	1	4	1	6	13	0	0	1	7	14	0	1	10	6	74	0	0	0	0	19	0	0	6	28	0
2502_1	Sal_fly_assembly_all_HQ_01_22_contig_2_1536	1	0	2	1	0	0	0	0	0	0	2	0	0	0	0	0	1	0	1	0	0	0	0	0	0	0	1	0	1	0	0	3	1	0
2503_1	salmonella_bestbins_021821_scaffold_0_32	0	0	0	0	0	0	0	0	0	0	0	0	0	0	0	0	0	1	0	0	0	0	1	3	0	0	0	1	1	0	0	2	0	0
2504_1	salmonella_bestbins_021821_scaffold_27_2	0	8	4	2	0	0	0	0	0	0	7	51	1	213	0	0	54	49	382	0	3	190	181	78	0	0	24	49	174	2	0	391	375	54
2505_1	Sal_fly_assembly_all_HQ_01_22_contig_2_291	459	806	368	308	0	0	0	0	0	0	0	62	25	72	0	0	7	288	14	0	2	96	201	467	0	0	0	31	149	0	1	180	230	26
2506_1	Sal_fly_assembly_all_HQ_01_22_contig_1_42	52	260	91	68	0	0	0	0	0	0	7	31	31	49	1	1	17	152	12	0	4	53	103	174	0	2	10	10	68	0	0	45	167	15
2507_1	Sal_fly_assembly_all_HQ_01_22_contig_2_874	8419	18034	7414	4983	8	1	0	3	0	1	23	1386	1594	1787	1	13	98	11033	804	0	115	2414	3769	21752	0	9	12	708	3134	1	19	3849	8859	968
2508_1	Sal_fly_assembly_all_HQ_01_22_contig_3_366	0	0	0	1	0	0	0	0	0	0	2	0	0	0	0	0	0	1	2	0	0	0	2	7	1	1	0	0	3	0	0	5	2	2
2509_1	salmonella_bestbins_021821_scaffold_47_22	25	23	11	5	0	0	0	0	0	0	1	0	0	4	0	0	0	1	1	0	1	2	0	52	0	0	0	0	1	0	0	20	1	0
250_1	salmonella_bestbins_021821_scaffold_2_37	0	0	0	1	0	0	0	0	0	0	3	0	0	2	0	0	2	7	1	1	1	1	2	6	0	0	0	2	1	0	0	2	3	1
2510_1	salmonella_bestbins_021821_scaffold_50_13	221	513	188	64	0	0	0	0	0	0	17	493	73	2162	0	1	404	846	3902	0	28	1279	1756	1561	1	0	234	371	1771	0	1	2826	8658	703
2511_1	Sal_fly_assembly_all_HQ_01_22_contig_4_168	4	6	7	3	0	0	0	0	0	0	4	98	1	7	0	1	13	70	13	0	2	16	14	8	1	0	1	51	1	0	0	23	172	1
2512_1	salmonella_bestbins_021821_scaffold_40_28	92	15	213	62	0	0	0	0	0	0	1	2	14	4	0	0	1	10	4	0	1	9	15	36	0	0	0	2	33	0	0	16	35	1
2513_1	salmonella_bestbins_021821_scaffold_2_8	9	3	10	2	0	0	0	0	0	0	2	1	0	2	0	0	2	5	4	1	0	4	6	9	0	0	3	0	3	1	0	22	6	1
2514_1	Sal_fly_assembly_all_HQ_01_22_contig_1_583	53	15	52	20	0	0	0	0	0	1	0	0	0	1	0	0	0	6	5	0	0	3	1	60	0	0	0	1	15	0	0	0	2	0
2515_1	Sal_fly_assembly_all_HQ_01_22_contig_1_512	2	1	2	0	0	0	0	0	0	0	0	0	0	0	0	0	0	0	0	0	0	0	0	0	0	0	0	0	0	0	0	2	2	0
2516_1	Sal_fly_assembly_all_HQ_01_22_contig_4_264	0	1	3	0	0	0	0	0	0	0	2	0	4	5	0	0	1	31	3	0	0	0	4	5	0	0	0	1	0	0	0	4	16	2
2517_1	Sal_fly_assembly_all_HQ_01_22_contig_9_175	0	0	0	1	0	0	0	0	0	0	1	0	0	0	0	0	1	2	0	0	0	0	1	1	1	1	0	0	0	0	0	0	0	2
2518_1	Sal_fly_assembly_all_HQ_01_22_contig_4_325	0	0	0	0	0	0	0	0	0	0	0	0	0	0	0	0	0	0	0	0	0	1	0	1	0	0	0	0	0	0	0	0	0	0
2519_1	Sal_fly_assembly_all_HQ_01_22_contig_8_827	30	86	30	8	0	0	0	0	0	0	0	12	7	9	0	0	1	28	6	0	2	19	26	91	0	0	5	7	14	0	0	22	26	0
251_1	Sal_fly_assembly_all_HQ_01_22_contig_3_168	32	11	21	18	0	0	0	0	0	1	12	5	2	12	0	1	7	82	39	0	5	34	46	181	1	2	3	2	106	0	1	75	55	9
2520_1	Sal_fly_assembly_all_HQ_01_22_contig_9_44	5	7	7	5	0	0	0	0	0	0	4	1	8	9	0	0	0	18	7	0	1	3	18	113	1	0	1	3	41	0	0	6	11	5
2521_1	Sal_fly_assembly_all_HQ_01_22_contig_2_661	194	74	174	89	0	0	0	0	0	0	1	4	0	10	0	0	9	11	52	0	1	18	32	10	0	0	2	3	29	0	0	89	88	15
2522_1	Sal_fly_assembly_all_HQ_01_22_contig_9_42	2	1	1	0	0	0	0	0	0	1	0	0	0	4	2	0	0	1	1	0	0	0	3	0	0	0	0	0	0	0	0	2	0	0
2523_1	salmonella_bestbins_021821_scaffold_32_41	130	273	228	104	1	0	0	0	0	0	22	74	62	49	2	0	7	215	32	0	6	112	140	221	1	1	0	65	143	1	1	62	275	14
2524_1	Sal_fly_assembly_all_HQ_01_22_contig_1_952	11	4	6	7	0	0	0	0	0	0	8	79	0	4	0	0	16	68	9	0	4	28	5	18	0	0	0	43	20	0	1	11	157	0
2525_1	Sal_fly_assembly_all_HQ_01_22_contig_2_157	7	8	7	2	0	0	0	0	0	0	3	5	0	0	1	0	9	5	4	0	0	10	7	6	0	0	4	2	5	0	0	9	10	3
2526_1	salmonella_bestbins_021821_scaffold_0_1	0	0	0	0	0	0	0	0	0	0	0	0	0	0	0	0	0	0	0	0	0	0	1	0	0	0	0	0	0	0	0	0	0	0
2527_1	Sal_fly_assembly_all_HQ_01_22_contig_3_314	10	15	11	4	0	0	0	0	0	0	2	2	0	5	1	0	1	10	6	0	2	11	17	17	1	0	1	5	27	0	0	7	9	1
2528_1	Sal_fly_assembly_all_HQ_01_22_contig_1_877	4	3	9	1	0	0	0	0	0	0	0	3	1	0	2	0	1	9	1	1	0	1	14	7	0	3	1	5	7	0	0	7	6	1
2529_1	salmonella_bestbins_021821_scaffold_16_124	0	0	0	0	0	0	0	0	0	0	6	8	0	1	0	0	23	1	1	0	4	6	4	12	0	0	8	2	1	0	0	22	6	3
252_1	salmonella_bestbins_021821_scaffold_1_279	14	14	23	26	0	0	0	0	0	0	5	2	0	4	0	1	3	8	6	0	3	16	8	32	0	0	1	3	15	0	0	20	41	1
2530_1	Sal_fly_assembly_all_HQ_01_22_contig_9_50	81	15	46	10	0	0	0	0	0	0	8	0	0	2	0	2	1	11	4	0	1	17	4	52	0	1	1	1	18	0	0	16	2	0
2531_1	salmonella_bestbins_021821_scaffold_0_201	4	1	3	7	0	0	0	0	0	0	1	0	0	0	0	0	0	1	0	0	0	0	0	6	0	0	0	0	3	0	0	4	0	0
2532_1	salmonella_bestbins_021821_scaffold_27_12	296	598	363	156	1	0	0	0	0	0	9	68	117	71	0	1	5	267	27	0	10	109	198	654	0	0	0	34	210	0	1	114	267	32
2533_1	Sal_fly_assembly_all_HQ_01_22_contig_1_693	168	66	66	38	0	0	0	0	0	1	7	2	0	8	0	0	1	1	7	0	0	1	5	16	0	0	3	14	62	0	0	16	15	2
2534_1	salmonella_bestbins_021821_scaffold_31_10	13	13	17	3	0	0	0	0	0	0	11	7	2	2	0	0	1	15	1	0	0	5	16	62	0	1	0	2	16	0	1	24	20	2
2535_1	Sal_fly_assembly_all_HQ_01_22_contig_2_1111	49	46	57	26	0	0	0	0	0	0	6	7	1	5	0	0	2	9	3	1	0	2	13	53	0	0	0	5	31	0	0	31	24	6
2536_1	Sal_fly_assembly_all_HQ_01_22_contig_1_77	38	10	28	20	0	0	0	0	0	0	3	1	3	3	0	0	2	6	18	0	0	5	12	39	0	3	0	1	14	0	1	28	28	6
2537_1	salmonella_bestbins_021821_scaffold_0_397	2	5	6	4	0	0	0	0	0	0	6	1	0	5	0	0	0	15	6	0	2	3	13	11	0	0	2	1	3	0	0	7	5	0
2538_1	Sal_fly_assembly_all_HQ_01_22_contig_2_747	3	10	8	1	0	0	0	0	0	0	5	2	0	11	0	0	2	4	34	0	0	8	30	20	0	0	1	2	5	1	0	52	22	13
2539_1	salmonella_bestbins_021821_scaffold_23_62	114	122	137	61	0	0	0	1	0	0	6	4	7	13	0	3	2	27	3	0	2	5	218	145	0	1	0	4	44	0	0	23	60	5
253_1	salmonella_bestbins_021821_scaffold_0_278	745	2028	703	552	1	0	0	0	0	2	34	153	156	208	3	6	81	744	118	1	62	582	382	1675	0	6	20	125	538	2	5	535	800	84
2540_1	salmonella_bestbins_021821_scaffold_22_54	46	2	41	10	0	0	0	0	0	1	14	0	0	1	0	0	0	6	4	1	1	11	4	32	0	0	2	3	5	0	0	31	10	0
2541_1	Sal_fly_assembly_all_HQ_01_22_contig_4_618	218	319	253	97	0	0	0	0	0	0	6	30	103	113	0	0	5	86	58	0	4	91	84	1092	0	0	2	6	126	0	0	175	323	21
2542_1	salmonella_bestbins_021821_scaffold_40_36	293	637	535	251	0	0	0	0	0	0	5	179	164	247	0	1	14	721	80	0	5	142	601	878	0	0	3	140	424	0	2	187	1082	70
2543_1	salmonella_bestbins_021821_scaffold_7_22	8	4	8	3	0	0	0	0	0	0	18	6	15	2	1	0	0	15	1	0	1	1	44	48	0	0	1	2	24	0	0	23	30	2
2544_1	Sal_fly_assembly_all_HQ_01_22_contig_8_227	4	2	1	3	0	0	0	0	0	0	1	1	0	0	0	0	0	0	0	0	0	1	0	0	0	0	0	0	2	1	0	2	2	1
2545_1	salmonella_bestbins_021821_scaffold_20_6	18	36	39	24	0	0	0	0	0	0	7	1	5	9	0	0	0	7	9	0	1	4	10	39	0	1	0	1	22	1	1	15	20	0
2546_1	Sal_fly_assembly_all_HQ_01_22_contig_2_263	333	384	325	201	0	0	0	0	0	1	12	109	114	74	0	0	17	433	65	2	13	131	417	1342	1	2	3	54	303	1	0	281	433	62
2547_1	Sal_fly_assembly_all_HQ_01_22_contig_3_234	165	19	238	50	0	0	0	0	0	0	8	7	0	7	0	0	2	11	7	0	3	22	23	83	0	1	5	5	55	0	0	19	25	13
2548_1	salmonella_bestbins_021821_scaffold_5_114	67	6	295	13	0	0	0	0	0	0	2	489	0	0	0	0	4	43	8	0	3	45	9	4	0	0	1	183	227	0	0	0	115	0
2549_1	Sal_fly_assembly_all_HQ_01_22_contig_11_1	5	3	3	2	0	0	0	0	0	0	0	2	54	4	0	0	0	10	3	0	0	13	40	18	0	0	1	3	11	0	0	8	11	1
254_1	salmonella_bestbins_021821_scaffold_50_24	16	47	16	8	0	0	0	0	0	0	11	3	1	2	0	0	0	10	12	0	2	5	11	25	0	0	2	1	22	0	0	26	23	4
2550_1	salmonella_bestbins_021821_scaffold_25_142	86	103	71	59	0	0	0	0	0	2	3	17	8	16	1	2	1	61	23	0	3	44	65	210	1	0	0	13	74	2	3	85	84	7
2551_1	salmonella_bestbins_021821_scaffold_1_47	49	32	65	25	0	0	0	0	0	2	2	6	0	6	1	1	1	5	7	1	2	5	5	27	0	0	0	4	17	0	2	16	26	1
2552_1	Sal_fly_assembly_all_HQ_01_22_contig_9_150	13	26	7	7	0	0	0	0	0	0	5	4	0	5	0	0	2	8	2	0	0	6	8	25	0	0	0	2	9	0	0	11	17	4
2553_1	Sal_fly_assembly_all_HQ_01_22_contig_9_142	242	84	317	124	0	0	0	0	0	0	5	16	100	11	0	0	3	182	20	0	5	60	91	201	0	0	0	8	229	0	0	57	116	19
2554_1	salmonella_bestbins_021821_scaffold_0_390	23	52	24	11	0	0	0	0	0	1	12	141	1	15	0	0	4	51	38	0	1	26	90	19	1	0	0	57	66	0	0	55	149	12
2555_1	salmonella_bestbins_021821_scaffold_1_86	72	131	53	68	1	0	0	0	0	0	19	21	10	11	1	1	7	87	17	1	9	39	72	280	0	0	2	3	89	0	4	98	102	14
2556_1	Sal_fly_assembly_all_HQ_01_22_contig_8_46	1	0	0	0	0	0	0	0	0	0	6	0	0	0	1	0	0	3	0	0	0	2	3	0	0	0	0	1	0	0	0	3	0	1
2557_1	Sal_fly_assembly_all_HQ_01_22_contig_2_1506	143	189	176	97	0	0	0	1	0	0	10	62	97	79	0	1	8	501	52	0	10	87	325	551	2	0	2	66	328	1	0	133	553	63
2558_1	Sal_fly_assembly_all_HQ_01_22_contig_2_513	3	4	3	5	0	0	0	0	0	3	14	0	0	0	1	0	2	3	2	0	2	7	3	2	2	1	0	0	6	0	0	15	9	1
2559_1	Sal_fly_assembly_all_HQ_01_22_contig_2_542	4	7	8	3	0	0	0	0	0	0	1	1	0	14	1	0	1	5	43	0	1	6	13	4	0	1	4	2	5	0	1	54	28	8
255_1	salmonella_bestbins_021821_scaffold_8_65	0	2	1	0	0	0	0	0	0	0	12	0	0	5	0	0	1	3	3	1	1	4	13	4	0	0	0	0	2	0	1	29	9	1
2560_1	Sal_fly_assembly_all_HQ_01_22_contig_1_635	36	14	26	28	0	0	0	0	0	0	0	1	3	11	0	0	0	12	3	0	0	17	8	36	0	0	0	0	15	0	0	23	13	5
2561_1	salmonella_bestbins_021821_scaffold_0_86	130	274	245	146	0	0	0	0	0	0	8	44	11	18	0	0	6	95	19	0	6	41	79	212	0	0	0	21	126	0	0	64	120	10
2562_1	salmonella_bestbins_021821_scaffold_0_103	124	104	325	138	0	0	0	0	0	4	24	11	44	34	5	1	6	115	28	4	11	58	105	120	5	4	4	8	97	2	1	60	130	9
2563_1	Sal_fly_assembly_all_HQ_01_22_contig_3_73	57	113	69	36	0	0	0	0	0	0	6	17	29	7	0	0	1	219	19	0	4	56	46	315	0	1	2	9	84	0	1	63	136	12
2564_1	salmonella_bestbins_021821_scaffold_21_63	70	114	36	44	0	0	0	0	0	0	6	8	25	13	0	0	5	101	19	0	3	13	72	158	1	0	4	10	39	0	2	47	80	6
2565_1	Sal_fly_assembly_all_HQ_01_22_contig_2_1684	2381	4655	2091	952	4	0	0	0	0	0	17	104	49	147	1	1	13	579	49	0	42	157	224	2622	0	2	3	94	313	0	4	348	982	65
2566_1	Sal_fly_assembly_all_HQ_01_22_contig_9_201	125	98	201	72	0	0	0	0	0	0	25	73	5	31	0	11	54	242	36	0	42	140	62	301	0	5	3	68	186	0	5	112	295	32
2567_1	Sal_fly_assembly_all_HQ_01_22_contig_9_170	240	446	250	117	0	0	0	0	0	0	12	20	34	55	2	3	8	153	44	0	10	113	88	774	1	0	6	20	135	0	0	133	268	41
2568_1	Sal_fly_assembly_all_HQ_01_22_contig_13_1	4	1	3	0	0	0	0	0	0	0	5	0	0	1	0	2	0	1	0	0	0	1	1	2	0	1	1	0	4	0	0	9	4	1
2569_1	salmonella_bestbins_021821_scaffold_5_68	263	383	283	178	0	0	0	0	0	0	13	35	16	38	0	0	12	47	12	0	4	83	34	108	0	0	0	12	32	0	0	48	92	9
256_1	Sal_fly_assembly_all_HQ_01_22_contig_1_1016	158	325	185	108	0	0	0	0	0	0	12	97	90	120	0	1	20	329	336	0	3	87	462	308	0	0	3	39	299	1	0	190	468	59
2570_1	salmonella_bestbins_021821_scaffold_6_161	57	97	115	64	0	0	0	0	0	0	11	17	23	28	0	0	2	68	19	1	2	48	75	152	1	0	0	12	83	0	0	39	143	14
2571_1	Sal_fly_assembly_all_HQ_01_22_contig_8_722	52	132	114	69	0	0	0	0	0	1	17	10	0	27	0	0	7	53	45	0	4	34	70	72	0	0	5	8	33	0	0	79	85	16
2572_1	salmonella_bestbins_021821_scaffold_3_40	106	135	147	63	0	0	0	0	0	0	20	45	69	57	0	2	10	255	39	1	0	196	153	455	1	2	6	55	189	0	4	97	404	23
2573_1	Sal_fly_assembly_all_HQ_01_22_contig_1_740	0	2	3	1	0	0	0	0	0	0	3	0	1	3	0	0	0	1	3	0	0	3	3	4	0	0	0	0	0	0	0	8	5	0
2574_1	Sal_fly_assembly_all_HQ_01_22_contig_3_47	0	0	1	2	0	0	0	0	0	0	5	0	0	0	0	1	3	2	7	1	0	3	4	8	0	0	1	1	4	1	0	5	8	2
2575_1	salmonella_bestbins_021821_scaffold_40_31	0	5	2	3	0	0	0	0	0	1	6	0	4	3	0	1	0	4	1	0	0	3	2	11	1	0	0	1	8	1	0	10	4	0
2576_1	Sal_fly_assembly_all_HQ_01_22_contig_2_197	262	6	380	288	0	0	0	0	0	0	0	6	32	43	0	0	1	121	20	0	0	66	38	541	0	0	0	6	100	0	0	70	11	17
2577_1	salmonella_bestbins_021821_scaffold_6_40	7	21	33	20	0	0	0	0	0	2	18	2	8	12	3	2	9	28	15	1	2	27	34	32	0	5	5	5	31	4	2	48	42	5
2578_1	Sal_fly_assembly_all_HQ_01_22_contig_3_573	4	15	18	4	0	0	0	0	0	0	2	2	2	1	0	0	1	9	1	0	0	1	13	21	0	0	3	0	10	0	0	9	13	1
2579_1	salmonella_bestbins_021821_scaffold_19_60	171	354	170	92	1	0	0	1	0	0	6	18	27	37	0	0	1	83	12	0	6	40	104	351	0	1	2	8	85	0	0	44	33	11
257_1	Sal_fly_assembly_all_HQ_01_22_contig_1_604	36	104	46	35	0	0	0	0	0	2	24	9	0	18	0	0	11	15	46	0	3	20	60	68	1	1	4	7	25	0	1	62	89	16
2580_1	Sal_fly_assembly_all_HQ_01_22_contig_2_236	350	263	249	101	0	0	0	0	0	2	7	10	239	66	2	1	0	787	71	0	0	135	138	1865	6	0	1	4	294	0	1	209	63	25
2581_1	salmonella_bestbins_021821_scaffold_25_96	340	723	228	164	0	0	0	0	0	0	28	69	52	62	1	2	17	390	95	0	17	136	162	526	1	2	6	36	199	0	1	224	306	50
2582_1	salmonella_bestbins_021821_scaffold_0_306	170	218	126	52	0	0	0	0	0	1	5	6	0	5	0	0	3	22	11	1	3	12	15	92	0	0	1	1	18	0	0	27	83	3
2583_1	salmonella_bestbins_021821_scaffold_12_11	25	77	58	32	0	0	0	0	0	1	10	3	5	28	1	0	12	24	26	0	7	23	29	74	0	1	13	9	37	0	1	60	70	21
2584_1	salmonella_bestbins_021821_scaffold_27_7	57	83	63	36	0	0	0	0	0	0	11	150	75	240	0	1	290	263	415	0	22	342	377	292	0	2	107	57	282	0	1	515	622	69
2585_1	salmonella_bestbins_021821_scaffold_26_32	306	657	405	232	2	0	0	0	0	0	1	0	42	29	1	0	0	180	5	1	0	17	108	205	0	0	1	5	20	0	2	53	7	8
2586_1	salmonella_bestbins_021821_scaffold_3_265	25	81	32	31	0	0	0	0	0	0	10	15	0	37	0	0	19	38	82	2	9	47	78	119	0	2	13	10	59	0	0	149	115	30
2587_1	salmonella_bestbins_021821_scaffold_35_38	759	810	708	272	0	0	0	0	0	0	25	105	149	119	0	2	18	401	62	0	16	277	495	2187	0	2	0	43	536	0	4	496	592	103
2588_1	salmonella_bestbins_021821_scaffold_19_24	103	176	171	82	0	0	0	0	0	1	7	23	105	33	0	0	4	182	43	0	5	91	107	517	0	0	3	29	118	0	2	115	202	31
2589_1	salmonella_bestbins_021821_scaffold_1_367	5	1	5	0	0	0	0	0	0	1	4	2	1	3	3	2	5	6	9	0	0	6	7	16	2	0	1	0	5	0	0	38	19	2
258_1	salmonella_bestbins_021821_scaffold_1_23	30	76	28	15	0	0	0	0	0	0	10	3	2	12	0	1	0	30	7	0	1	12	28	99	0	0	1	1	36	0	0	40	43	4
2590_1	salmonella_bestbins_021821_scaffold_25_4	1	2	3	5	0	0	0	0	0	0	9	3	8	4	0	0	0	5	25	0	0	14	19	18	1	0	1	2	5	0	0	31	20	7
2591_1	salmonella_bestbins_021821_scaffold_5_111	116	99	130	77	0	0	0	0	0	0	5	10	62	12	0	0	2	91	16	0	1	22	52	187	0	1	0	13	82	0	0	34	75	5
2592_1	salmonella_bestbins_021821_scaffold_12_22	66	137	33	34	0	0	0	0	0	0	14	17	2	15	0	0	1	24	6	1	3	8	13	232	0	1	1	1	30	0	0	23	45	15
2593_1	Sal_fly_assembly_all_HQ_01_22_contig_8_739	51	87	107	76	0	0	0	0	0	0	5	35	96	47	0	0	2	124	18	1	0	44	54	170	0	2	0	24	88	0	1	42	85	16
2594_1	salmonella_bestbins_021821_scaffold_3_264	6	32	22	13	0	0	0	0	0	0	6	3	0	1	0	0	2	17	2	0	2	5	20	69	0	0	1	2	18	0	0	18	11	2
2595_1	Sal_fly_assembly_all_HQ_01_22_contig_2_1497	303	248	313	217	0	0	0	1	0	1	19	86	156	65	0	1	49	282	20	0	20	80	265	537	0	1	31	45	212	0	3	135	325	35
2596_1	salmonella_bestbins_021821_scaffold_3_176	26	10	52	27	0	0	0	0	0	1	6	8	0	2	0	0	1	7	6	0	1	9	4	29	0	0	0	8	13	1	0	20	33	4
2597_1	salmonella_bestbins_021821_scaffold_13_4	35	32	45	8	0	0	0	0	0	0	8	3	0	1	0	0	2	10	9	0	3	4	14	26	0	0	0	1	16	0	1	20	25	2
2598_1	salmonella_bestbins_021821_scaffold_89_2	16	5	39	6	0	0	0	0	0	1	4	1	0	0	0	0	0	3	4	0	0	9	3	31	0	0	0	0	19	0	1	6	5	0
2599_1	Sal_fly_assembly_all_HQ_01_22_contig_2_672	319	847	963	61	0	0	0	0	0	3	20	2	0	0	2	3	11	1	4	3	2	5	3	2	1	10	1	0	34	1	2	13	12	0
259_1	Sal_fly_assembly_all_HQ_01_22_contig_1_352	0	0	0	0	0	0	0	0	0	0	0	0	0	0	0	0	0	0	0	0	0	0	0	0	0	0	0	0	1	0	0	0	0	0
25_1	salmonella_bestbins_021821_scaffold_1_291	230	703	886	130	0	0	0	0	0	0	21	1717	46	110	0	7	53	341	101	1	22	183	830	164	0	2	0	1102	751	0	3	28	1833	8
2600_1	salmonella_bestbins_021821_scaffold_1_99	733	1454	715	436	0	0	0	0	0	0	19	197	267	137	0	4	14	739	96	0	18	205	494	2117	3	1	4	112	583	0	3	390	805	96
2601_1	Sal_fly_assembly_all_HQ_01_22_contig_3_687	49	26	92	34	0	0	0	0	0	0	2	8	6	9	1	0	16	55	22	0	4	24	19	199	0	0	0	5	17	0	0	48	73	16
2602_1	Sal_fly_assembly_all_HQ_01_22_contig_8_418	66	28	21	22	0	0	0	0	0	0	2	0	0	0	0	0	0	4	0	0	0	0	1	21	0	0	0	0	1	0	0	5	0	1
2603_1	salmonella_bestbins_021821_scaffold_36_9	781	875	611	266	0	0	0	0	0	0	24	278	253	308	1	1	13	1094	203	0	19	653	269	6771	1	1	5	143	744	0	8	586	1642	93
2604_1	Sal_fly_assembly_all_HQ_01_22_contig_2_657	59	67	245	27	0	0	0	0	0	1	4	1	1	108	0	0	0	3	4	0	0	3	4	19	0	0	1	0	12	0	0	13	60	2
2605_1	Sal_fly_assembly_all_HQ_01_22_contig_2_1052	74	179	308	132	1	0	0	0	0	0	26	257	19	220	1	2	24	235	1515	0	5	161	590	241	1	2	18	173	298	0	3	384	956	87
2606_1	Sal_fly_assembly_all_HQ_01_22_contig_2_776	2	3	4	1	0	0	0	0	0	0	4	0	0	1	0	0	0	0	2	0	0	0	3	10	0	1	0	0	3	0	0	8	4	2
2607_1	Sal_fly_assembly_all_HQ_01_22_contig_1_265	3	0	2	1	0	0	0	0	0	1	5	0	0	0	0	1	2	3	2	1	1	1	6	1	2	2	2	0	1	1	0	8	7	1
2608_1	Sal_fly_assembly_all_HQ_01_22_contig_8_11	26	18	40	14	0	0	0	0	0	7	10	3	2	10	8	8	5	83	10	6	10	29	34	68	4	5	9	4	33	3	5	31	70	2
2609_1	Sal_fly_assembly_all_HQ_01_22_contig_4_695	9	5	0	3	0	0	0	0	0	0	0	1	0	2	0	0	2	8	0	0	0	1	5	10	0	0	0	1	6	0	0	7	13	2
260_1	Sal_fly_assembly_all_HQ_01_22_contig_3_14	1	3	2	7	0	0	0	0	0	0	12	3	0	0	0	0	0	2	0	0	1	1	6	6	0	0	2	0	2	0	1	18	7	2
2610_1	salmonella_bestbins_021821_scaffold_1_42	632	1417	361	201	0	0	0	0	0	1	14	6	58	180	0	0	5	163	15	0	8	84	31	566	0	0	1	9	207	0	0	172	275	11
2611_1	Sal_fly_assembly_all_HQ_01_22_contig_9_134	1	1	9	2	0	0	0	0	0	0	0	3	0	4	0	1	0	3	4	0	0	0	0	13	0	0	0	0	5	0	0	2	5	2
2612_1	Sal_fly_assembly_all_HQ_01_22_contig_8_855	64	91	69	39	1	0	0	0	0	0	1	1	30	15	0	0	2	37	49	0	1	8	96	129	0	0	0	1	23	0	0	32	40	15
2613_1	salmonella_bestbins_021821_scaffold_19_19	111	340	164	160	0	0	0	0	0	0	9	16	34	23	0	8	10	117	30	0	24	61	61	64	0	2	1	10	161	0	6	34	94	8
2614_1	salmonella_bestbins_021821_scaffold_16_30	65	59	128	22	0	0	0	0	0	0	11	15	97	27	0	0	0	353	32	0	1	59	217	125	0	0	0	43	178	0	0	13	339	27
2615_1	Sal_fly_assembly_all_HQ_01_22_contig_4_426	242	327	353	153	0	0	0	0	0	0	5	47	157	81	0	0	4	516	95	0	8	101	373	593	0	3	2	52	362	0	1	30	465	15
2616_1	Sal_fly_assembly_all_HQ_01_22_contig_1_300	133	236	122	64	1	0	0	0	0	0	8	17	13	44	0	1	4	67	9	0	3	19	32	177	0	0	0	7	64	0	0	59	133	6
2617_1	salmonella_bestbins_021821_scaffold_11_40	428	770	389	162	1	0	0	0	0	1	21	96	165	59	0	1	24	402	71	1	12	157	124	1768	0	0	6	38	293	0	4	328	532	73
2618_1	salmonella_bestbins_021821_scaffold_1_344	0	0	0	0	0	0	0	0	0	0	4	0	0	0	0	0	0	1	1	2	1	0	0	5	1	1	0	0	1	0	0	11	0	0
2619_1	Sal_fly_assembly_all_HQ_01_22_contig_3_221	2	37	9	7	0	0	0	0	0	1	4	10	2	11	1	0	1	108	18	0	2	10	142	36	0	0	0	4	45	0	1	54	94	17
261_1	salmonella_bestbins_021821_scaffold_30_40	123	448	206	102	0	0	0	0	0	0	26	9	19	14	0	0	5	17	7	0	5	40	12	81	0	0	2	1	27	0	1	108	50	4
2620_1	Sal_fly_assembly_all_HQ_01_22_contig_1_907	15	4	17	1	0	0	0	0	0	0	5	4	0	9	0	0	0	49	3	0	1	6	2	154	0	0	0	0	20	0	0	36	4	2
2621_1	Sal_fly_assembly_all_HQ_01_22_contig_3_514	43	48	38	52	0	0	0	0	0	0	9	16	15	15	0	0	20	31	44	0	2	22	50	45	1	0	8	4	35	0	0	57	71	4
2622_1	salmonella_bestbins_021821_scaffold_2_187	58	120	98	28	0	0	0	0	0	0	19	12	19	18	0	2	3	75	16	0	4	29	41	144	3	0	0	7	76	0	0	40	94	3
2623_1	salmonella_bestbins_021821_scaffold_16_152	94	199	383	140	0	0	0	0	0	0	13	83	25	12	0	1	9	91	35	0	2	53	93	170	0	0	1	60	205	0	0	67	130	16
2624_1	Sal_fly_assembly_all_HQ_01_22_contig_4_198	21	9	41	83	0	0	0	0	0	2	9	8	3	4	1	0	1	13	3	0	0	5	13	32	0	1	0	2	15	0	0	13	7	0
2625_1	Sal_fly_assembly_all_HQ_01_22_contig_2_549	25	113	30	10	0	0	0	0	0	1	3	30	58	14	0	1	11	224	13	0	3	27	75	101	1	1	0	39	107	0	2	41	127	28
2626_1	salmonella_bestbins_021821_scaffold_0_185	13	33	33	13	0	0	0	0	0	4	20	21	17	12	11	6	18	41	32	4	6	23	53	98	5	9	11	11	49	2	4	63	65	10
2627_1	salmonella_bestbins_021821_scaffold_8_120	99	373	517	262	0	0	0	0	0	0	15	34	28	61	0	0	2	32	12	0	0	62	24	113	0	0	4	3	102	0	1	56	248	3
2628_1	Sal_fly_assembly_all_HQ_01_22_contig_1_523	127	213	156	79	0	0	0	0	0	2	10	43	1	19	0	1	7	132	23	3	4	39	60	191	1	0	1	21	65	1	1	51	151	3
2629_1	salmonella_bestbins_021821_scaffold_20_14	289	330	655	286	0	0	0	0	0	0	17	75	86	203	0	0	5	167	72	0	3	401	74	220	0	0	1	13	329	0	1	105	707	27
262_1	Sal_fly_assembly_all_HQ_01_22_contig_8_164	28	73	27	13	0	0	0	0	0	0	15	19	43	21	1	0	3	181	9	0	2	19	37	122	0	0	2	25	93	0	0	33	102	10
2630_1	Sal_fly_assembly_all_HQ_01_22_contig_1_530	16	8	16	13	1	0	0	0	0	0	1	0	0	0	0	0	0	1	0	0	0	0	0	0	0	0	0	0	1	0	0	0	1	0
2631_1	Sal_fly_assembly_all_HQ_01_22_contig_2_351	3	4	7	6	0	0	0	0	0	0	1	0	0	1	0	0	2	0	2	0	0	1	0	2	1	0	1	0	0	0	0	3	11	0
2632_1	Sal_fly_assembly_all_HQ_01_22_contig_3_640	326	528	276	164	0	0	0	0	0	1	16	43	74	40	0	1	10	124	39	0	8	96	46	649	0	2	1	8	162	0	1	117	290	20
2633_1	Sal_fly_assembly_all_HQ_01_22_contig_2_1004	4	8	5	3	0	0	0	0	0	0	0	3	2	1	0	0	0	10	1	0	1	0	9	23	0	1	0	1	3	0	0	3	19	0
2634_1	salmonella_bestbins_021821_scaffold_5_22	28	13	85	25	0	0	0	0	0	0	8	2	1	3	0	0	0	21	8	0	0	7	17	82	1	1	2	3	15	0	0	48	27	9
2635_1	salmonella_bestbins_021821_scaffold_1_205	5	2	17	12	0	0	0	0	0	0	5	1	1	1	0	0	0	0	1	0	0	1	3	7	0	0	0	0	1	0	1	18	0	0
2636_1	Sal_fly_assembly_all_HQ_01_22_contig_3_185	10	25	23	8	0	0	0	0	0	0	3	3	15	2	0	0	0	20	1	0	0	4	12	38	0	1	0	0	12	0	0	17	12	3
2637_1	salmonella_bestbins_021821_scaffold_0_123	89	87	145	66	0	0	0	0	0	0	1	6	24	3	0	0	1	28	10	0	0	49	14	66	0	0	3	0	18	0	0	24	34	4
2638_1	Sal_fly_assembly_all_HQ_01_22_contig_1_407	25	126	279	11	1	0	0	0	0	4	17	1	6	19	1	5	4	4	33	0	0	19	23	51	1	0	1	1	10	2	2	36	37	1
2639_1	salmonella_bestbins_021821_scaffold_3_143	101	187	148	62	0	0	0	0	0	1	13	43	32	37	2	0	3	76	22	2	1	23	63	104	0	2	3	31	95	0	0	56	162	11
263_1	Sal_fly_assembly_all_HQ_01_22_contig_3_122	105	188	232	108	0	0	0	0	0	0	15	7	67	41	0	5	2	231	10	0	4	57	58	251	1	0	0	6	136	0	1	53	113	9
2640_1	Sal_fly_assembly_all_HQ_01_22_contig_1_976	0	5	4	1	0	0	0	0	0	0	9	2	0	5	0	2	5	9	12	1	3	5	13	15	2	0	4	0	10	1	0	28	7	0
2641_1	Sal_fly_assembly_all_HQ_01_22_contig_4_542	83	11	101	87	0	0	0	0	0	0	0	2	3	2	0	0	1	0	0	0	0	2	4	3	0	0	0	0	2	0	0	10	10	2
2642_1	Sal_fly_assembly_all_HQ_01_22_contig_2_356	156	297	140	103	0	0	0	0	0	0	20	24	58	22	0	1	1	101	36	0	5	42	52	191	0	0	2	15	98	0	1	99	173	20
2643_1	Sal_fly_assembly_all_HQ_01_22_contig_4_492	6	4	3	4	0	0	0	0	0	0	2	1	0	1	0	0	1	10	0	0	0	2	2	14	0	0	2	1	8	0	0	1	3	1
2644_1	salmonella_bestbins_021821_scaffold_13_64	3	16	10	2	0	0	0	0	0	0	8	0	0	3	0	0	3	5	0	0	1	5	8	3	0	0	1	0	0	0	0	12	4	0
2645_1	Sal_fly_assembly_all_HQ_01_22_contig_4_308	217	84	150	111	0	0	0	0	0	0	27	15	28	23	0	0	0	65	26	0	1	29	40	308	0	1	2	5	76	0	1	71	147	11
2646_1	salmonella_bestbins_021821_scaffold_41_13	14	22	7	10	0	0	0	0	0	0	8	11	0	8	1	0	3	15	27	0	0	8	26	21	0	1	7	8	16	0	4	37	52	6
2647_1	Sal_fly_assembly_all_HQ_01_22_contig_3_668	0	0	0	0	0	0	0	0	0	0	4	0	0	0	0	0	0	0	0	0	0	1	1	3	0	0	0	0	0	0	0	2	0	0
2648_1	salmonella_bestbins_021821_scaffold_13_3	7	15	11	4	0	0	0	0	0	2	9	1	0	2	0	0	0	9	5	0	2	10	8	87	2	0	1	0	4	0	0	19	8	3
2649_1	Sal_fly_assembly_all_HQ_01_22_contig_4_328	39	86	71	31	0	0	0	0	0	0	10	4	1	2	0	0	9	31	7	0	2	9	29	185	0	2	3	4	27	0	0	21	9	11
264_1	salmonella_bestbins_021821_scaffold_3_135	106	254	134	70	0	0	0	0	0	1	37	81	33	111	0	2	33	262	202	0	8	95	366	389	2	5	19	69	294	1	1	217	443	36
2650_1	salmonella_bestbins_021821_scaffold_1_92	91	120	135	92	0	0	0	0	0	1	22	75	41	39	0	0	9	121	213	1	5	89	174	205	1	0	12	55	135	0	0	194	466	46
2651_1	Sal_fly_assembly_all_HQ_01_22_contig_4_359	5	7	9	7	0	0	0	0	0	1	5	7	7	19	1	1	11	10	50	1	4	14	34	28	0	1	4	1	23	1	0	42	33	14
2652_1	salmonella_bestbins_021821_scaffold_0_160	4	19	4	3	0	0	0	0	0	0	4	24	22	30	0	1	2	240	26	1	2	14	84	74	0	0	4	9	56	0	1	25	197	30
2653_1	Sal_fly_assembly_all_HQ_01_22_contig_4_183	2	7	8	4	0	0	0	0	0	0	1	0	1	19	0	0	1	12	58	0	0	16	52	21	0	0	2	5	13	0	0	78	32	8
2654_1	salmonella_bestbins_021821_scaffold_4_93	9	38	34	10	0	0	0	0	0	0	2	3	7	2	0	2	1	2	4	0	4	19	7	8	0	0	2	0	19	0	0	11	41	1
2655_1	Sal_fly_assembly_all_HQ_01_22_contig_1_108	10	9	14	13	0	0	0	0	0	0	11	13	1	48	0	0	37	30	338	0	7	28	156	34	1	2	19	9	39	0	0	141	267	43
2656_1	Sal_fly_assembly_all_HQ_01_22_contig_9_158	885	638	500	388	0	0	0	0	0	1	7	8	69	145	1	0	16	119	51	0	1	48	55	2246	0	0	7	2	45	0	0	270	77	49
2657_1	Sal_fly_assembly_all_HQ_01_22_contig_16_29	7	21	6	2	0	0	0	0	0	1	21	5	0	7	1	1	8	10	14	0	8	8	10	32	1	1	3	6	19	0	0	34	22	4
2658_1	Sal_fly_assembly_all_HQ_01_22_contig_8_200	7	4	15	3	0	0	0	0	0	0	8	0	0	5	0	0	5	8	36	0	1	11	7	18	0	0	3	2	9	0	0	40	10	4
2659_1	salmonella_bestbins_021821_scaffold_21_66	12	14	36	17	0	0	0	0	0	0	6	0	0	1	0	0	4	6	2	0	1	1	22	9	0	0	0	0	7	0	0	8	15	1
265_1	Sal_fly_assembly_all_HQ_01_22_contig_2_1430	39	67	68	74	0	0	0	0	0	0	21	21	50	67	0	0	9	124	139	0	6	86	179	250	0	0	14	17	126	0	0	248	287	42
2660_1	Sal_fly_assembly_all_HQ_01_22_contig_4_680	19	18	22	14	0	0	0	0	0	0	4	4	0	8	0	0	5	13	13	0	0	9	35	61	0	0	3	1	15	0	1	32	25	1
2661_1	Sal_fly_assembly_all_HQ_01_22_contig_2_32	1	4	6	0	0	0	0	0	0	2	4	3	1	9	1	0	4	13	30	0	1	10	29	21	0	1	2	10	5	0	1	37	28	9
2662_1	salmonella_bestbins_021821_scaffold_1_108	12	19	7	5	0	0	0	0	0	1	21	2	4	2	0	1	1	6	3	0	2	4	8	125	1	0	0	0	6	0	0	43	4	9
2663_1	Sal_fly_assembly_all_HQ_01_22_contig_5_13	5	11	5	3	0	0	0	0	0	0	9	3	0	0	0	0	0	7	2	0	0	0	3	14	0	1	0	4	1	0	0	7	14	0
2664_1	Sal_fly_assembly_all_HQ_01_22_contig_2_995	48	71	77	34	0	0	0	0	0	1	27	77	0	27	1	1	14	65	55	0	1	52	109	97	1	2	4	28	97	1	2	100	215	20
2665_1	Sal_fly_assembly_all_HQ_01_22_contig_8_480	1	0	0	2	0	0	0	0	0	0	1	0	0	0	0	0	1	1	0	0	2	1	1	0	0	0	0	0	0	0	0	3	0	0
2666_1	salmonella_bestbins_021821_scaffold_13_51	11	14	27	18	0	0	0	0	0	0	12	4	10	2	0	0	3	11	7	0	1	22	14	17	0	0	0	5	16	0	1	10	14	0
2667_1	salmonella_bestbins_021821_scaffold_22_1	937	1449	2647	2407	1	0	0	1	0	2	80	99	242	187	1	4	88	517	79	1	67	222	605	1538	0	2	9	142	480	1	3	618	502	63
2668_1	Sal_fly_assembly_all_HQ_01_22_contig_16_34	1	0	0	0	0	0	0	0	0	0	0	0	0	0	0	0	0	0	0	0	0	0	0	1	0	0	0	0	0	0	0	2	0	0
2669_1	salmonella_bestbins_021821_scaffold_0_190	0	0	0	0	0	0	0	0	0	0	0	0	0	0	0	0	0	0	0	0	0	0	0	2	0	0	0	0	0	0	0	4	1	0
266_1	Sal_fly_assembly_all_HQ_01_22_contig_8_409	50	79	53	21	0	0	0	0	0	0	7	143	2	6	2	0	3	68	15	0	6	11	85	34	2	2	0	42	84	0	0	23	138	5
2670_1	salmonella_bestbins_021821_scaffold_1_225	324	161	306	223	0	0	0	0	0	0	9	20	40	31	0	0	5	101	15	0	5	44	97	377	0	0	1	22	100	0	0	99	110	16
2671_1	salmonella_bestbins_021821_scaffold_17_1	36	51	94	34	0	0	0	0	0	1	8	5	8	11	0	0	1	32	2	0	0	4	17	55	0	0	0	7	20	0	0	20	43	7
2672_1	Sal_fly_assembly_all_HQ_01_22_contig_2_949	40	711	234	26	0	0	0	0	0	0	7	14	21	26	0	0	30	34	18	0	3	30	35	102	0	2	2	5	69	0	0	29	76	4
2673_1	Sal_fly_assembly_all_HQ_01_22_contig_9_70	1	1	0	0	0	0	0	0	0	0	1	0	0	0	0	0	0	0	2	0	0	1	1	0	0	0	1	1	2	0	0	5	1	1
2674_1	Sal_fly_assembly_all_HQ_01_22_contig_8_321	5	20	11	8	0	0	0	0	0	0	5	91	0	1	0	1	4	43	12	0	10	35	46	18	0	1	0	45	86	0	1	15	112	5
2675_1	salmonella_bestbins_021821_scaffold_5_57	62	65	37	34	0	0	0	0	0	0	8	6	13	12	0	0	2	53	23	1	1	33	45	421	0	0	2	4	70	1	1	47	92	8
2676_1	Sal_fly_assembly_all_HQ_01_22_contig_8_134	56	62	71	25	0	0	0	0	0	0	6	32	9	7	2	0	5	33	26	0	4	21	34	119	0	0	1	6	66	0	1	30	119	1
2677_1	Sal_fly_assembly_all_HQ_01_22_contig_1_307	4	11	11	10	0	0	0	0	0	0	0	0	0	7	0	0	1	3	0	0	0	1	11	13	0	0	0	1	7	0	0	4	5	3
2678_1	Sal_fly_assembly_all_HQ_01_22_contig_16_129	5	6	19	4	0	0	0	0	0	0	10	0	0	0	0	0	1	4	4	0	0	1	6	2	0	0	1	1	6	0	0	13	3	2
2679_1	salmonella_bestbins_021821_scaffold_19_55	196	422	385	113	2	0	0	0	0	0	10	14	25	53	1	0	24	80	31	0	6	38	108	669	0	1	7	8	107	0	2	116	87	16
267_1	salmonella_bestbins_021821_scaffold_0_175	16	61	34	26	0	0	0	0	0	0	11	5	12	13	1	0	2	6	7	0	3	11	14	90	0	1	0	3	27	0	0	19	14	1
2680_1	Sal_fly_assembly_all_HQ_01_22_contig_2_612	3	6	6	3	0	0	0	0	0	0	0	0	0	0	0	0	0	2	0	0	1	0	2	3	0	0	0	1	4	1	0	0	6	1
2681_1	Sal_fly_assembly_all_HQ_01_22_contig_16_71	2	3	12	10	0	0	0	0	0	0	2	4	0	2	0	0	13	5	2	0	1	9	12	21	0	0	3	1	10	0	0	8	3	1
2682_1	Sal_fly_assembly_all_HQ_01_22_contig_2_1206	5	2	6	7	0	0	0	0	0	0	0	0	0	0	0	0	0	0	0	0	0	0	2	2	0	0	0	0	2	0	0	2	0	0
2683_1	Sal_fly_assembly_all_HQ_01_22_contig_1_1019	9	5	16	9	0	0	0	0	0	0	4	4	13	4	0	0	2	7	6	0	0	3	30	38	1	1	2	0	9	0	0	14	15	7
2684_1	Sal_fly_assembly_all_HQ_01_22_contig_3_362	2	0	1	2	0	0	0	0	0	0	5	0	0	0	0	0	1	2	0	0	0	0	0	6	0	0	0	0	0	1	0	8	0	1
2685_1	salmonella_bestbins_021821_scaffold_23_58	122	170	189	72	0	0	0	0	0	0	4	4	18	13	1	0	6	23	10	1	2	27	24	101	0	0	2	1	57	0	1	37	80	2
2686_1	salmonella_bestbins_021821_scaffold_17_14	3	6	3	6	0	0	0	0	0	1	6	1	1	2	0	1	1	5	3	0	2	0	5	24	0	1	0	1	0	0	0	38	8	2
2687_1	Sal_fly_assembly_all_HQ_01_22_contig_3_186	42	41	73	23	0	0	0	0	0	0	5	0	11	9	0	0	0	34	4	0	1	18	15	88	0	0	1	0	28	0	0	15	36	5
2688_1	Sal_fly_assembly_all_HQ_01_22_contig_3_11	11	18	13	5	0	0	0	0	0	0	6	1	4	5	2	1	3	15	14	0	3	5	31	25	0	0	1	3	13	0	0	32	27	5
2689_1	Sal_fly_assembly_all_HQ_01_22_contig_2_526	3	5	2	3	0	0	0	0	0	0	1	7	0	1	0	0	2	16	4	0	1	6	9	8	0	0	1	3	14	0	0	13	11	0
268_1	salmonella_bestbins_021821_scaffold_16_117	0	8	2	3	0	0	0	0	0	0	8	0	1	2	0	0	1	2	4	0	5	6	2	23	3	0	0	0	2	0	0	7	4	0
2690_1	Sal_fly_assembly_all_HQ_01_22_contig_9_84	15	12	9	2	0	0	0	0	0	0	2	5	0	1	1	0	0	5	5	2	0	9	12	29	0	1	3	1	3	0	0	11	15	4
2691_1	Sal_fly_assembly_all_HQ_01_22_contig_3_305	59	60	38	41	0	0	0	0	0	0	2	8	4	8	0	2	2	13	6	0	1	3	9	123	0	0	0	0	31	0	0	43	31	1
2692_1	Sal_fly_assembly_all_HQ_01_22_contig_3_188	57	68	93	57	0	0	0	0	0	0	9	9	18	18	0	0	4	27	20	0	3	16	45	67	1	0	0	1	48	0	1	34	57	6
2693_1	salmonella_bestbins_021821_scaffold_11_43	956	1119	756	411	1	0	0	0	0	1	14	142	286	176	0	2	34	783	126	1	19	384	477	2788	0	0	15	101	657	0	1	426	945	125
2694_1	salmonella_bestbins_021821_scaffold_5_46	4	7	32	8	0	0	0	0	0	0	0	0	0	3	1	0	0	2	0	0	0	0	12	4	0	0	0	0	9	0	0	2	0	1
2695_1	salmonella_bestbins_021821_scaffold_19_64	99	121	169	88	0	0	0	0	0	2	21	1059	61	38	0	0	27	517	130	0	12	101	971	135	0	2	4	275	678	0	3	56	817	12
2696_1	Sal_fly_assembly_all_HQ_01_22_contig_2_484	144	97	172	104	0	0	0	0	0	0	7	10	10	10	0	0	4	30	12	0	2	22	10	94	0	0	2	12	22	0	0	39	108	13
2697_1	Sal_fly_assembly_all_HQ_01_22_contig_1_390	74	178	91	67	0	0	0	0	0	0	1	18	50	40	0	0	3	156	20	0	0	63	63	332	0	0	0	14	132	0	0	83	171	19
2698_1	Sal_fly_assembly_all_HQ_01_22_contig_1_783	0	8	7	2	0	0	0	0	0	0	5	1	0	1	0	0	1	5	2	0	0	8	3	24	0	0	2	0	5	0	0	9	6	4
2699_1	Sal_fly_assembly_all_HQ_01_22_contig_4_592	6	5	14	3	0	0	0	0	0	0	3	3	10	0	0	0	2	5	1	0	0	15	5	21	0	0	0	0	4	0	0	3	11	0
269_1	salmonella_bestbins_021821_scaffold_13_41	63	21	108	63	0	0	0	0	0	1	6	32	45	16	0	1	7	39	20	1	1	20	37	84	0	1	1	23	67	0	0	55	72	10
26_1	salmonella_bestbins_021821_scaffold_0_296	34	113	73	60	0	0	0	0	0	1	3	11	16	12	0	0	2	54	7	0	3	28	22	96	0	1	2	7	48	0	1	21	57	9
2700_1	Sal_fly_assembly_all_HQ_01_22_contig_1_213	24	49	21	27	1	0	0	0	0	1	0	4	1	17	0	0	5	44	54	0	0	27	77	37	1	0	5	6	33	0	1	118	95	17
2701_1	salmonella_bestbins_021821_scaffold_5_268	7	8	24	6	0	0	0	0	0	0	2	0	1	1	0	0	2	0	1	0	1	0	2	26	0	0	1	0	3	0	0	3	2	0
2702_1	Sal_fly_assembly_all_HQ_01_22_contig_2_1365	8	1	5	3	0	0	0	0	0	0	0	1	0	0	0	0	0	0	0	0	0	2	0	12	0	0	0	0	2	1	0	5	2	1
2703_1	salmonella_bestbins_021821_scaffold_1_228	93	58	83	75	0	0	0	0	0	1	12	12	21	24	0	2	0	20	9	1	2	18	18	73	0	0	0	5	56	0	0	33	81	9
2704_1	salmonella_bestbins_021821_scaffold_16_145	3	3	5	2	0	0	0	0	0	0	4	0	0	2	0	0	0	0	1	0	0	0	3	10	0	0	0	0	0	0	0	8	3	0
2705_1	salmonella_bestbins_021821_scaffold_2_92	1	7	4	5	0	0	0	0	0	0	8	29	50	12	0	0	1	165	39	2	0	47	140	109	3	0	0	20	108	1	0	37	85	15
2706_1	Sal_fly_assembly_all_HQ_01_22_contig_3_442	1	0	8	3	0	0	0	0	0	0	0	0	0	0	0	0	0	3	1	0	0	1	4	1	0	0	0	1	7	0	1	1	1	1
2707_1	Sal_fly_assembly_all_HQ_01_22_contig_1_186	4	1	1	0	0	0	0	0	0	0	2	5	0	7	0	0	6	4	24	0	0	3	15	11	0	0	5	0	1	0	0	23	32	3
2708_1	Sal_fly_assembly_all_HQ_01_22_contig_4_217	0	0	0	0	0	0	0	0	0	0	1	0	0	0	0	0	0	0	0	0	0	0	0	0	0	0	0	0	0	0	0	1	0	0
2709_1	Sal_fly_assembly_all_HQ_01_22_contig_8_490	24	91	116	21	0	0	0	0	0	0	21	13	3	12	1	2	3	31	70	2	8	15	33	68	0	3	1	4	158	1	2	59	186	10
270_1	salmonella_bestbins_021821_scaffold_7_24	588	989	319	196	3	0	0	0	0	1	22	74	111	72	0	0	7	471	70	0	20	155	586	1258	0	0	0	45	444	0	3	266	499	82
2710_1	salmonella_bestbins_021821_scaffold_4_12	15	31	61	36	0	0	0	0	0	0	2	5	0	8	0	0	3	11	6	0	1	6	6	27	0	0	0	4	14	0	0	10	13	5
2711_1	Sal_fly_assembly_all_HQ_01_22_contig_8_484	44	9	29	14	0	0	0	0	0	0	16	3	0	4	1	0	2	3	19	2	5	5	9	24	0	1	8	1	7	1	3	22	15	1
2712_1	salmonella_bestbins_021821_scaffold_1_147	9	5	2	1	0	0	0	0	0	2	11	1	1	7	0	0	1	0	6	0	0	1	6	22	1	0	0	0	4	0	0	22	6	2
2713_1	Sal_fly_assembly_all_HQ_01_22_contig_3_53	18	24	23	8	0	0	0	0	0	1	8	9	6	28	0	2	7	31	51	0	1	38	48	98	1	1	4	8	32	2	2	53	76	9
2714_1	Sal_fly_assembly_all_HQ_01_22_contig_2_976	21	10	27	16	0	0	0	0	0	0	0	9	7	4	0	0	2	8	3	0	1	2	19	17	0	0	0	4	26	0	0	7	45	1
2715_1	salmonella_bestbins_021821_scaffold_16_33	208	161	209	109	0	0	0	0	0	1	5	10	6	15	0	0	0	29	9	0	2	26	18	184	0	1	1	3	58	0	1	17	70	14
2716_1	salmonella_bestbins_021821_scaffold_5_161	242	243	242	91	0	0	0	0	0	2	23	298	17	24	3	6	16	133	41	4	14	80	143	104	4	4	10	71	227	2	3	75	404	10
2717_1	Sal_fly_assembly_all_HQ_01_22_contig_8_974	10	7	6	2	0	0	0	0	0	0	0	4	0	6	0	2	1	5	1	0	1	2	2	39	0	0	0	1	14	0	0	4	14	1
2718_1	salmonella_bestbins_021821_scaffold_112_2	64	48	71	13	0	0	0	0	0	0	3	18	11	18	0	0	2	92	8	0	1	26	31	71	0	1	0	7	57	2	2	19	75	6
2719_1	Sal_fly_assembly_all_HQ_01_22_contig_8_605	105	114	142	61	0	0	0	0	0	0	3	4	21	15	0	1	5	68	15	0	3	42	35	144	0	0	0	9	78	0	1	20	51	6
271_1	salmonella_bestbins_021821_scaffold_0_368	128	22	339	84	0	0	0	0	0	1	4	9	34	39	0	0	1	43	13	0	0	45	8	109	1	0	0	6	69	0	0	13	43	7
2720_1	salmonella_bestbins_021821_scaffold_88_7	47	30	47	12	0	0	0	0	0	0	17	16	6	13	1	2	5	117	19	0	0	14	60	112	0	1	0	19	59	2	0	37	197	2
2721_1	Sal_fly_assembly_all_HQ_01_22_contig_4_550	41	10	28	11	0	0	0	0	0	0	8	1	1	3	0	0	1	10	5	0	1	12	14	28	0	0	1	2	20	0	0	8	9	0
2722_1	salmonella_bestbins_021821_scaffold_8_96	196	487	690	168	1	0	0	0	0	0	6	14	64	266	0	1	5	38	24	0	2	16	85	159	0	0	1	0	614	0	2	30	965	4
2723_1	Sal_fly_assembly_all_HQ_01_22_contig_1_723	10	8	59	15	0	0	0	0	0	0	10	0	18	4	1	1	5	0	5	1	1	18	6	12	0	0	0	0	221	0	0	17	9	1
2724_1	salmonella_bestbins_021821_scaffold_54_34	32	16	79	33	0	0	0	0	0	1	2	4	3	11	0	0	4	30	5	1	3	15	10	124	0	0	0	3	22	0	2	37	30	17
2725_1	Sal_fly_assembly_all_HQ_01_22_contig_3_692	1	2	2	1	0	0	0	0	0	0	2	0	0	5	0	0	0	5	10	2	0	1	6	7	0	0	0	1	1	0	0	6	36	1
2726_1	salmonella_bestbins_021821_scaffold_11_47	60	145	31	13	0	0	0	0	0	0	5	7	0	13	0	0	0	15	6	0	0	8	8	88	0	0	0	2	16	0	0	13	81	4
2727_1	Sal_fly_assembly_all_HQ_01_22_contig_2_604	4	3	6	7	0	0	0	0	0	0	0	1	1	2	0	1	0	0	0	0	0	1	4	8	0	0	0	0	2	0	0	4	3	0
2728_1	salmonella_bestbins_021821_scaffold_0_215	516	798	595	305	1	0	0	0	0	1	21	34	61	118	1	0	27	250	127	0	5	160	196	559	0	4	10	51	187	0	2	267	509	64
2729_1	Sal_fly_assembly_all_HQ_01_22_contig_1_807	21	36	13	23	0	0	0	0	0	0	3	13	0	6	0	0	2	24	4	1	0	15	23	72	0	0	0	0	22	0	1	20	41	4
272_1	salmonella_bestbins_021821_scaffold_31_46	3	0	0	0	0	0	0	0	0	0	10	0	0	0	0	0	0	1	0	0	0	0	3	0	2	0	0	1	0	0	0	5	0	2
2730_1	Sal_fly_assembly_all_HQ_01_22_contig_8_670	12	12	14	15	0	0	0	0	0	0	9	10	0	4	0	1	19	4	10	0	2	18	237	22	0	0	11	3	5	0	1	31	9	1
2731_1	salmonella_bestbins_021821_scaffold_11_57	3	6	1	1	0	0	0	0	0	0	2	0	3	2	0	0	0	9	2	0	0	2	1	13	0	0	0	0	13	0	0	3	8	0
2732_1	salmonella_bestbins_021821_scaffold_13_20	58	138	44	53	0	0	0	0	0	0	13	2	4	14	0	0	4	37	15	0	1	12	45	104	3	2	0	7	42	1	0	44	46	2
2733_1	Sal_fly_assembly_all_HQ_01_22_contig_2_1610	7	7	11	2	0	0	0	0	0	0	20	0	1	3	0	0	4	2	12	0	2	6	6	21	0	1	0	0	58	0	0	19	9	0
2734_1	salmonella_bestbins_021821_scaffold_22_52	0	1	3	0	0	0	0	0	0	2	4	1	0	0	0	0	0	0	1	2	1	0	4	1	2	0	0	2	2	0	0	6	3	3
2735_1	salmonella_bestbins_021821_scaffold_23_13	32	55	34	35	0	0	0	0	0	0	15	1	0	12	0	0	7	14	21	2	7	12	43	31	1	0	2	5	32	0	0	48	62	9
2736_1	salmonella_bestbins_021821_scaffold_0_76	686	970	730	344	0	0	0	0	0	4	22	46	65	102	0	1	11	385	39	1	4	159	175	1079	1	3	1	39	241	0	1	193	395	27
2737_1	Sal_fly_assembly_all_HQ_01_22_contig_1_74	18	0	21	3	0	0	0	0	0	0	0	25	0	0	0	0	0	8	1	0	0	3	7	0	0	0	0	7	14	0	0	5	21	0
2738_1	salmonella_bestbins_021821_scaffold_8_43	185	388	229	137	0	0	0	0	0	0	9	50	68	74	2	0	5	386	56	0	3	94	389	528	0	3	8	22	396	0	3	83	347	29
2739_1	salmonella_bestbins_021821_scaffold_13_97	22	11	20	6	0	0	0	0	0	0	14	0	8	5	0	1	7	11	11	0	1	2	8	60	0	0	2	0	15	0	0	31	25	4
273_1	salmonella_bestbins_021821_scaffold_0_135	0	10	7	0	0	0	0	0	0	0	2	14	0	13	0	0	18	14	28	0	3	5	28	17	2	0	18	10	20	0	0	45	35	11
2740_1	salmonella_bestbins_021821_scaffold_25_138	494	1094	445	332	1	0	0	0	0	0	11	116	172	130	0	1	13	750	93	1	25	225	317	3105	1	1	5	54	465	0	4	436	642	81
2741_1	Sal_fly_assembly_all_HQ_01_22_contig_1_570	80	80	126	58	0	0	0	0	0	0	5	22	50	7	0	2	1	102	12	0	4	33	68	166	0	0	2	7	66	0	0	47	97	12
2742_1	Sal_fly_assembly_all_HQ_01_22_contig_4_252	14	9	56	14	0	0	0	0	0	1	3	0	19	4	0	1	1	4	3	0	1	10	0	11	0	0	1	0	20	0	0	2	2	0
2743_1	Sal_fly_assembly_all_HQ_01_22_contig_3_75	16	31	17	4	0	0	0	0	0	0	3	2	6	2	0	2	1	25	3	0	1	14	19	59	0	0	1	1	35	0	1	20	26	5
2744_1	Sal_fly_assembly_all_HQ_01_22_contig_2_1288	8	5	6	2	0	0	0	0	0	0	1	1	0	1	0	0	1	3	9	0	1	0	3	17	0	0	0	0	6	0	0	4	10	1
2745_1	Sal_fly_assembly_all_HQ_01_22_contig_2_1025	23	103	42	31	0	0	0	0	0	0	2	10	18	13	0	0	1	106	9	0	2	29	65	146	0	0	0	1	20	0	1	42	60	2
2746_1	Sal_fly_assembly_all_HQ_01_22_contig_2_423	90	133	156	66	0	0	0	0	0	0	5	20	8	31	0	1	1	98	8	0	2	30	124	259	0	1	1	14	97	1	2	63	128	10
2747_1	Sal_fly_assembly_all_HQ_01_22_contig_4_553	4	21	3	1	0	0	0	0	0	0	12	3	4	4	1	0	4	18	9	0	2	6	14	40	0	0	0	6	33	1	0	25	11	1
2748_1	salmonella_bestbins_021821_scaffold_0_112	12	28	19	8	0	0	0	0	0	0	7	2	4	8	0	0	0	17	11	0	0	10	17	22	1	0	1	4	18	0	2	14	30	0
2749_1	Sal_fly_assembly_all_HQ_01_22_contig_8_746	311	541	191	176	0	0	0	0	0	1	25	21	32	18	1	3	9	313	24	1	13	37	50	779	0	3	5	13	260	0	2	199	150	43
274_1	salmonella_bestbins_021821_scaffold_1_27	10	4	23	14	0	0	0	0	0	0	6	0	14	0	1	0	2	4	4	0	1	5	35	26	1	0	0	3	28	0	0	16	14	6
2750_1	Sal_fly_assembly_all_HQ_01_22_contig_8_765	29	61	38	14	0	0	0	0	0	1	15	20	7	5	1	1	3	53	18	0	3	25	74	116	0	0	1	23	86	0	1	28	92	4
2751_1	salmonella_bestbins_021821_scaffold_12_13	27	52	79	28	0	0	0	0	0	0	6	19	4	16	0	0	3	22	18	0	1	8	46	50	0	0	3	10	27	0	0	24	93	5
2752_1	salmonella_bestbins_021821_scaffold_12_12	35	48	50	23	0	0	0	0	0	0	5	6	0	5	0	0	2	15	5	0	3	2	11	16	0	0	2	10	17	0	0	9	33	2
2753_1	Sal_fly_assembly_all_HQ_01_22_contig_8_113	0	3	4	2	0	0	0	0	0	0	0	0	0	1	0	0	0	0	1	0	0	0	2	1	0	0	0	0	1	0	0	2	6	0
2754_1	Sal_fly_assembly_all_HQ_01_22_contig_8_323	5	17	12	8	0	0	0	0	0	1	18	63	14	4	0	1	11	36	10	0	13	21	53	13	0	1	1	31	60	0	3	17	51	2
2755_1	salmonella_bestbins_021821_scaffold_25_2	7	6	1	5	0	0	0	0	0	0	3	0	10	3	0	0	0	4	3	0	0	13	1	3	0	0	0	2	4	0	0	7	13	0
2756_1	salmonella_bestbins_021821_scaffold_41_35	4	3	2	0	0	0	0	0	0	0	0	1	0	0	0	0	0	1	1	0	2	1	2	22	0	0	0	0	1	0	1	18	14	0
2757_1	salmonella_bestbins_021821_scaffold_25_1	0	0	0	0	0	0	0	0	0	0	0	0	0	0	0	0	0	2	0	0	0	1	0	2	0	1	0	0	0	0	0	2	0	1
2758_1	Sal_fly_assembly_all_HQ_01_22_contig_1_668	48	26	174	142	0	0	0	0	0	0	7	2	1	162	0	1	9	2	12	0	3	36	9	62	0	0	3	3	95	0	0	38	53	4
2759_1	Sal_fly_assembly_all_HQ_01_22_contig_6_22	5	7	27	9	0	0	0	0	0	0	8	5	0	1	0	0	2	8	1	1	0	4	3	19	1	2	0	1	7	0	0	5	14	2
275_1	salmonella_bestbins_021821_scaffold_11_83	35	93	50	35	0	0	0	0	0	0	1	10	44	12	0	0	2	46	12	0	3	28	32	73	0	1	0	6	23	0	1	26	66	5
2760_1	Sal_fly_assembly_all_HQ_01_22_contig_1_591	55	72	102	76	0	0	0	0	0	1	9	5	1	17	0	0	8	49	12	0	1	14	40	80	0	0	0	5	31	0	0	62	63	3
2761_1	Sal_fly_assembly_all_HQ_01_22_contig_8_488	7	14	21	9	0	0	0	0	0	0	0	2	0	0	0	0	0	3	3	1	0	3	2	4	1	1	0	0	6	0	0	5	11	2
2762_1	Sal_fly_assembly_all_HQ_01_22_contig_2_1112	22	15	34	14	0	0	0	0	0	0	3	1	8	3	1	0	2	3	0	0	2	4	2	9	0	0	0	2	14	0	0	1	14	2
2763_1	salmonella_bestbins_021821_scaffold_8_18	5	3	12	7	0	0	0	0	0	0	5	1	5	0	0	0	2	16	2	1	1	1	17	27	0	1	0	7	16	0	0	22	14	0
2764_1	Sal_fly_assembly_all_HQ_01_22_contig_2_1019	9	26	15	11	0	0	0	0	0	0	0	1	0	2	0	0	1	8	2	0	0	3	13	14	0	1	0	0	6	0	0	8	9	2
2765_1	Sal_fly_assembly_all_HQ_01_22_contig_2_1340	21	103	27	33	0	0	0	0	0	0	3	0	0	0	0	0	0	0	1	0	1	3	0	0	0	0	0	0	0	0	0	5	1	0
2766_1	salmonella_bestbins_021821_scaffold_3_136	88	163	135	61	0	0	0	0	0	1	22	45	43	41	1	1	1	115	23	0	8	25	133	186	0	1	1	22	99	0	0	42	174	12
2767_1	Sal_fly_assembly_all_HQ_01_22_contig_2_1105	124	131	149	193	0	0	0	0	0	0	13	30	26	13	0	1	31	228	31	0	6	145	40	237	0	1	2	21	101	0	0	88	182	39
2768_1	salmonella_bestbins_021821_scaffold_16_66	91	93	95	43	0	0	0	0	0	0	4	4	5	23	0	0	2	23	18	0	0	18	13	42	1	0	2	7	19	1	0	19	52	3
2769_1	Sal_fly_assembly_all_HQ_01_22_contig_4_48	18	39	36	2	0	0	0	0	0	0	1	0	24	7	0	0	5	9	7	0	0	3	8	140	0	0	2	0	20	0	0	9	12	3
276_1	Sal_fly_assembly_all_HQ_01_22_contig_2_742	25	33	64	27	0	0	0	0	0	1	11	22	3	0	0	1	3	23	10	0	0	12	22	179	0	0	0	5	63	0	0	21	46	6
2770_1	Sal_fly_assembly_all_HQ_01_22_contig_3_400	59	49	53	31	0	0	0	0	0	0	0	12	43	18	0	1	2	95	15	0	0	39	25	291	0	2	0	7	51	0	2	44	116	6
2771_1	salmonella_bestbins_021821_scaffold_19_70	178	268	305	74	0	0	0	0	0	0	7	6	18	43	0	0	3	18	11	0	0	52	12	150	0	1	0	1	58	0	0	15	68	3
2772_1	Sal_fly_assembly_all_HQ_01_22_contig_2_841	1285	2254	830	532	2	0	0	1	0	0	0	264	205	268	0	0	8	1467	209	0	13	614	543	4723	0	1	3	105	560	0	2	670	1731	146
2773_1	salmonella_bestbins_021821_scaffold_3_69	10	2	15	7	0	0	0	0	0	1	6	1	12	21	0	0	1	0	2	0	2	2	2	24	0	1	0	0	23	0	0	4	77	1
2774_1	Sal_fly_assembly_all_HQ_01_22_contig_3_504	8	0	7	4	0	0	0	0	0	0	0	0	0	0	0	0	1	0	1	0	1	3	1	15	0	0	0	0	1	0	2	5	2	1
2775_1	Sal_fly_assembly_all_HQ_01_22_contig_4_696	57	30	59	39	0	0	0	0	0	3	9	4	23	14	0	1	8	45	2	0	1	12	29	167	2	3	0	2	33	1	3	35	43	11
2776_1	salmonella_bestbins_021821_scaffold_3_151	9	30	13	11	0	0	0	0	0	0	9	4	0	10	0	1	2	29	35	0	2	10	48	58	0	1	4	3	11	1	0	45	96	5
2777_1	salmonella_bestbins_021821_scaffold_1_374	271	587	348	193	0	0	0	0	0	0	13	59	107	107	0	1	15	276	57	0	10	106	203	776	0	1	6	34	266	0	0	201	392	72
2778_1	Sal_fly_assembly_all_HQ_01_22_contig_9_59	27	17	43	20	0	0	0	0	0	0	7	4	12	18	0	0	3	28	5	0	1	12	9	120	0	0	0	0	48	0	0	14	58	4
2779_1	Sal_fly_assembly_all_HQ_01_22_contig_2_179	40	177	54	23	0	0	0	0	0	0	3	2	27	5	0	0	0	29	7	0	1	12	12	145	0	0	0	0	19	0	0	24	23	0
277_1	Sal_fly_assembly_all_HQ_01_22_contig_2_1670	87	160	221	53	0	0	0	0	0	0	11	42	66	75	0	0	0	453	55	0	3	65	417	459	1	0	2	113	788	0	0	61	547	41
2780_1	salmonella_bestbins_021821_scaffold_1_167	6	15	19	3	0	0	0	0	0	0	34	14	14	62	2	0	14	31	201	0	3	44	92	48	3	1	17	11	78	0	1	173	135	38
2781_1	salmonella_bestbins_021821_scaffold_6_148	211	41	175	95	0	0	0	0	0	2	7	58	67	62	1	4	4	134	36	1	5	86	64	445	0	3	0	30	139	0	1	122	140	24
2782_1	Sal_fly_assembly_all_HQ_01_22_contig_2_471	82	28	58	49	0	0	0	0	0	0	1	13	21	23	0	0	1	135	15	0	1	37	43	237	0	0	2	11	80	0	0	46	121	15
2783_1	salmonella_bestbins_021821_scaffold_1_185	510	664	600	377	1	0	0	0	0	0	20	8	71	54	2	1	10	110	32	0	5	117	42	479	1	1	2	10	121	0	2	141	118	9
2784_1	salmonella_bestbins_021821_scaffold_0_269	295	577	297	161	1	0	0	0	0	0	11	71	190	92	1	1	9	497	63	1	8	172	385	1831	2	1	1	32	471	2	2	296	451	84
2785_1	Sal_fly_assembly_all_HQ_01_22_contig_3_78	26	55	52	24	0	0	0	0	0	2	8	15	6	12	1	1	3	36	8	0	0	10	48	59	1	0	1	10	71	0	1	39	74	2
2786_1	Sal_fly_assembly_all_HQ_01_22_contig_1_392	46	103	58	29	0	0	0	0	0	0	0	8	45	30	0	0	4	88	12	0	1	21	49	107	0	0	1	4	59	0	0	43	102	8
2787_1	salmonella_bestbins_021821_scaffold_20_22	161	59	148	90	0	0	0	0	0	0	0	5	0	1	0	0	0	9	0	0	0	7	3	7	0	0	0	0	4	0	0	6	3	0
2788_1	Sal_fly_assembly_all_HQ_01_22_contig_3_542	27	33	12	3	0	0	0	0	0	0	1	0	3	2	0	0	0	23	1	0	1	7	6	25	0	0	0	2	14	0	0	9	15	5
2789_1	Sal_fly_assembly_all_HQ_01_22_contig_3_476	39	27	44	16	0	0	0	0	0	0	9	2	12	4	0	0	2	11	12	0	0	29	17	94	0	0	1	0	249	0	0	37	49	9
278_1	Sal_fly_assembly_all_HQ_01_22_contig_2_1156	51	45	47	306	0	0	0	0	0	0	4	4	1	13	0	0	0	13	2	0	0	6	11	60	0	0	1	1	21	0	1	15	25	2
2790_1	Sal_fly_assembly_all_HQ_01_22_contig_1_187	5	6	18	16	0	0	0	0	0	1	12	4	0	3	2	0	1	14	5	1	5	2	15	14	0	0	3	2	4	1	2	20	3	0
2791_1	Sal_fly_assembly_all_HQ_01_22_contig_2_4	22	47	15	16	0	0	0	0	0	2	4	5	4	11	2	0	1	31	5	4	0	3	4	69	1	1	0	5	21	0	2	18	45	5
2792_1	salmonella_bestbins_021821_scaffold_8_115	5	10	95	33	0	0	0	0	0	1	18	0	0	10	1	0	0	7	48	0	2	11	36	29	1	0	2	3	25	0	2	22	49	4
2793_1	salmonella_bestbins_021821_scaffold_2_98	494	189	310	133	0	0	0	0	0	0	6	33	303	300	2	3	3	604	162	0	3	333	186	2338	1	2	3	29	177	1	1	140	111	36
2794_1	salmonella_bestbins_021821_scaffold_1_182	23	15	28	27	0	0	0	0	0	0	1	2	1	10	2	0	2	18	8	0	0	5	15	26	1	0	3	5	22	0	1	30	20	4
2795_1	salmonella_bestbins_021821_scaffold_1_328	60	37	54	37	0	0	0	0	0	0	3	2	24	10	0	0	2	35	3	0	1	16	9	72	0	0	0	0	43	0	2	26	10	15
2796_1	salmonella_bestbins_021821_scaffold_26_14	38	32	190	32	0	0	0	1	0	0	13	54	13	29	0	1	4	60	19	2	2	16	79	27	2	2	0	43	237	2	1	11	151	1
2797_1	salmonella_bestbins_021821_scaffold_12_43	71	168	98	84	0	0	0	0	0	0	13	36	12	76	0	3	17	82	138	1	4	70	103	108	0	0	12	16	101	0	1	159	220	27
2798_1	Sal_fly_assembly_all_HQ_01_22_contig_8_715	141	153	111	64	0	0	0	0	0	1	17	29	91	20	0	1	14	156	57	1	2	44	118	378	0	1	4	14	182	0	2	111	176	28
2799_1	salmonella_bestbins_021821_scaffold_27_21	2	1	9	2	0	0	0	0	0	0	6	1	0	3	0	0	8	3	1	0	4	2	10	8	0	1	5	3	4	0	0	20	4	1
279_1	Sal_fly_assembly_all_HQ_01_22_contig_8_642	115	59	104	59	0	0	0	0	0	1	0	14	96	14	0	1	4	79	6	0	4	24	42	82	0	0	0	14	33	0	1	21	84	3
27_1	Sal_fly_assembly_all_HQ_01_22_contig_4_179	2	5	2	1	0	0	0	0	0	0	4	1	0	0	0	0	0	3	2	0	0	0	3	9	1	0	0	0	5	0	0	5	3	0
2800_1	Sal_fly_assembly_all_HQ_01_22_contig_1_340	57	25	95	34	0	0	0	0	0	1	4	7	0	3	0	0	1	24	16	0	2	11	17	52	2	0	1	5	10	1	0	42	59	0
2801_1	salmonella_bestbins_021821_scaffold_16_138	65	80	125	63	0	0	0	0	0	2	7	40	3	21	4	3	12	47	28	2	5	34	103	131	2	8	3	30	103	1	1	64	131	9
2802_1	salmonella_bestbins_021821_scaffold_6_197	182	367	461	32	0	0	0	0	0	0	1	1	0	117	0	0	5	0	2	0	0	22	6	56	0	0	1	0	13	0	0	2	70	0
2803_1	Sal_fly_assembly_all_HQ_01_22_contig_1_600	1	0	2	0	0	0	0	0	0	1	2	2	0	0	0	0	2	0	0	0	0	1	0	0	0	3	0	1	0	0	0	10	3	0
2804_1	Sal_fly_assembly_all_HQ_01_22_contig_8_54	20	52	40	15	0	0	0	0	0	0	2	6	14	9	0	0	0	12	2	0	0	13	11	22	0	0	0	2	14	0	0	4	16	1
2805_1	Sal_fly_assembly_all_HQ_01_22_contig_1_306	111	95	126	74	0	0	0	0	0	0	3	24	4	28	0	0	1	150	29	0	3	45	36	578	0	0	0	10	95	0	0	103	234	22
2806_1	Sal_fly_assembly_all_HQ_01_22_contig_8_755	29	28	34	9	0	0	0	0	0	0	0	10	9	10	1	0	0	15	31	1	0	8	13	29	0	0	1	7	13	0	2	27	70	4
2807_1	salmonella_bestbins_021821_scaffold_22_4	308	445	271	170	0	0	0	0	0	0	12	36	52	94	0	0	6	249	34	0	5	140	73	522	0	2	2	18	191	0	2	55	270	32
2808_1	Sal_fly_assembly_all_HQ_01_22_contig_2_474	2	0	50	7	0	0	0	0	0	0	0	0	7	0	0	0	1	2	1	0	0	1	2	4	0	0	0	0	14	0	0	5	8	2
2809_1	salmonella_bestbins_021821_scaffold_17_5	10	7	11	5	0	0	0	0	0	0	21	0	0	0	2	0	4	12	10	0	1	5	16	49	0	1	1	0	10	1	0	26	15	5
280_1	salmonella_bestbins_021821_scaffold_2_255	0	1	0	0	0	0	0	0	0	0	1	0	0	10	1	0	2	0	4	0	3	2	3	7	0	3	0	2	2	0	0	13	9	3
2810_1	salmonella_bestbins_021821_scaffold_74_8	7	7	19	4	0	0	0	0	0	0	12	3	1	5	0	0	10	9	5	0	2	8	6	56	0	1	2	2	14	0	0	18	17	1
[truncated: 4,766 more rows]

## Sheet: Gene length
ID	Renamed_ID	gene_length	start_position	end_position	strandedness
1_1	salmonella_bestbins_021821_scaffold_6_68	1730	70849	72579	-1
2_1	salmonella_bestbins_021821_scaffold_0_277	1193	295910	297103	1
3_1	Sal_fly_assembly_all_HQ_01_22_contig_1_426	119	399194	399313	-1
4_1	salmonella_bestbins_021821_scaffold_5_106	1019	99887	100906	1
5_1	Sal_fly_assembly_all_HQ_01_22_contig_2_1392	863	1238165	1239028	-1
6_1	salmonella_bestbins_021821_scaffold_2_58	245	62203	62448	1
7_1	Sal_fly_assembly_all_HQ_01_22_contig_1_467	1562	434347	435909	1
8_1	Sal_fly_assembly_all_HQ_01_22_contig_3_415	785	353567	354352	-1
9_1	Sal_fly_assembly_all_HQ_01_22_contig_2_653	1364	574884	576248	-1
10_1	Sal_fly_assembly_all_HQ_01_22_contig_1_385	2351	356904	359255	1
11_1	Sal_fly_assembly_all_HQ_01_22_contig_4_689	1100	630642	631742	1
12_1	salmonella_bestbins_021821_scaffold_26_35	584	33572	34156	-1
13_1	salmonella_bestbins_021821_scaffold_2_269	713	287955	288668	-1
14_1	salmonella_bestbins_021821_scaffold_17_52	497	54844	55341	1
15_1	salmonella_bestbins_021821_scaffold_5_243	530	246236	246766	-1
16_1	Sal_fly_assembly_all_HQ_01_22_contig_1_88	578	78007	78585	1
17_1	salmonella_bestbins_021821_scaffold_49_10	137	13224	13361	-1
18_1	salmonella_bestbins_021821_scaffold_5_121	383	113507	113890	-1
19_1	salmonella_bestbins_021821_scaffold_11_38	2192	59001	61193	-1
20_1	Sal_fly_assembly_all_HQ_01_22_contig_3_270	1112	227366	228478	-1
21_1	Sal_fly_assembly_all_HQ_01_22_contig_3_418	1562	356563	358125	1
22_1	Sal_fly_assembly_all_HQ_01_22_contig_2_94	359	100927	101286	-1
23_1	Sal_fly_assembly_all_HQ_01_22_contig_4_444	260	386829	387089	-1
24_1	Sal_fly_assembly_all_HQ_01_22_contig_4_41	863	31291	32154	-1
25_1	salmonella_bestbins_021821_scaffold_1_291	617	324976	325593	1
26_1	salmonella_bestbins_021821_scaffold_0_296	695	317158	317853	1
27_1	Sal_fly_assembly_all_HQ_01_22_contig_4_179	659	148885	149544	1
28_1	salmonella_bestbins_021821_scaffold_21_23	743	23097	23840	-1
29_1	Sal_fly_assembly_all_HQ_01_22_contig_16_88	1505	61035	62540	1
30_1	salmonella_bestbins_021821_scaffold_2_290	659	309044	309703	-1
31_1	Sal_fly_assembly_all_HQ_01_22_contig_1_281	530	254096	254626	1
32_1	salmonella_bestbins_021821_scaffold_25_72	788	75527	76315	1
33_1	salmonella_bestbins_021821_scaffold_2_288	548	306617	307165	1
34_1	Sal_fly_assembly_all_HQ_01_22_contig_1_557	446	517303	517749	-1
35_1	salmonella_bestbins_021821_scaffold_6_241	224	261575	261799	1
36_1	salmonella_bestbins_021821_scaffold_89_8	500	4903	5403	1
37_1	Sal_fly_assembly_all_HQ_01_22_contig_2_1224	1943	1099612	1101555	1
38_1	Sal_fly_assembly_all_HQ_01_22_contig_2_953	260	843024	843284	-1
39_1	Sal_fly_assembly_all_HQ_01_22_contig_3_439	305	376529	376834	-1
40_1	Sal_fly_assembly_all_HQ_01_22_contig_3_381	1766	325115	326881	1
41_1	Sal_fly_assembly_all_HQ_01_22_contig_9_124	722	101414	102136	1
42_1	salmonella_bestbins_021821_scaffold_169_6	746	3506	4252	-1
43_1	Sal_fly_assembly_all_HQ_01_22_contig_8_221	674	176252	176926	1
44_1	salmonella_bestbins_021821_scaffold_19_35	740	29989	30729	-1
45_1	salmonella_bestbins_021821_scaffold_19_37	1772	31314	33086	-1
46_1	salmonella_bestbins_021821_scaffold_16_5	671	4014	4685	-1
47_1	Sal_fly_assembly_all_HQ_01_22_contig_8_243	281	191642	191923	1
48_1	salmonella_bestbins_021821_scaffold_11_91	1361	125600	126961	-1
49_1	Sal_fly_assembly_all_HQ_01_22_contig_9_30	605	27874	28479	1
50_1	salmonella_bestbins_021821_scaffold_0_297	398	317959	318357	-1
51_1	salmonella_bestbins_021821_scaffold_0_312	890	335280	336170	1
52_1	salmonella_bestbins_021821_scaffold_21_18	173	20414	20587	1
53_1	salmonella_bestbins_021821_scaffold_7_86	953	99585	100538	-1
54_1	Sal_fly_assembly_all_HQ_01_22_contig_3_143	98	116688	116786	-1
55_1	salmonella_bestbins_021821_scaffold_26_36	278	34432	34710	1
56_1	Sal_fly_assembly_all_HQ_01_22_contig_2_856	314	753768	754082	-1
57_1	Sal_fly_assembly_all_HQ_01_22_contig_5_1	143	2	145	1
58_1	Sal_fly_assembly_all_HQ_01_22_contig_1_476	389	442626	443015	-1
59_1	Sal_fly_assembly_all_HQ_01_22_contig_2_974	506	865660	866166	-1
60_1	salmonella_bestbins_021821_scaffold_20_66	419	73169	73588	1
61_1	salmonella_bestbins_021821_scaffold_2_224	407	241383	241790	-1
62_1	Sal_fly_assembly_all_HQ_01_22_contig_9_79	947	65534	66481	1
63_1	salmonella_bestbins_021821_scaffold_21_72	1397	72814	74211	1
64_1	Sal_fly_assembly_all_HQ_01_22_contig_4_599	356	528056	528412	1
65_1	Sal_fly_assembly_all_HQ_01_22_contig_8_528	935	431814	432749	1
66_1	Sal_fly_assembly_all_HQ_01_22_contig_9_285	389	222491	222880	1
67_1	salmonella_bestbins_021821_scaffold_1_289	680	322213	322893	1
68_1	salmonella_bestbins_021821_scaffold_0_395	1253	426382	427635	-1
69_1	salmonella_bestbins_021821_scaffold_13_11	2408	5231	7639	-1
70_1	Sal_fly_assembly_all_HQ_01_22_contig_1_434	518	403796	404314	-1
71_1	Sal_fly_assembly_all_HQ_01_22_contig_2_220	1325	199256	200581	-1
72_1	salmonella_bestbins_021821_scaffold_17_63	983	65689	66672	-1
73_1	salmonella_bestbins_021821_scaffold_29_38	1193	34026	35219	1
74_1	salmonella_bestbins_021821_scaffold_3_6	1277	4039	5316	-1
75_1	Sal_fly_assembly_all_HQ_01_22_contig_1_578	461	534556	535017	-1
76_1	salmonella_bestbins_021821_scaffold_26_33	1265	30940	32205	1
77_1	salmonella_bestbins_021821_scaffold_36_5	2099	6703	8802	-1
78_1	salmonella_bestbins_021821_scaffold_5_132	341	124087	124428	-1
79_1	salmonella_bestbins_021821_scaffold_3_216	1196	255585	256781	1
80_1	Sal_fly_assembly_all_HQ_01_22_contig_8_927	1154	763363	764517	1
81_1	Sal_fly_assembly_all_HQ_01_22_contig_8_471	596	382896	383492	-1
82_1	Sal_fly_assembly_all_HQ_01_22_contig_8_333	341	265924	266265	-1
83_1	Sal_fly_assembly_all_HQ_01_22_contig_9_264	197	209376	209573	1
84_1	Sal_fly_assembly_all_HQ_01_22_contig_8_662	953	538926	539879	-1
85_1	Sal_fly_assembly_all_HQ_01_22_contig_2_20	791	22164	22955	1
86_1	salmonella_bestbins_021821_scaffold_203_6	320	3335	3655	-1
87_1	Sal_fly_assembly_all_HQ_01_22_contig_1_228	290	199380	199670	-1
88_1	Sal_fly_assembly_all_HQ_01_22_contig_1_240	254	211423	211677	-1
89_1	salmonella_bestbins_021821_scaffold_35_40	1064	40895	41959	-1
90_1	Sal_fly_assembly_all_HQ_01_22_contig_9_225	443	183902	184345	-1
91_1	Sal_fly_assembly_all_HQ_01_22_contig_2_774	476	681852	682328	-1
92_1	salmonella_bestbins_021821_scaffold_16_44	107	37130	37237	1
93_1	salmonella_bestbins_021821_scaffold_87_6	869	3891	4760	1
94_1	Sal_fly_assembly_all_HQ_01_22_contig_3_135	434	112088	112522	1
95_1	Sal_fly_assembly_all_HQ_01_22_contig_4_726	1097	666656	667753	-1
96_1	Sal_fly_assembly_all_HQ_01_22_contig_8_762	2048	626964	629012	-1
97_1	salmonella_bestbins_021821_scaffold_40_29	788	29003	29791	1
98_1	salmonella_bestbins_021821_scaffold_22_12	347	13133	13480	-1
99_1	Sal_fly_assembly_all_HQ_01_22_contig_16_13	221	6739	6960	-1
100_1	Sal_fly_assembly_all_HQ_01_22_contig_4_126	1079	103183	104262	-1
101_1	Sal_fly_assembly_all_HQ_01_22_contig_2_1568	716	1411565	1412281	-1
102_1	Sal_fly_assembly_all_HQ_01_22_contig_2_1244	521	1118498	1119019	1
103_1	salmonella_bestbins_021821_scaffold_14_49	950	52914	53864	1
104_1	salmonella_bestbins_021821_scaffold_35_10	791	10023	10814	1
105_1	salmonella_bestbins_021821_scaffold_2_168	1058	166295	167353	-1
106_1	Sal_fly_assembly_all_HQ_01_22_contig_2_959	830	850152	850982	-1
107_1	salmonella_bestbins_021821_scaffold_7_137	1307	148831	150138	1
108_1	salmonella_bestbins_021821_scaffold_4_145	707	164846	165553	1
109_1	salmonella_bestbins_021821_scaffold_1_121	464	136055	136519	1
110_1	salmonella_bestbins_021821_scaffold_4_155	659	178973	179632	1
111_1	salmonella_bestbins_021821_scaffold_16_84	242	79248	79490	1
112_1	Sal_fly_assembly_all_HQ_01_22_contig_3_189	410	153879	154289	1
113_1	Sal_fly_assembly_all_HQ_01_22_contig_3_231	1160	191562	192722	1
114_1	Sal_fly_assembly_all_HQ_01_22_contig_11_5	215	2552	2767	1
115_1	salmonella_bestbins_021821_scaffold_25_99	1214	102026	103240	-1
116_1	salmonella_bestbins_021821_scaffold_23_57	830	56126	56956	1
117_1	Sal_fly_assembly_all_HQ_01_22_contig_3_307	770	258169	258939	-1
118_1	salmonella_bestbins_021821_scaffold_7_23	728	26753	27481	1
119_1	Sal_fly_assembly_all_HQ_01_22_contig_2_645	344	568090	568434	-1
120_1	Sal_fly_assembly_all_HQ_01_22_contig_3_303	647	255350	255997	-1
121_1	Sal_fly_assembly_all_HQ_01_22_contig_2_1299	1184	1162381	1163565	1
122_1	salmonella_bestbins_021821_scaffold_4_66	1418	73679	75097	1
123_1	Sal_fly_assembly_all_HQ_01_22_contig_2_1225	455	1101695	1102150	-1
124_1	salmonella_bestbins_021821_scaffold_21_17	1460	18811	20271	-1
125_1	Sal_fly_assembly_all_HQ_01_22_contig_8_937	392	772679	773071	-1
126_1	salmonella_bestbins_021821_scaffold_7_119	374	132387	132761	-1
127_1	salmonella_bestbins_021821_scaffold_2_335	1052	352935	353987	1
128_1	Sal_fly_assembly_all_HQ_01_22_contig_5_10	566	7909	8475	1
129_1	Sal_fly_assembly_all_HQ_01_22_contig_8_255	239	199429	199668	1
130_1	salmonella_bestbins_021821_scaffold_29_31	287	28653	28940	1
131_1	salmonella_bestbins_021821_scaffold_22_40	284	53392	53676	1
132_1	Sal_fly_assembly_all_HQ_01_22_contig_1_963	1427	894143	895570	1
133_1	Sal_fly_assembly_all_HQ_01_22_contig_8_459	638	373721	374359	-1
134_1	salmonella_bestbins_021821_scaffold_4_70	380	77560	77940	1
135_1	salmonella_bestbins_021821_scaffold_22_55	1322	68182	69504	-1
136_1	salmonella_bestbins_021821_scaffold_2_170	1556	167924	169480	-1
137_1	salmonella_bestbins_021821_scaffold_12_53	1796	58039	59835	-1
138_1	Sal_fly_assembly_all_HQ_01_22_contig_8_145	434	112866	113300	1
139_1	Sal_fly_assembly_all_HQ_01_22_contig_7_6	647	2016	2663	1
140_1	Sal_fly_assembly_all_HQ_01_22_contig_3_557	824	479934	480758	1
141_1	Sal_fly_assembly_all_HQ_01_22_contig_1_648	254	600886	601140	-1
142_1	Sal_fly_assembly_all_HQ_01_22_contig_3_211	218	171922	172140	1
143_1	salmonella_bestbins_021821_scaffold_26_24	89	22086	22175	-1
144_1	Sal_fly_assembly_all_HQ_01_22_contig_2_159	272	156200	156472	1
145_1	Sal_fly_assembly_all_HQ_01_22_contig_1_391	1286	366580	367866	1
146_1	salmonella_bestbins_021821_scaffold_2_164	293	163696	163989	-1
147_1	Sal_fly_assembly_all_HQ_01_22_contig_1_754	437	691523	691960	1
148_1	salmonella_bestbins_021821_scaffold_4_104	854	118194	119048	-1
149_1	Sal_fly_assembly_all_HQ_01_22_contig_2_1068	1070	956681	957751	-1
150_1	salmonella_bestbins_021821_scaffold_7_34	1022	41163	42185	1
151_1	Sal_fly_assembly_all_HQ_01_22_contig_2_756	665	668032	668697	-1
152_1	Sal_fly_assembly_all_HQ_01_22_contig_3_82	608	68950	69558	1
153_1	Sal_fly_assembly_all_HQ_01_22_contig_8_895	308	737430	737738	1
154_1	salmonella_bestbins_021821_scaffold_22_43	980	54678	55658	1
155_1	salmonella_bestbins_021821_scaffold_5_10	215	6116	6331	1
156_1	Sal_fly_assembly_all_HQ_01_22_contig_3_392	629	337505	338134	1
157_1	salmonella_bestbins_021821_scaffold_6_95	1052	100299	101351	1
158_1	Sal_fly_assembly_all_HQ_01_22_contig_2_450	1016	411842	412858	-1
159_1	salmonella_bestbins_021821_scaffold_6_107	3080	114588	117668	-1
160_1	Sal_fly_assembly_all_HQ_01_22_contig_9_47	329	38616	38945	-1
161_1	salmonella_bestbins_021821_scaffold_3_3	758	1576	2334	-1
162_1	Sal_fly_assembly_all_HQ_01_22_contig_3_90	170	75391	75564	-1
163_1	salmonella_bestbins_021821_scaffold_25_118	416	118948	119364	1
164_1	salmonella_bestbins_021821_scaffold_63_11	1496	7718	9214	-1
165_1	salmonella_bestbins_021821_scaffold_0_401	1457	435648	437105	1
166_1	salmonella_bestbins_021821_scaffold_19_1	560	1	561	-1
167_1	salmonella_bestbins_021821_scaffold_5_105	1214	98662	99876	1
168_1	Sal_fly_assembly_all_HQ_01_22_contig_4_288	572	244505	245077	1
169_1	salmonella_bestbins_021821_scaffold_40_37	776	37961	38737	-1
170_1	Sal_fly_assembly_all_HQ_01_22_contig_1_81	194	70886	71080	-1
171_1	Sal_fly_assembly_all_HQ_01_22_contig_2_165	410	161860	162270	-1
172_1	salmonella_bestbins_021821_scaffold_0_120	641	131791	132432	1
173_1	salmonella_bestbins_021821_scaffold_23_3	1265	2095	3360	-1
174_1	salmonella_bestbins_021821_scaffold_76_5	551	3797	4348	1
175_1	salmonella_bestbins_021821_scaffold_25_88	482	91885	92367	1
176_1	salmonella_bestbins_021821_scaffold_88_12	1496	8067	9563	-1
177_1	salmonella_bestbins_021821_scaffold_11_16	1463	18710	20173	1
178_1	salmonella_bestbins_021821_scaffold_7_87	830	100531	101361	-1
179_1	Sal_fly_assembly_all_HQ_01_22_contig_2_775	884	682268	683152	-1
180_1	Sal_fly_assembly_all_HQ_01_22_contig_1_561	236	519795	520031	-1
181_1	salmonella_bestbins_021821_scaffold_47_13	920	12353	13273	-1
182_1	salmonella_bestbins_021821_scaffold_47_39	1484	33091	34575	-1
183_1	Sal_fly_assembly_all_HQ_01_22_contig_8_643	836	519903	520739	-1
184_1	salmonella_bestbins_021821_scaffold_41_29	356	28650	29006	1
185_1	Sal_fly_assembly_all_HQ_01_22_contig_3_80	551	66967	67518	1
186_1	salmonella_bestbins_021821_scaffold_2_304	758	322927	323685	1
187_1	Sal_fly_assembly_all_HQ_01_22_contig_4_151	965	122540	123505	-1
188_1	Sal_fly_assembly_all_HQ_01_22_contig_16_96	284	67095	67379	1
189_1	salmonella_bestbins_021821_scaffold_3_230	1046	270381	271427	1
190_1	salmonella_bestbins_021821_scaffold_1_324	2537	358609	361146	-1
191_1	Sal_fly_assembly_all_HQ_01_22_contig_9_185	1139	147410	148549	1
192_1	Sal_fly_assembly_all_HQ_01_22_contig_3_220	995	180604	181599	1
193_1	Sal_fly_assembly_all_HQ_01_22_contig_3_509	899	440673	441572	-1
194_1	Sal_fly_assembly_all_HQ_01_22_contig_8_462	83	376035	376181	-1
195_1	Sal_fly_assembly_all_HQ_01_22_contig_2_660	791	582730	583521	-1
196_1	Sal_fly_assembly_all_HQ_01_22_contig_1_263	1280	233900	235180	1
197_1	Sal_fly_assembly_all_HQ_01_22_contig_3_223	782	183319	184101	1
198_1	salmonella_bestbins_021821_scaffold_0_367	320	391487	391807	-1
199_1	salmonella_bestbins_021821_scaffold_4_69	854	76611	77465	1
200_1	salmonella_bestbins_021821_scaffold_26_11	530	6229	6759	-1
201_1	Sal_fly_assembly_all_HQ_01_22_contig_8_648	908	522805	523713	-1
202_1	salmonella_bestbins_021821_scaffold_89_4	275	2010	2285	-1
203_1	Sal_fly_assembly_all_HQ_01_22_contig_2_631	998	558538	559536	1
204_1	Sal_fly_assembly_all_HQ_01_22_contig_4_671	1214	612232	613446	-1
205_1	salmonella_bestbins_021821_scaffold_1_131	635	142171	142806	-1
206_1	Sal_fly_assembly_all_HQ_01_22_contig_4_298	1190	253327	254517	-1
207_1	salmonella_bestbins_021821_scaffold_16_49	1934	41345	43279	-1
208_1	salmonella_bestbins_021821_scaffold_1_353	1007	394954	395961	1
209_1	Sal_fly_assembly_all_HQ_01_22_contig_4_656	629	592986	593615	-1
210_1	Sal_fly_assembly_all_HQ_01_22_contig_1_638	578	587609	588187	1
211_1	Sal_fly_assembly_all_HQ_01_22_contig_2_665	1139	586620	587759	1
212_1	salmonella_bestbins_021821_scaffold_6_50	1241	53682	54923	-1
213_1	Sal_fly_assembly_all_HQ_01_22_contig_1_181	446	155808	156254	-1
214_1	Sal_fly_assembly_all_HQ_01_22_contig_2_868	149	758610	758759	-1
215_1	Sal_fly_assembly_all_HQ_01_22_contig_1_853	272	773196	773468	-1
216_1	salmonella_bestbins_021821_scaffold_23_50	731	51097	51828	-1
217_1	Sal_fly_assembly_all_HQ_01_22_contig_1_408	941	381917	382858	-1
218_1	Sal_fly_assembly_all_HQ_01_22_contig_8_452	2078	365635	367713	1
219_1	salmonella_bestbins_021821_scaffold_7_11	1643	7199	8842	-1
220_1	Sal_fly_assembly_all_HQ_01_22_contig_2_1596	227	1437031	1437258	1
221_1	Sal_fly_assembly_all_HQ_01_22_contig_2_1117	569	1006572	1007141	1
222_1	Sal_fly_assembly_all_HQ_01_22_contig_1_175	1343	151336	152679	-1
223_1	Sal_fly_assembly_all_HQ_01_22_contig_3_681	233	593490	593723	1
224_1	salmonella_bestbins_021821_scaffold_2_348	1184	365775	366959	-1
225_1	Sal_fly_assembly_all_HQ_01_22_contig_2_432	521	394458	394979	1
226_1	Sal_fly_assembly_all_HQ_01_22_contig_1_816	857	745467	746324	1
227_1	Sal_fly_assembly_all_HQ_01_22_contig_2_1549	896	1396228	1397124	-1
228_1	Sal_fly_assembly_all_HQ_01_22_contig_2_797	491	705026	705517	-1
229_1	salmonella_bestbins_021821_scaffold_29_53	479	51377	51856	1
230_1	salmonella_bestbins_021821_scaffold_1_347	2099	384396	386495	1
231_1	salmonella_bestbins_021821_scaffold_0_75	1406	78779	80185	-1
232_1	Sal_fly_assembly_all_HQ_01_22_contig_8_357	1190	283500	284690	-1
233_1	Sal_fly_assembly_all_HQ_01_22_contig_1_350	1244	322390	323634	-1
234_1	salmonella_bestbins_021821_scaffold_3_60	1340	74294	75634	-1
235_1	salmonella_bestbins_021821_scaffold_21_37	875	36460	37335	1
236_1	Sal_fly_assembly_all_HQ_01_22_contig_8_143	755	111371	112126	-1
237_1	Sal_fly_assembly_all_HQ_01_22_contig_2_1122	845	1010931	1011776	1
238_1	Sal_fly_assembly_all_HQ_01_22_contig_3_56	1286	47625	48911	1
239_1	Sal_fly_assembly_all_HQ_01_22_contig_2_1334	269	1186938	1187207	-1
240_1	Sal_fly_assembly_all_HQ_01_22_contig_1_383	227	355294	355521	-1
241_1	salmonella_bestbins_021821_scaffold_25_71	296	75252	75548	1
242_1	salmonella_bestbins_021821_scaffold_17_16	455	19558	20013	-1
243_1	Sal_fly_assembly_all_HQ_01_22_contig_8_69	731	50115	50846	1
244_1	salmonella_bestbins_021821_scaffold_7_40	1196	46902	48098	-1
245_1	Sal_fly_assembly_all_HQ_01_22_contig_3_198	449	163062	163511	-1
246_1	Sal_fly_assembly_all_HQ_01_22_contig_4_606	245	533713	533958	-1
247_1	Sal_fly_assembly_all_HQ_01_22_contig_1_633	140	583237	583377	1
248_1	salmonella_bestbins_021821_scaffold_29_35	269	32784	33053	1
249_1	salmonella_bestbins_021821_scaffold_6_73	731	78338	79069	1
250_1	salmonella_bestbins_021821_scaffold_2_37	245	37368	37613	1
251_1	Sal_fly_assembly_all_HQ_01_22_contig_3_168	1007	135368	136375	1
252_1	salmonella_bestbins_021821_scaffold_1_279	944	313725	314669	-1
253_1	salmonella_bestbins_021821_scaffold_0_278	3149	297126	300275	1
254_1	salmonella_bestbins_021821_scaffold_50_24	887	24251	25138	-1
255_1	salmonella_bestbins_021821_scaffold_8_65	983	63860	64843	-1
256_1	Sal_fly_assembly_all_HQ_01_22_contig_1_1016	926	944268	945194	-1
257_1	Sal_fly_assembly_all_HQ_01_22_contig_1_604	1241	557095	558336	1
258_1	salmonella_bestbins_021821_scaffold_1_23	689	34522	35211	-1
259_1	Sal_fly_assembly_all_HQ_01_22_contig_1_352	89	324859	324948	-1
260_1	Sal_fly_assembly_all_HQ_01_22_contig_3_14	1103	10949	12052	1
261_1	salmonella_bestbins_021821_scaffold_30_40	863	50647	51510	-1
262_1	Sal_fly_assembly_all_HQ_01_22_contig_8_164	1118	129807	130925	-1
263_1	Sal_fly_assembly_all_HQ_01_22_contig_3_122	1094	100401	101495	-1
264_1	salmonella_bestbins_021821_scaffold_3_135	3542	158033	161575	-1
265_1	Sal_fly_assembly_all_HQ_01_22_contig_2_1430	1475	1279998	1281473	1
266_1	Sal_fly_assembly_all_HQ_01_22_contig_8_409	1334	325711	327045	-1
267_1	salmonella_bestbins_021821_scaffold_0_175	581	190795	191376	1
268_1	salmonella_bestbins_021821_scaffold_16_117	935	112869	113804	-1
269_1	salmonella_bestbins_021821_scaffold_13_41	488	33214	33702	-1
270_1	salmonella_bestbins_021821_scaffold_7_24	2285	27837	30122	1
271_1	salmonella_bestbins_021821_scaffold_0_368	260	392159	392419	-1
272_1	salmonella_bestbins_021821_scaffold_31_46	614	45642	46256	1
273_1	salmonella_bestbins_021821_scaffold_0_135	551	145895	146446	1
274_1	salmonella_bestbins_021821_scaffold_1_27	434	39056	39490	-1
275_1	salmonella_bestbins_021821_scaffold_11_83	338	114052	114390	-1
276_1	Sal_fly_assembly_all_HQ_01_22_contig_2_742	632	651311	651943	1
277_1	Sal_fly_assembly_all_HQ_01_22_contig_2_1670	1400	1506399	1507799	-1
278_1	Sal_fly_assembly_all_HQ_01_22_contig_2_1156	590	1041313	1041903	1
279_1	Sal_fly_assembly_all_HQ_01_22_contig_8_642	329	519526	519855	1
280_1	salmonella_bestbins_021821_scaffold_2_255	743	272706	273449	-1
281_1	Sal_fly_assembly_all_HQ_01_22_contig_9_135	572	109973	110545	-1
282_1	Sal_fly_assembly_all_HQ_01_22_contig_4_133	857	106604	107461	-1
283_1	salmonella_bestbins_021821_scaffold_14_48	2162	50280	52442	1
284_1	Sal_fly_assembly_all_HQ_01_22_contig_9_168	1106	134590	135696	-1
285_1	salmonella_bestbins_021821_scaffold_0_299	1871	318985	320856	-1
286_1	Sal_fly_assembly_all_HQ_01_22_contig_1_25	467	20493	20960	-1
287_1	salmonella_bestbins_021821_scaffold_3_77	1316	90497	91813	-1
288_1	Sal_fly_assembly_all_HQ_01_22_contig_3_689	335	599089	599424	1
289_1	Sal_fly_assembly_all_HQ_01_22_contig_4_310	527	265674	266201	-1
290_1	salmonella_bestbins_021821_scaffold_8_6	623	2832	3455	1
291_1	salmonella_bestbins_021821_scaffold_2_376	1118	396023	397141	-1
292_1	salmonella_bestbins_021821_scaffold_6_145	1313	164078	165391	1
293_1	Sal_fly_assembly_all_HQ_01_22_contig_8_509	800	414985	415785	-1
294_1	salmonella_bestbins_021821_scaffold_13_105	740	86752	87492	1
295_1	salmonella_bestbins_021821_scaffold_5_192	665	192510	193175	-1
296_1	salmonella_bestbins_021821_scaffold_17_19	632	22368	23000	-1
297_1	Sal_fly_assembly_all_HQ_01_22_contig_2_464	947	425413	426360	1
298_1	Sal_fly_assembly_all_HQ_01_22_contig_16_40	221	24055	24276	-1
299_1	salmonella_bestbins_021821_scaffold_63_20	1241	13239	14480	-1
300_1	salmonella_bestbins_021821_scaffold_64_20	1301	19142	20443	-1
301_1	salmonella_bestbins_021821_scaffold_11_81	2144	110343	112487	1
302_1	Sal_fly_assembly_all_HQ_01_22_contig_2_388	512	355217	355729	-1
303_1	Sal_fly_assembly_all_HQ_01_22_contig_16_111	1364	77053	78417	-1
304_1	Sal_fly_assembly_all_HQ_01_22_contig_4_685	431	626713	627144	1
305_1	salmonella_bestbins_021821_scaffold_17_42	638	42739	43377	1
306_1	salmonella_bestbins_021821_scaffold_3_210	4385	245358	249743	1
307_1	salmonella_bestbins_021821_scaffold_11_97	260	132083	132343	1
308_1	Sal_fly_assembly_all_HQ_01_22_contig_1_278	965	251596	252561	-1
309_1	Sal_fly_assembly_all_HQ_01_22_contig_3_661	371	577311	577682	-1
310_1	salmonella_bestbins_021821_scaffold_16_29	593	27045	27638	1
311_1	Sal_fly_assembly_all_HQ_01_22_contig_16_27	269	15197	15466	-1
312_1	Sal_fly_assembly_all_HQ_01_22_contig_2_817	212	724217	724429	1
313_1	Sal_fly_assembly_all_HQ_01_22_contig_8_576	665	468098	468763	1
314_1	Sal_fly_assembly_all_HQ_01_22_contig_2_855	539	753214	753753	-1
315_1	Sal_fly_assembly_all_HQ_01_22_contig_4_395	1244	337628	338872	1
316_1	salmonella_bestbins_021821_scaffold_2_378	1643	397703	399346	-1
317_1	Sal_fly_assembly_all_HQ_01_22_contig_8_358	635	284806	285441	-1
318_1	salmonella_bestbins_021821_scaffold_13_53	356	43039	43395	1
319_1	Sal_fly_assembly_all_HQ_01_22_contig_3_269	473	226882	227355	-1
320_1	salmonella_bestbins_021821_scaffold_0_128	1385	137944	139329	1
321_1	Sal_fly_assembly_all_HQ_01_22_contig_4_246	398	208789	209187	1
322_1	salmonella_bestbins_021821_scaffold_4_120	830	134600	135430	-1
323_1	Sal_fly_assembly_all_HQ_01_22_contig_2_1680	926	1521112	1522038	-1
324_1	salmonella_bestbins_021821_scaffold_63_3	524	1129	1653	-1
325_1	Sal_fly_assembly_all_HQ_01_22_contig_3_278	1031	233942	234973	-1
326_1	Sal_fly_assembly_all_HQ_01_22_contig_2_1181	1196	1066671	1067867	-1
327_1	Sal_fly_assembly_all_HQ_01_22_contig_2_1644	857	1475850	1476707	-1
328_1	Sal_fly_assembly_all_HQ_01_22_contig_8_18	365	13347	13712	-1
329_1	salmonella_bestbins_021821_scaffold_5_108	398	101941	102339	1
330_1	Sal_fly_assembly_all_HQ_01_22_contig_8_798	230	655854	656084	1
331_1	salmonella_bestbins_021821_scaffold_88_17	281	14052	14333	1
332_1	Sal_fly_assembly_all_HQ_01_22_contig_2_1599	863	1439392	1440255	1
333_1	salmonella_bestbins_021821_scaffold_5_182	1544	180837	182381	1
334_1	salmonella_bestbins_021821_scaffold_13_108	161	88516	88677	1
335_1	salmonella_bestbins_021821_scaffold_23_18	749	19881	20630	1
336_1	salmonella_bestbins_021821_scaffold_1_319	689	353330	354019	1
337_1	salmonella_bestbins_021821_scaffold_0_127	572	136993	137565	-1
338_1	salmonella_bestbins_021821_scaffold_17_51	917	53746	54663	1
339_1	Sal_fly_assembly_all_HQ_01_22_contig_3_551	203	476161	476364	1
340_1	Sal_fly_assembly_all_HQ_01_22_contig_3_282	275	238460	238735	1
341_1	salmonella_bestbins_021821_scaffold_1_70	857	86729	87586	-1
342_1	salmonella_bestbins_021821_scaffold_2_366	866	387809	388675	1
343_1	Sal_fly_assembly_all_HQ_01_22_contig_1_550	437	512424	512861	-1
344_1	Sal_fly_assembly_all_HQ_01_22_contig_9_127	1604	103452	105056	1
345_1	Sal_fly_assembly_all_HQ_01_22_contig_2_562	2171	496501	498672	-1
346_1	salmonella_bestbins_021821_scaffold_5_270	824	276762	277586	-1
347_1	Sal_fly_assembly_all_HQ_01_22_contig_8_156	848	122558	123406	-1
348_1	Sal_fly_assembly_all_HQ_01_22_contig_2_925	2552	809716	812268	1
349_1	salmonella_bestbins_021821_scaffold_2_205	1418	215181	216599	1
350_1	Sal_fly_assembly_all_HQ_01_22_contig_1_126	1244	108001	109245	-1
351_1	Sal_fly_assembly_all_HQ_01_22_contig_8_244	272	191866	192138	1
352_1	salmonella_bestbins_021821_scaffold_2_102	1235	101855	103090	-1
353_1	Sal_fly_assembly_all_HQ_01_22_contig_1_682	947	631035	631982	1
354_1	Sal_fly_assembly_all_HQ_01_22_contig_2_1185	953	1070050	1071003	1
355_1	salmonella_bestbins_021821_scaffold_5_220	632	222332	222964	1
356_1	salmonella_bestbins_021821_scaffold_8_130	2651	133887	136538	-1
357_1	salmonella_bestbins_021821_scaffold_19_87	551	80341	80892	-1
358_1	salmonella_bestbins_021821_scaffold_6_93	1004	97773	98777	-1
359_1	salmonella_bestbins_021821_scaffold_16_36	641	31699	32340	1
360_1	salmonella_bestbins_021821_scaffold_1_166	1022	185986	187008	1
361_1	Sal_fly_assembly_all_HQ_01_22_contig_8_2	242	970	1212	1
362_1	Sal_fly_assembly_all_HQ_01_22_contig_4_409	1295	348174	349469	-1
363_1	Sal_fly_assembly_all_HQ_01_22_contig_9_88	134	70952	71119	1
364_1	Sal_fly_assembly_all_HQ_01_22_contig_1_206	155	184024	184179	-1
365_1	salmonella_bestbins_021821_scaffold_16_107	464	101336	101800	1
366_1	salmonella_bestbins_021821_scaffold_0_300	272	321147	321419	-1
367_1	salmonella_bestbins_021821_scaffold_7_151	1235	165569	166804	1
368_1	salmonella_bestbins_021821_scaffold_19_63	1421	59503	60924	-1
369_1	salmonella_bestbins_021821_scaffold_1_75	539	89983	90522	-1
370_1	Sal_fly_assembly_all_HQ_01_22_contig_1_763	227	698857	699084	-1
371_1	Sal_fly_assembly_all_HQ_01_22_contig_3_245	152	206606	206863	1
372_1	salmonella_bestbins_021821_scaffold_8_12	1373	9804	11177	1
373_1	Sal_fly_assembly_all_HQ_01_22_contig_1_37	677	29968	30645	-1
374_1	Sal_fly_assembly_all_HQ_01_22_contig_8_619	620	501954	502574	-1
375_1	Sal_fly_assembly_all_HQ_01_22_contig_2_1672	359	1508649	1509008	1
376_1	salmonella_bestbins_021821_scaffold_20_19	1073	22808	23881	-1
377_1	salmonella_bestbins_021821_scaffold_29_4	413	2275	2688	1
378_1	salmonella_bestbins_021821_scaffold_1_236	608	265420	266028	1
379_1	Sal_fly_assembly_all_HQ_01_22_contig_2_505	1085	453409	454494	-1
380_1	salmonella_bestbins_021821_scaffold_54_41	1124	21604	22728	1
381_1	salmonella_bestbins_021821_scaffold_20_64	1496	69260	70756	-1
382_1	salmonella_bestbins_021821_scaffold_1_208	2855	226110	228965	-1
383_1	Sal_fly_assembly_all_HQ_01_22_contig_3_549	299	474607	474906	1
384_1	Sal_fly_assembly_all_HQ_01_22_contig_2_394	584	360336	360920	-1
385_1	salmonella_bestbins_021821_scaffold_1_273	1010	307652	308662	1
386_1	salmonella_bestbins_021821_scaffold_3_156	401	187825	188226	-1
387_1and2	Sal_fly_assembly_all_HQ_01_22_contig_3_607	472	523375	524490	1
388_1	Sal_fly_assembly_all_HQ_01_22_contig_1_884	1310	805240	806550	-1
389_1	salmonella_bestbins_021821_scaffold_2_200	755	208743	209498	1
390_1	Sal_fly_assembly_all_HQ_01_22_contig_8_398	353	313808	314161	-1
391_1	Sal_fly_assembly_all_HQ_01_22_contig_2_704	1343	621358	622701	1
392_1	salmonella_bestbins_021821_scaffold_21_6	413	5443	5856	-1
393_1	Sal_fly_assembly_all_HQ_01_22_contig_16_103	245	72815	73060	-1
394_1	Sal_fly_assembly_all_HQ_01_22_contig_2_493	1067	444424	445491	-1
395_1	Sal_fly_assembly_all_HQ_01_22_contig_2_487	986	440375	441361	-1
396_1	Sal_fly_assembly_all_HQ_01_22_contig_2_1013	854	898749	899603	-1
397_1	Sal_fly_assembly_all_HQ_01_22_contig_8_47	353	35316	35669	1
398_1	Sal_fly_assembly_all_HQ_01_22_contig_2_771	620	679285	679905	1
399_1	Sal_fly_assembly_all_HQ_01_22_contig_8_285	137	222933	223133	-1
400_1	Sal_fly_assembly_all_HQ_01_22_contig_8_824	650	677142	677792	1
401_1	salmonella_bestbins_021821_scaffold_6_156	983	178502	179485	1
402_1	salmonella_bestbins_021821_scaffold_2_325	704	345194	345898	1
403_1	Sal_fly_assembly_all_HQ_01_22_contig_2_1609	365	1447871	1448236	1
404_1	Sal_fly_assembly_all_HQ_01_22_contig_2_664	458	586189	586647	1
405_1	Sal_fly_assembly_all_HQ_01_22_contig_2_1097	512	989457	989969	-1
406_1	Sal_fly_assembly_all_HQ_01_22_contig_3_340	1628	286183	287811	1
407_1	Sal_fly_assembly_all_HQ_01_22_contig_2_1018	293	903168	903461	1
408_1	Sal_fly_assembly_all_HQ_01_22_contig_8_969	302	789521	789823	-1
409_1	Sal_fly_assembly_all_HQ_01_22_contig_9_269	401	211198	211599	-1
410_1	Sal_fly_assembly_all_HQ_01_22_contig_8_505	719	411396	412115	1
411_1	Sal_fly_assembly_all_HQ_01_22_contig_1_170	3533	145057	148590	-1
412_1	Sal_fly_assembly_all_HQ_01_22_contig_4_619	689	543784	544473	1
413_1	Sal_fly_assembly_all_HQ_01_22_contig_4_397	413	339764	340177	1
414_1	Sal_fly_assembly_all_HQ_01_22_contig_8_457	164	372636	372800	-1
415_1	Sal_fly_assembly_all_HQ_01_22_contig_1_797	749	728646	729395	-1
416_1	Sal_fly_assembly_all_HQ_01_22_contig_4_160	242	128381	128623	-1
417_1	salmonella_bestbins_021821_scaffold_32_20	899	17215	18114	-1
418_1	Sal_fly_assembly_all_HQ_01_22_contig_8_302	617	237889	238506	-1
419_1	Sal_fly_assembly_all_HQ_01_22_contig_2_1022	749	905504	906253	1
420_1	Sal_fly_assembly_all_HQ_01_22_contig_2_1235	584	1110426	1111010	-1
421_1	Sal_fly_assembly_all_HQ_01_22_contig_9_121	482	99567	100049	-1
422_1	Sal_fly_assembly_all_HQ_01_22_contig_1_445	530	414275	414805	-1
423_1	salmonella_bestbins_021821_scaffold_20_9	1292	10722	12014	-1
424_1	salmonella_bestbins_021821_scaffold_7_42	425	49034	49459	1
425_1	Sal_fly_assembly_all_HQ_01_22_contig_2_277	506	249199	249705	-1
426_1	Sal_fly_assembly_all_HQ_01_22_contig_1_3	317	1013	1330	-1
427_1	Sal_fly_assembly_all_HQ_01_22_contig_1_59	110	50642	50809	-1
428_1	Sal_fly_assembly_all_HQ_01_22_contig_2_422	572	388140	388712	-1
429_1	Sal_fly_assembly_all_HQ_01_22_contig_2_479	290	435954	436244	-1
430_1	Sal_fly_assembly_all_HQ_01_22_contig_8_57	464	39989	40453	-1
431_1	Sal_fly_assembly_all_HQ_01_22_contig_9_65	278	53992	54270	1
432_1	Sal_fly_assembly_all_HQ_01_22_contig_2_1217	356	1092668	1093024	1
433_1	salmonella_bestbins_021821_scaffold_6_118	449	134811	135260	1
434_1	Sal_fly_assembly_all_HQ_01_22_contig_1_144	359	122215	122574	1
435_1	salmonella_bestbins_021821_scaffold_25_115	422	117320	117742	-1
436_1	salmonella_bestbins_021821_scaffold_0_27	2801	25173	27974	-1
437_1	Sal_fly_assembly_all_HQ_01_22_contig_3_552	1106	476477	477583	1
438_1	Sal_fly_assembly_all_HQ_01_22_contig_8_694	206	565789	565995	-1
439_1	salmonella_bestbins_021821_scaffold_0_138	806	148925	149731	1
440_1	Sal_fly_assembly_all_HQ_01_22_contig_1_337	464	309143	309607	1
441_1	Sal_fly_assembly_all_HQ_01_22_contig_9_123	332	100996	101328	1
442_1	salmonella_bestbins_021821_scaffold_0_421	1421	455338	456759	-1
443_1	Sal_fly_assembly_all_HQ_01_22_contig_4_445	215	387168	387383	-1
444_1	Sal_fly_assembly_all_HQ_01_22_contig_10_13	707	8918	9625	-1
445_1	Sal_fly_assembly_all_HQ_01_22_contig_8_593	200	482517	482717	1
446_1	Sal_fly_assembly_all_HQ_01_22_contig_4_614	1169	538712	539881	1
447_1	Sal_fly_assembly_all_HQ_01_22_contig_1_71	743	61313	62056	-1
448_1	Sal_fly_assembly_all_HQ_01_22_contig_4_9	587	4003	4590	-1
449_1	Sal_fly_assembly_all_HQ_01_22_contig_1_410	611	384307	384918	1
450_1	Sal_fly_assembly_all_HQ_01_22_contig_4_366	866	312206	313072	1
451_1	Sal_fly_assembly_all_HQ_01_22_contig_8_700	575	570520	571095	1
452_1	Sal_fly_assembly_all_HQ_01_22_contig_1_506	2384	470194	472578	-1
453_1	Sal_fly_assembly_all_HQ_01_22_contig_9_268	464	210507	210971	1
454_1	Sal_fly_assembly_all_HQ_01_22_contig_2_294	1352	268254	269606	-1
456_1	Sal_fly_assembly_all_HQ_01_22_contig_3_654	134	571677	571811	1
457_1	Sal_fly_assembly_all_HQ_01_22_contig_2_1353	293	1201205	1201498	1
458_1	Sal_fly_assembly_all_HQ_01_22_contig_9_286	395	222931	223326	1
459_1	Sal_fly_assembly_all_HQ_01_22_contig_2_819	1796	725384	727180	1
460_1	Sal_fly_assembly_all_HQ_01_22_contig_2_76	866	80704	81570	1
461_1	salmonella_bestbins_021821_scaffold_12_60	632	65971	66603	1
462_1	Sal_fly_assembly_all_HQ_01_22_contig_2_946	539	832496	833035	1
463_1	salmonella_bestbins_021821_scaffold_7_20	1202	23194	24396	-1
464_1	salmonella_bestbins_021821_scaffold_2_109	248	109925	110173	-1
466_1	salmonella_bestbins_021821_scaffold_21_58	788	60215	61003	-1
467_1	salmonella_bestbins_021821_scaffold_26_51	650	48552	49202	-1
468_1	Sal_fly_assembly_all_HQ_01_22_contig_1_724	257	664888	665145	1
469_1	Sal_fly_assembly_all_HQ_01_22_contig_2_1362	488	1212492	1212980	1
470_1	Sal_fly_assembly_all_HQ_01_22_contig_8_788	236	649289	649525	-1
471_1	Sal_fly_assembly_all_HQ_01_22_contig_1_421	1991	392758	394749	-1
472_1	salmonella_bestbins_021821_scaffold_29_33	1484	30367	31851	1
473_1	salmonella_bestbins_021821_scaffold_2_143	638	144326	144964	-1
474_1	salmonella_bestbins_021821_scaffold_3_48	1496	54976	56472	-1
475_1	Sal_fly_assembly_all_HQ_01_22_contig_10_4	278	2461	2739	-1
476_1	salmonella_bestbins_021821_scaffold_2_113	1781	114627	116408	-1
477_1	Sal_fly_assembly_all_HQ_01_22_contig_2_322	581	292874	293455	1
478_1	salmonella_bestbins_021821_scaffold_5_155	929	144311	145240	1
479_1	Sal_fly_assembly_all_HQ_01_22_contig_9_187	539	148782	149321	1
480_1	Sal_fly_assembly_all_HQ_01_22_contig_2_540	710	482286	482996	-1
481_1	Sal_fly_assembly_all_HQ_01_22_contig_1_903	323	825263	825586	1
482_1	salmonella_bestbins_021821_scaffold_19_49	2078	44415	46493	-1
483_1	Sal_fly_assembly_all_HQ_01_22_contig_1_662	272	615685	615957	1
484_1	salmonella_bestbins_021821_scaffold_5_208	536	212092	212628	-1
485_1	Sal_fly_assembly_all_HQ_01_22_contig_2_550	278	487576	487854	-1
486_1	salmonella_bestbins_021821_scaffold_4_51	512	53710	54222	-1
487_1	Sal_fly_assembly_all_HQ_01_22_contig_2_371	134	341736	341870	1
488_1	salmonella_bestbins_021821_scaffold_203_5	884	2359	3243	-1
489_1	Sal_fly_assembly_all_HQ_01_22_contig_9_253	653	203286	203939	1
490_1	salmonella_bestbins_021821_scaffold_6_119	2159	135257	137416	1
491_1	salmonella_bestbins_021821_scaffold_11_79	1544	107024	108568	1
492_1	Sal_fly_assembly_all_HQ_01_22_contig_1_850	365	770503	770868	-1
493_1	salmonella_bestbins_021821_scaffold_0_230	1454	245643	247097	-1
494_1	salmonella_bestbins_021821_scaffold_13_77	1421	58912	60333	1
495_1	Sal_fly_assembly_all_HQ_01_22_contig_2_1635	449	1465187	1465636	-1
496_1	salmonella_bestbins_021821_scaffold_4_77	770	85096	85866	-1
497_1	Sal_fly_assembly_all_HQ_01_22_contig_2_1161	1922	1046452	1048374	1
498_1	salmonella_bestbins_021821_scaffold_7_48	1646	55405	57051	1
499_1	Sal_fly_assembly_all_HQ_01_22_contig_9_177	476	141279	141755	1
500_1	Sal_fly_assembly_all_HQ_01_22_contig_9_18	128	18563	18691	1
501_1	Sal_fly_assembly_all_HQ_01_22_contig_1_480	947	444585	445532	-1
502_1	Sal_fly_assembly_all_HQ_01_22_contig_2_106	356	111308	111664	1
503_1	Sal_fly_assembly_all_HQ_01_22_contig_2_1306	470	1168605	1169075	-1
504_1	Sal_fly_assembly_all_HQ_01_22_contig_8_21	224	14927	15151	-1
505_1	Sal_fly_assembly_all_HQ_01_22_contig_2_875	2114	762608	764722	-1
506_1	salmonella_bestbins_021821_scaffold_25_105	1118	107200	108318	-1
507_1	Sal_fly_assembly_all_HQ_01_22_contig_1_86	992	74430	75422	1
508_1	Sal_fly_assembly_all_HQ_01_22_contig_1_169	383	144722	145105	-1
509_1	Sal_fly_assembly_all_HQ_01_22_contig_2_746	320	656052	656372	-1
510_1	Sal_fly_assembly_all_HQ_01_22_contig_1_150	1028	126388	127416	-1
511_1	Sal_fly_assembly_all_HQ_01_22_contig_1_918	377	849305	849682	-1
512_1	Sal_fly_assembly_all_HQ_01_22_contig_2_1326	707	1181723	1182430	-1
513_1	salmonella_bestbins_021821_scaffold_40_30	1475	29859	31334	1
514_1	salmonella_bestbins_021821_scaffold_16_12	152	10692	10955	-1
515_1	salmonella_bestbins_021821_scaffold_3_153	1691	184715	186406	-1
516_1	salmonella_bestbins_021821_scaffold_13_113	758	91965	92723	-1
517_1	Sal_fly_assembly_all_HQ_01_22_contig_2_392	350	357852	358202	-1
518_1	Sal_fly_assembly_all_HQ_01_22_contig_2_1318	119	1176481	1176600	-1
519_1	Sal_fly_assembly_all_HQ_01_22_contig_2_234	1370	211279	212649	-1
520_1	Sal_fly_assembly_all_HQ_01_22_contig_2_1164	1028	1051259	1052287	1
521_1	Sal_fly_assembly_all_HQ_01_22_contig_8_264	542	207463	208005	1
522_1	salmonella_bestbins_021821_scaffold_49_24	692	25312	26004	1
523_1	Sal_fly_assembly_all_HQ_01_22_contig_3_614	131	529469	529600	1
524_1	Sal_fly_assembly_all_HQ_01_22_contig_8_672	980	548115	549095	-1
525_1	Sal_fly_assembly_all_HQ_01_22_contig_2_918	1088	804151	805239	-1
526_1	Sal_fly_assembly_all_HQ_01_22_contig_1_696	644	643929	644573	-1
527_1	Sal_fly_assembly_all_HQ_01_22_contig_2_785	458	691149	691607	1
528_1	salmonella_bestbins_021821_scaffold_17_11	539	15069	15608	1
529_1	Sal_fly_assembly_all_HQ_01_22_contig_1_1030	89	956497	956586	-1
530_1	salmonella_bestbins_021821_scaffold_26_53	1397	51332	52729	1
531_1	salmonella_bestbins_021821_scaffold_3_187	998	219768	220766	1
532_1	Sal_fly_assembly_all_HQ_01_22_contig_1_532	968	496223	497191	-1
533_1	salmonella_bestbins_021821_scaffold_16_83	2252	76631	78883	-1
534_1	Sal_fly_assembly_all_HQ_01_22_contig_1_93	197	81892	82089	-1
535_1	Sal_fly_assembly_all_HQ_01_22_contig_2_1632	449	1463003	1463452	-1
536_1	Sal_fly_assembly_all_HQ_01_22_contig_3_360	245	308041	308286	1
537_1	Sal_fly_assembly_all_HQ_01_22_contig_9_5	1391	2312	3703	1
538_1	Sal_fly_assembly_all_HQ_01_22_contig_16_108	347	74433	74780	-1
539_1	Sal_fly_assembly_all_HQ_01_22_contig_1_230	1847	201013	202860	-1
540_1	salmonella_bestbins_021821_scaffold_4_6	707	3972	4679	1
541_1	Sal_fly_assembly_all_HQ_01_22_contig_4_349	1136	296259	297395	-1
542_1	Sal_fly_assembly_all_HQ_01_22_contig_3_283	587	239114	239701	1
543_1	Sal_fly_assembly_all_HQ_01_22_contig_2_1436	329	1287453	1287782	1
544_1	salmonella_bestbins_021821_scaffold_6_223	1454	243342	244796	1
545_1	Sal_fly_assembly_all_HQ_01_22_contig_4_311	605	266204	266809	-1
546_1	Sal_fly_assembly_all_HQ_01_22_contig_2_734	401	646365	646766	1
547_1	Sal_fly_assembly_all_HQ_01_22_contig_9_137	578	110961	111539	-1
548_1	salmonella_bestbins_021821_scaffold_1_127	251	140010	140324	1
549_1	Sal_fly_assembly_all_HQ_01_22_contig_8_652	194	528289	528486	1
550_1	Sal_fly_assembly_all_HQ_01_22_contig_8_978	434	794591	795025	-1
551_1	salmonella_bestbins_021821_scaffold_25_43	737	44919	45656	-1
552_1	Sal_fly_assembly_all_HQ_01_22_contig_2_1689	362	1529532	1529894	1
553_1	Sal_fly_assembly_all_HQ_01_22_contig_2_836	512	743689	744201	1
554_1	salmonella_bestbins_021821_scaffold_25_143	1022	143313	144335	1
555_1	Sal_fly_assembly_all_HQ_01_22_contig_1_245	725	215401	216126	-1
556_1	Sal_fly_assembly_all_HQ_01_22_contig_1_1020	1094	947892	948986	1
557_1	Sal_fly_assembly_all_HQ_01_22_contig_3_553	770	477593	478363	1
558_1	Sal_fly_assembly_all_HQ_01_22_contig_3_436	605	373804	374409	1
559_1	Sal_fly_assembly_all_HQ_01_22_contig_8_385	269	303916	304185	-1
560_1	Sal_fly_assembly_all_HQ_01_22_contig_8_3	1097	1266	2363	1
561_1	Sal_fly_assembly_all_HQ_01_22_contig_2_1148	614	1032715	1033329	1
562_1	salmonella_bestbins_021821_scaffold_3_189	932	221266	222198	1
563_1	Sal_fly_assembly_all_HQ_01_22_contig_3_432	209	371889	372098	1
564_1	salmonella_bestbins_021821_scaffold_0_404	524	438612	439136	-1
565_1	Sal_fly_assembly_all_HQ_01_22_contig_1_400	1613	374486	376099	-1
566_1	Sal_fly_assembly_all_HQ_01_22_contig_1_485	1631	450180	451811	-1
567_1	Sal_fly_assembly_all_HQ_01_22_contig_2_521	479	468193	468672	-1
568_1	Sal_fly_assembly_all_HQ_01_22_contig_4_242	638	204563	205201	-1
569_1	salmonella_bestbins_021821_scaffold_3_104	1124	115970	117094	-1
570_1	Sal_fly_assembly_all_HQ_01_22_contig_1_1004	1439	935580	937019	1
571_1	Sal_fly_assembly_all_HQ_01_22_contig_9_55	401	45399	45800	-1
572_1	Sal_fly_assembly_all_HQ_01_22_contig_4_247	695	209184	209879	1
573_1	Sal_fly_assembly_all_HQ_01_22_contig_4_315	329	268035	268364	-1
574_1	Sal_fly_assembly_all_HQ_01_22_contig_2_311	851	282458	283309	-1
575_1	Sal_fly_assembly_all_HQ_01_22_contig_8_936	416	772260	772676	-1
576_1	Sal_fly_assembly_all_HQ_01_22_contig_2_497	278	447252	447530	1
577_1	Sal_fly_assembly_all_HQ_01_22_contig_2_905	809	789687	790496	1
578_1	salmonella_bestbins_021821_scaffold_11_59	200	88040	88240	-1
579_1	salmonella_bestbins_021821_scaffold_22_9	1070	9735	10805	-1
580_1	salmonella_bestbins_021821_scaffold_23_67	1118	69050	70168	1
581_1	Sal_fly_assembly_all_HQ_01_22_contig_6_28	215	21210	21425	1
582_1	Sal_fly_assembly_all_HQ_01_22_contig_8_953	146	781316	781462	-1
583_1	Sal_fly_assembly_all_HQ_01_22_contig_8_260	434	204530	204964	1
584_1	salmonella_bestbins_021821_scaffold_11_89	518	124385	124903	-1
585_1	Sal_fly_assembly_all_HQ_01_22_contig_3_131	248	107794	108042	1
586_1	Sal_fly_assembly_all_HQ_01_22_contig_8_6	431	3708	4139	1
587_1	Sal_fly_assembly_all_HQ_01_22_contig_4_498	260	432056	432316	1
588_1	Sal_fly_assembly_all_HQ_01_22_contig_3_117	275	97294	97569	1
589_1	salmonella_bestbins_021821_scaffold_1_305	689	339508	340197	-1
590_1	Sal_fly_assembly_all_HQ_01_22_contig_8_222	407	177008	177415	1
591_1	salmonella_bestbins_021821_scaffold_0_232	878	248506	249384	-1
592_1	Sal_fly_assembly_all_HQ_01_22_contig_2_754	1280	666205	667485	1
593_1	Sal_fly_assembly_all_HQ_01_22_contig_8_590	1460	479684	481144	1
594_1	Sal_fly_assembly_all_HQ_01_22_contig_8_744	764	610722	611486	1
595_1	salmonella_bestbins_021821_scaffold_14_64	812	68532	69344	-1
596_1	salmonella_bestbins_021821_scaffold_5_170	1010	164207	165217	1
597_1	salmonella_bestbins_021821_scaffold_2_23	1283	27108	28391	1
598_1	Sal_fly_assembly_all_HQ_01_22_contig_2_708	845	626171	627016	-1
599_1	salmonella_bestbins_021821_scaffold_0_328	899	352109	353008	1
600_1	salmonella_bestbins_021821_scaffold_8_57	1259	54685	55944	-1
601_1	salmonella_bestbins_021821_scaffold_50_6	758	4308	5066	-1
602_1	Sal_fly_assembly_all_HQ_01_22_contig_8_460	755	374508	375263	-1
603_1	Sal_fly_assembly_all_HQ_01_22_contig_14_3	188	2136	2324	1
604_1	salmonella_bestbins_021821_scaffold_2_139	911	140109	141020	1
605_1	salmonella_bestbins_021821_scaffold_5_254	3524	258538	262062	1
606_1	Sal_fly_assembly_all_HQ_01_22_contig_2_613	656	540351	541007	-1
607_1	Sal_fly_assembly_all_HQ_01_22_contig_9_122	641	100049	100690	-1
608_1	salmonella_bestbins_021821_scaffold_5_277	713	284414	285127	1
609_1	Sal_fly_assembly_all_HQ_01_22_contig_8_527	461	430997	431458	-1
610_1	salmonella_bestbins_021821_scaffold_2_314	299	335587	335886	-1
611_1	Sal_fly_assembly_all_HQ_01_22_contig_1_357	737	329176	329913	-1
612_1	Sal_fly_assembly_all_HQ_01_22_contig_2_1505	1478	1346188	1347666	1
613_1	Sal_fly_assembly_all_HQ_01_22_contig_1_613	293	565014	565307	1
614_1	Sal_fly_assembly_all_HQ_01_22_contig_4_321	596	271720	272316	-1
615_1	Sal_fly_assembly_all_HQ_01_22_contig_2_324	587	294946	295533	-1
616_1	Sal_fly_assembly_all_HQ_01_22_contig_1_470	692	438953	439645	-1
617_1	Sal_fly_assembly_all_HQ_01_22_contig_3_12	497	9396	9893	-1
618_1	salmonella_bestbins_021821_scaffold_12_45	1433	50344	51777	1
619_1	Sal_fly_assembly_all_HQ_01_22_contig_1_989	689	914841	915530	1
620_1	salmonella_bestbins_021821_scaffold_32_15	659	12993	13652	1
621_1	salmonella_bestbins_021821_scaffold_2_204	1775	213305	215080	1
622_1	salmonella_bestbins_021821_scaffold_49_2	383	336	719	1
623_1	Sal_fly_assembly_all_HQ_01_22_contig_3_455	755	388551	389306	1
624_1	Sal_fly_assembly_all_HQ_01_22_contig_2_96	296	101641	101937	-1
625_1	Sal_fly_assembly_all_HQ_01_22_contig_3_649	704	563650	564354	1
626_1	Sal_fly_assembly_all_HQ_01_22_contig_1_76	1862	65321	67183	-1
627_1	Sal_fly_assembly_all_HQ_01_22_contig_8_713	464	583159	583623	-1
628_1	Sal_fly_assembly_all_HQ_01_22_contig_9_202	281	161059	161340	-1
629_1	Sal_fly_assembly_all_HQ_01_22_contig_1_232	725	203477	204202	-1
630_1	Sal_fly_assembly_all_HQ_01_22_contig_1_861	257	780718	780975	1
631_1	Sal_fly_assembly_all_HQ_01_22_contig_1_895	626	818156	818782	-1
632_1	salmonella_bestbins_021821_scaffold_139_8	584	6450	7034	-1
633_1	Sal_fly_assembly_all_HQ_01_22_contig_1_422	1229	394757	395986	-1
634_1	Sal_fly_assembly_all_HQ_01_22_contig_3_688	512	598133	598645	-1
635_1	salmonella_bestbins_021821_scaffold_6_153	1430	173956	175386	1
636_1	salmonella_bestbins_021821_scaffold_2_340	2135	356154	358289	-1
637_1	salmonella_bestbins_021821_scaffold_7_115	1013	127710	128723	-1
638_1	Sal_fly_assembly_all_HQ_01_22_contig_2_193	212	180244	180456	-1
639_1	Sal_fly_assembly_all_HQ_01_22_contig_8_607	128	493169	493297	-1
640_1	salmonella_bestbins_021821_scaffold_1_380	920	426693	427613	1
641_1	salmonella_bestbins_021821_scaffold_19_12	656	6596	7252	1
642_1	Sal_fly_assembly_all_HQ_01_22_contig_3_691	299	599559	599858	1
643_1	Sal_fly_assembly_all_HQ_01_22_contig_9_244	170	197277	197447	-1
644_1	Sal_fly_assembly_all_HQ_01_22_contig_3_162	866	129399	130265	-1
645_1	salmonella_bestbins_021821_scaffold_176_10	539	4294	4833	1
646_1	salmonella_bestbins_021821_scaffold_1_203	416	222014	222430	1
647_1	salmonella_bestbins_021821_scaffold_8_67	689	65862	66551	1
648_1	Sal_fly_assembly_all_HQ_01_22_contig_2_241	281	217021	217302	1
649_1	Sal_fly_assembly_all_HQ_01_22_contig_4_385	1073	329016	330089	-1
650_1	salmonella_bestbins_021821_scaffold_16_1	302	395	697	1
651_1	salmonella_bestbins_021821_scaffold_27_49	311	47333	47644	1
652_1	Sal_fly_assembly_all_HQ_01_22_contig_4_92	668	69618	70286	-1
653_1	salmonella_bestbins_021821_scaffold_6_10	284	9772	10056	-1
654_1	Sal_fly_assembly_all_HQ_01_22_contig_1_866	932	787447	788379	1
655_1	Sal_fly_assembly_all_HQ_01_22_contig_1_665	1004	617597	618601	1
656_1	salmonella_bestbins_021821_scaffold_14_82	1451	88412	89863	1
657_1	salmonella_bestbins_021821_scaffold_11_9	713	12843	13556	-1
658_1	salmonella_bestbins_021821_scaffold_2_250	272	268762	269034	-1
659_1	Sal_fly_assembly_all_HQ_01_22_contig_2_229	1295	206360	207655	-1
660_1	Sal_fly_assembly_all_HQ_01_22_contig_4_225	947	188839	189786	-1
661_1	Sal_fly_assembly_all_HQ_01_22_contig_4_16	230	9005	9235	1
662_1	salmonella_bestbins_021821_scaffold_8_60	848	58687	59535	1
663_1	salmonella_bestbins_021821_scaffold_243_4	203	2459	2662	-1
664_1	Sal_fly_assembly_all_HQ_01_22_contig_2_300	1004	273333	274337	-1
665_1	salmonella_bestbins_021821_scaffold_6_123	1214	140025	141239	1
666_1	Sal_fly_assembly_all_HQ_01_22_contig_1_898	1688	820271	821959	-1
667_1	Sal_fly_assembly_all_HQ_01_22_contig_2_302	992	275742	276734	1
668_1	Sal_fly_assembly_all_HQ_01_22_contig_8_403	464	317238	317702	1
669_1	Sal_fly_assembly_all_HQ_01_22_contig_3_101	671	82926	83597	-1
670_1	salmonella_bestbins_021821_scaffold_3_37	275	44028	44303	-1
671_1	salmonella_bestbins_021821_scaffold_1_4	1601	12419	14020	1
672_1	salmonella_bestbins_021821_scaffold_7_78	599	89739	90338	1
673_1	Sal_fly_assembly_all_HQ_01_22_contig_9_66	1466	54267	55733	1
674_1	Sal_fly_assembly_all_HQ_01_22_contig_3_341	485	287936	288421	-1
675_1	salmonella_bestbins_021821_scaffold_27_27	728	30807	31535	1
676_1	salmonella_bestbins_021821_scaffold_1_129	449	140598	141047	1
677_1	salmonella_bestbins_021821_scaffold_6_135	1220	153655	154875	1
678_1	salmonella_bestbins_021821_scaffold_0_218	509	231897	232406	1
679_1	Sal_fly_assembly_all_HQ_01_22_contig_1_266	476	236650	237126	-1
680_1	Sal_fly_assembly_all_HQ_01_22_contig_2_777	1007	683935	684942	-1
681_1	Sal_fly_assembly_all_HQ_01_22_contig_8_401	230	316725	316955	1
682_1	Sal_fly_assembly_all_HQ_01_22_contig_2_1171	1019	1057774	1058793	-1
683_1	salmonella_bestbins_021821_scaffold_11_25	2213	29324	31537	-1
684_1	Sal_fly_assembly_all_HQ_01_22_contig_6_8	1028	5491	6519	1
685_1	salmonella_bestbins_021821_scaffold_3_254	863	291651	292514	1
686_1	salmonella_bestbins_021821_scaffold_49_16	635	18175	18810	-1
687_1	salmonella_bestbins_021821_scaffold_2_241	935	259054	259989	1
688_1	Sal_fly_assembly_all_HQ_01_22_contig_16_114	227	81146	81373	1
689_1	salmonella_bestbins_021821_scaffold_11_87	3887	118647	122534	-1
690_1	salmonella_bestbins_021821_scaffold_1_297	779	330528	331307	1
692_1	Sal_fly_assembly_all_HQ_01_22_contig_2_1498	389	1341251	1341640	1
693_1	Sal_fly_assembly_all_HQ_01_22_contig_2_1167	539	1054214	1054753	1
694_1	salmonella_bestbins_021821_scaffold_3_199	1538	232102	233640	-1
695_1	Sal_fly_assembly_all_HQ_01_22_contig_2_1572	548	1415316	1415864	1
696_1	Sal_fly_assembly_all_HQ_01_22_contig_8_629	209	511001	511210	1
697_1	salmonella_bestbins_021821_scaffold_1_340	404	377370	377774	-1
698_1	salmonella_bestbins_021821_scaffold_11_27	314	32697	33011	1
699_1	Sal_fly_assembly_all_HQ_01_22_contig_1_902	455	824721	825176	-1
700_1	Sal_fly_assembly_all_HQ_01_22_contig_2_1542	281	1387886	1388167	-1
701_1	Sal_fly_assembly_all_HQ_01_22_contig_2_64	566	67498	68064	1
702_1	Sal_fly_assembly_all_HQ_01_22_contig_8_732	479	598286	598765	1
703_1	salmonella_bestbins_021821_scaffold_0_219	1067	232403	233470	1
704_1	salmonella_bestbins_021821_scaffold_1_140	557	151595	152152	-1
705_1	salmonella_bestbins_021821_scaffold_2_86	1010	87987	88997	1
706_1	Sal_fly_assembly_all_HQ_01_22_contig_4_410	305	349569	349874	-1
707_1	salmonella_bestbins_021821_scaffold_16_11	521	9412	9933	-1
708_1	Sal_fly_assembly_all_HQ_01_22_contig_8_848	389	698068	698457	-1
709_1	Sal_fly_assembly_all_HQ_01_22_contig_4_144	1478	114870	116348	-1
710_1	Sal_fly_assembly_all_HQ_01_22_contig_4_40	719	30608	31327	-1
711_1	salmonella_bestbins_021821_scaffold_3_108	1496	122632	124128	1
712_1	salmonella_bestbins_021821_scaffold_0_159	1610	170472	172082	-1
713_1	salmonella_bestbins_021821_scaffold_1_216	1031	237060	238091	-1
714_1	Sal_fly_assembly_all_HQ_01_22_contig_8_572	323	466303	466626	-1
715_1	Sal_fly_assembly_all_HQ_01_22_contig_2_595	653	525401	526054	-1
716_1	salmonella_bestbins_021821_scaffold_6_188	632	211880	212512	-1
717_1	salmonella_bestbins_021821_scaffold_13_23	488	17293	17781	1
718_1	Sal_fly_assembly_all_HQ_01_22_contig_2_158	1439	154764	156203	1
719_1	Sal_fly_assembly_all_HQ_01_22_contig_4_701	1109	643739	644848	1
720_1	salmonella_bestbins_021821_scaffold_14_71	548	75501	76049	1
721_1	salmonella_bestbins_021821_scaffold_19_73	665	67890	68555	-1
722_1	Sal_fly_assembly_all_HQ_01_22_contig_5_9	266	7662	7928	1
723_1	salmonella_bestbins_021821_scaffold_14_28	1079	30781	31860	1
724_1	salmonella_bestbins_021821_scaffold_0_191	1325	207869	209194	-1
725_1	Sal_fly_assembly_all_HQ_01_22_contig_1_795	905	725823	726728	-1
726_1	salmonella_bestbins_021821_scaffold_6_105	1403	111776	113179	-1
727_1	Sal_fly_assembly_all_HQ_01_22_contig_1_544	1322	506753	508075	-1
728_1	salmonella_bestbins_021821_scaffold_2_199	1367	207205	208572	1
729_1	Sal_fly_assembly_all_HQ_01_22_contig_8_161	911	126365	127276	-1
730_1	salmonella_bestbins_021821_scaffold_6_154	1406	175550	176956	1
731_1	salmonella_bestbins_021821_scaffold_8_39	311	38725	39036	-1
732_1	salmonella_bestbins_021821_scaffold_176_1	599	36	635	1
733_1	salmonella_bestbins_021821_scaffold_4_109	1202	122633	123835	1
734_1	salmonella_bestbins_021821_scaffold_31_43	368	42755	43123	1
735_1	Sal_fly_assembly_all_HQ_01_22_contig_2_85	935	92336	93271	1
736_1	Sal_fly_assembly_all_HQ_01_22_contig_3_407	458	348244	348702	-1
737_1	Sal_fly_assembly_all_HQ_01_22_contig_4_355	689	304670	305359	-1
738_1	salmonella_bestbins_021821_scaffold_6_53	884	56266	57150	-1
739_1	Sal_fly_assembly_all_HQ_01_22_contig_2_1464	515	1312189	1312704	1
740_1	salmonella_bestbins_021821_scaffold_2_101	242	101588	101830	-1
741_1	Sal_fly_assembly_all_HQ_01_22_contig_2_1316	512	1175535	1176047	-1
742_1	Sal_fly_assembly_all_HQ_01_22_contig_3_154	722	124444	125166	-1
743_1	Sal_fly_assembly_all_HQ_01_22_contig_2_1655	1175	1486913	1488088	-1
744_1	Sal_fly_assembly_all_HQ_01_22_contig_8_282	392	221019	221411	1
745_1	Sal_fly_assembly_all_HQ_01_22_contig_4_521	770	456055	456825	1
746_1	salmonella_bestbins_021821_scaffold_21_40	1040	39014	40054	1
747_1	Sal_fly_assembly_all_HQ_01_22_contig_3_419	1301	358138	359439	1
748_1	Sal_fly_assembly_all_HQ_01_22_contig_3_608	248	524436	524684	1
749_1	salmonella_bestbins_021821_scaffold_1_101	197	117890	118087	1
750_1	Sal_fly_assembly_all_HQ_01_22_contig_2_598	1559	527967	529526	1
751_1	Sal_fly_assembly_all_HQ_01_22_contig_8_771	650	636516	637166	-1
752_1	Sal_fly_assembly_all_HQ_01_22_contig_2_578	188	511205	511393	1
753_1	salmonella_bestbins_021821_scaffold_20_48	698	54253	54951	-1
754_1	salmonella_bestbins_021821_scaffold_1_257	1409	286703	288112	-1
755_1	salmonella_bestbins_021821_scaffold_4_53	2657	55011	57668	-1
756_1	salmonella_bestbins_021821_scaffold_1_103	425	119695	120120	1
757_1	salmonella_bestbins_021821_scaffold_3_243	1277	283468	284745	1
758_1	salmonella_bestbins_021821_scaffold_1_172	386	192374	192760	1
759_1	salmonella_bestbins_021821_scaffold_7_21	1325	24411	25736	-1
760_1	Sal_fly_assembly_all_HQ_01_22_contig_2_885	200	770046	770246	-1
761_1	salmonella_bestbins_021821_scaffold_16_7	1124	5599	6723	1
762_1	salmonella_bestbins_021821_scaffold_17_41	170	42430	42675	1
763_1	salmonella_bestbins_021821_scaffold_169_1	341	1	342	-1
764_1	Sal_fly_assembly_all_HQ_01_22_contig_4_650	1004	588102	589106	-1
765_1	Sal_fly_assembly_all_HQ_01_22_contig_1_644	2456	594877	597333	-1
766_1	salmonella_bestbins_021821_scaffold_22_30	1190	40946	42136	1
767_1	salmonella_bestbins_021821_scaffold_7_67	554	76234	76788	-1
768_1	salmonella_bestbins_021821_scaffold_21_31	1193	28867	30060	-1
769_1	salmonella_bestbins_021821_scaffold_0_385	275	413573	413848	-1
770_1	salmonella_bestbins_021821_scaffold_30_26	284	32001	32285	-1
771_1	Sal_fly_assembly_all_HQ_01_22_contig_2_902	1181	785114	786295	1
772_1	salmonella_bestbins_021821_scaffold_20_62	992	66818	67810	1
773_1	Sal_fly_assembly_all_HQ_01_22_contig_8_192	494	157306	157800	1
774_1	salmonella_bestbins_021821_scaffold_16_70	1343	65434	66777	1
775_1	salmonella_bestbins_021821_scaffold_4_141	119	160242	160364	-1
776_1	Sal_fly_assembly_all_HQ_01_22_contig_2_1650	2135	1482051	1484186	1
777_1	Sal_fly_assembly_all_HQ_01_22_contig_1_991	1226	916010	917236	-1
778_1	Sal_fly_assembly_all_HQ_01_22_contig_4_214	1109	179341	180450	-1
779_1	Sal_fly_assembly_all_HQ_01_22_contig_2_1024	1643	907661	909304	1
780_1	Sal_fly_assembly_all_HQ_01_22_contig_9_276	491	217087	217578	1
781_1	Sal_fly_assembly_all_HQ_01_22_contig_2_1172	188	1058793	1058981	-1
782_1	Sal_fly_assembly_all_HQ_01_22_contig_10_18	182	11631	11813	-1
783_1	Sal_fly_assembly_all_HQ_01_22_contig_16_46	545	27877	28422	1
784_1	salmonella_bestbins_021821_scaffold_3_188	464	220778	221242	1
785_1	salmonella_bestbins_021821_scaffold_1_226	3677	252359	256036	-1
786_1	salmonella_bestbins_021821_scaffold_2_148	593	148695	149288	1
787_1	Sal_fly_assembly_all_HQ_01_22_contig_8_653	2525	528441	530966	1
788_1	Sal_fly_assembly_all_HQ_01_22_contig_2_119	146	119207	119353	1
789_1	Sal_fly_assembly_all_HQ_01_22_contig_4_188	440	157895	158335	1
790_1	Sal_fly_assembly_all_HQ_01_22_contig_3_370	752	315679	316431	1
791_1	Sal_fly_assembly_all_HQ_01_22_contig_2_90	401	98091	98492	1
792_1	salmonella_bestbins_021821_scaffold_2_330	1007	348591	349598	-1
793_1	Sal_fly_assembly_all_HQ_01_22_contig_2_1282	692	1148847	1149539	-1
794_1	salmonella_bestbins_021821_scaffold_25_46	1562	46871	48433	-1
795_1	Sal_fly_assembly_all_HQ_01_22_contig_4_295	539	251146	251685	1
796_1	salmonella_bestbins_021821_scaffold_6_245	818	263754	264572	1
797_1	Sal_fly_assembly_all_HQ_01_22_contig_1_469	359	438196	438555	1
798_1	Sal_fly_assembly_all_HQ_01_22_contig_4_587	254	513261	513515	1
799_1	Sal_fly_assembly_all_HQ_01_22_contig_3_46	866	39162	40028	-1
800_1	Sal_fly_assembly_all_HQ_01_22_contig_2_956	1553	845977	847530	-1
801_1	salmonella_bestbins_021821_scaffold_3_54	2447	63048	65495	-1
802_1	salmonella_bestbins_021821_scaffold_5_283	965	290917	291882	-1
803_1	Sal_fly_assembly_all_HQ_01_22_contig_2_881	722	766921	767643	-1
804_1	Sal_fly_assembly_all_HQ_01_22_contig_1_597	332	553002	553334	1
805_1	Sal_fly_assembly_all_HQ_01_22_contig_3_338	770	284662	285432	-1
806_1	salmonella_bestbins_021821_scaffold_0_216	494	230560	231054	1
807_1	salmonella_bestbins_021821_scaffold_1_227	3641	256082	259723	-1
808_1	salmonella_bestbins_021821_scaffold_13_85	2648	62866	65514	1
809_1	salmonella_bestbins_021821_scaffold_22_27	11474	25840	37314	1
810_1	Sal_fly_assembly_all_HQ_01_22_contig_8_90	431	66091	66522	-1
811_1	salmonella_bestbins_021821_scaffold_4_86	767	94799	95566	-1
812_1	Sal_fly_assembly_all_HQ_01_22_contig_2_16	215	19510	19725	-1
813_1	Sal_fly_assembly_all_HQ_01_22_contig_2_333	395	303072	303467	-1
814_1	Sal_fly_assembly_all_HQ_01_22_contig_8_92	617	68113	68730	1
815_1	Sal_fly_assembly_all_HQ_01_22_contig_8_565	503	461380	461883	-1
816_1	Sal_fly_assembly_all_HQ_01_22_contig_8_384	443	303446	303889	-1
817_1	Sal_fly_assembly_all_HQ_01_22_contig_2_1649	782	1481060	1481842	1
818_1	Sal_fly_assembly_all_HQ_01_22_contig_2_289	509	263267	263776	-1
819_1	Sal_fly_assembly_all_HQ_01_22_contig_2_138	1556	136633	138189	-1
820_1	salmonella_bestbins_021821_scaffold_3_249	1223	287648	288871	1
821_1	Sal_fly_assembly_all_HQ_01_22_contig_1_402	158	377785	377943	-1
822_1	salmonella_bestbins_021821_scaffold_3_28	236	30802	31038	1
823_1	Sal_fly_assembly_all_HQ_01_22_contig_1_34	908	27631	28539	-1
824_1	salmonella_bestbins_021821_scaffold_8_45	902	42476	43378	-1
825_1	Sal_fly_assembly_all_HQ_01_22_contig_8_97	785	72136	72921	1
826_1	Sal_fly_assembly_all_HQ_01_22_contig_8_428	326	344352	344678	1
827_1	salmonella_bestbins_021821_scaffold_8_64	515	63326	63841	-1
828_1	Sal_fly_assembly_all_HQ_01_22_contig_8_717	167	588686	588853	-1
829_1	salmonella_bestbins_021821_scaffold_23_59	1433	58062	59495	-1
830_1	salmonella_bestbins_021821_scaffold_7_107	1427	119309	120736	1
831_1	Sal_fly_assembly_all_HQ_01_22_contig_4_118	440	96719	97159	-1
832_1	Sal_fly_assembly_all_HQ_01_22_contig_8_388	617	306611	307228	-1
833_1	Sal_fly_assembly_all_HQ_01_22_contig_3_109	854	90733	91587	-1
834_1	Sal_fly_assembly_all_HQ_01_22_contig_8_548	473	448895	449368	1
835_1	Sal_fly_assembly_all_HQ_01_22_contig_2_381	863	350139	351002	-1
836_1	salmonella_bestbins_021821_scaffold_13_104	5258	81474	86732	1
837_1	salmonella_bestbins_021821_scaffold_8_3	584	829	1413	-1
838_1	Sal_fly_assembly_all_HQ_01_22_contig_2_1338	2483	1189372	1191855	1
839_1	Sal_fly_assembly_all_HQ_01_22_contig_1_253	1157	225166	226323	-1
840_1	Sal_fly_assembly_all_HQ_01_22_contig_1_208	206	185393	185617	1
841_1	Sal_fly_assembly_all_HQ_01_22_contig_8_25	173	19755	19928	-1
842_1	salmonella_bestbins_021821_scaffold_0_48	734	48606	49340	-1
843_1	salmonella_bestbins_021821_scaffold_3_102	578	114809	115387	1
844_1	Sal_fly_assembly_all_HQ_01_22_contig_2_977	1103	867243	868346	-1
845_1	Sal_fly_assembly_all_HQ_01_22_contig_3_628	692	544741	545433	1
846_1	Sal_fly_assembly_all_HQ_01_22_contig_4_147	1436	119410	120846	-1
847_1	Sal_fly_assembly_all_HQ_01_22_contig_1_592	404	548128	548532	1
848_1	Sal_fly_assembly_all_HQ_01_22_contig_2_255	404	232281	232685	-1
849_1	Sal_fly_assembly_all_HQ_01_22_contig_2_1140	281	1026459	1026740	1
850_1	Sal_fly_assembly_all_HQ_01_22_contig_1_465	491	433477	433968	1
851_1	salmonella_bestbins_021821_scaffold_14_47	716	49428	50144	1
852_1	Sal_fly_assembly_all_HQ_01_22_contig_7_3	167	678	845	1
853_1	Sal_fly_assembly_all_HQ_01_22_contig_3_27	329	20208	20537	-1
854_1	Sal_fly_assembly_all_HQ_01_22_contig_9_246	1085	198161	199246	-1
855_1	Sal_fly_assembly_all_HQ_01_22_contig_8_615	305	498996	499301	-1
856_1	salmonella_bestbins_021821_scaffold_91_1	683	451	1134	-1
857_1	salmonella_bestbins_021821_scaffold_16_150	620	152418	153038	1
858_1	Sal_fly_assembly_all_HQ_01_22_contig_8_23	557	16983	17540	1
859_1	Sal_fly_assembly_all_HQ_01_22_contig_9_76	233	63754	63987	-1
860_1	salmonella_bestbins_021821_scaffold_54_11	332	4915	5247	1
861_1	salmonella_bestbins_021821_scaffold_2_45	530	46632	47162	1
862_1	Sal_fly_assembly_all_HQ_01_22_contig_3_2	272	347	619	-1
863_1	salmonella_bestbins_021821_scaffold_29_41	2798	37257	40055	1
864_1	Sal_fly_assembly_all_HQ_01_22_contig_1_98	569	86305	86874	-1
865_1	salmonella_bestbins_021821_scaffold_7_103	1406	113614	115020	-1
866_1	salmonella_bestbins_021821_scaffold_4_67	479	75094	75573	1
867_1	salmonella_bestbins_021821_scaffold_8_87	1022	85734	86756	1
868_1	Sal_fly_assembly_all_HQ_01_22_contig_2_1090	791	983381	984172	-1
869_1	salmonella_bestbins_021821_scaffold_1_304	689	338771	339460	-1
870_1	Sal_fly_assembly_all_HQ_01_22_contig_8_947	653	778399	779052	-1
871_1	Sal_fly_assembly_all_HQ_01_22_contig_4_360	233	308482	308715	-1
872_1	Sal_fly_assembly_all_HQ_01_22_contig_2_691	266	605745	606011	-1
873_1	salmonella_bestbins_021821_scaffold_19_77	470	71424	71894	1
874_1	salmonella_bestbins_021821_scaffold_20_34	584	38615	39199	1
875_1	Sal_fly_assembly_all_HQ_01_22_contig_4_353	1010	303397	304407	-1
876_1	salmonella_bestbins_021821_scaffold_2_34	326	34832	35158	1
877_1	Sal_fly_assembly_all_HQ_01_22_contig_2_928	2132	813249	815381	1
878_1	Sal_fly_assembly_all_HQ_01_22_contig_9_13	797	11745	12542	1
879_1	salmonella_bestbins_021821_scaffold_2_277	311	293104	293415	-1
880_1	salmonella_bestbins_021821_scaffold_1_332	929	369330	370259	1
881_1	Sal_fly_assembly_all_HQ_01_22_contig_1_777	1079	709080	710159	-1
882_1	Sal_fly_assembly_all_HQ_01_22_contig_1_663	764	616191	616955	-1
883_1	Sal_fly_assembly_all_HQ_01_22_contig_2_722	977	638035	639012	-1
884_1	Sal_fly_assembly_all_HQ_01_22_contig_8_29	245	22462	22707	-1
885_1	salmonella_bestbins_021821_scaffold_21_56	1934	56859	58793	-1
886_1	Sal_fly_assembly_all_HQ_01_22_contig_2_115	401	116932	117333	-1
887_1	Sal_fly_assembly_all_HQ_01_22_contig_2_883	218	768957	769175	1
888_1	salmonella_bestbins_021821_scaffold_5_44	2039	33126	35165	-1
889_1	Sal_fly_assembly_all_HQ_01_22_contig_3_226	755	186592	187347	1
890_1	Sal_fly_assembly_all_HQ_01_22_contig_2_1313	911	1173658	1174569	-1
891_1	Sal_fly_assembly_all_HQ_01_22_contig_1_360	296	331195	331491	-1
892_1	Sal_fly_assembly_all_HQ_01_22_contig_8_474	539	385575	386114	-1
893_1	Sal_fly_assembly_all_HQ_01_22_contig_8_419	884	334100	334984	-1
894_1	Sal_fly_assembly_all_HQ_01_22_contig_2_1280	743	1147140	1147883	-1
895_1	salmonella_bestbins_021821_scaffold_0_308	956	331377	332333	1
896_1	salmonella_bestbins_021821_scaffold_0_114	467	125298	125765	1
897_1	Sal_fly_assembly_all_HQ_01_22_contig_9_206	1058	163402	164460	-1
898_1	Sal_fly_assembly_all_HQ_01_22_contig_1_730	1064	667579	668643	-1
899_1	salmonella_bestbins_021821_scaffold_1_63	1301	78856	80157	-1
900_1	Sal_fly_assembly_all_HQ_01_22_contig_2_1015	668	900897	901565	-1
901_1	Sal_fly_assembly_all_HQ_01_22_contig_2_618	1982	543803	545785	1
902_1	Sal_fly_assembly_all_HQ_01_22_contig_4_227	344	190952	191296	-1
903_1	Sal_fly_assembly_all_HQ_01_22_contig_2_588	449	519196	519645	1
904_1	Sal_fly_assembly_all_HQ_01_22_contig_3_266	263	224489	224752	-1
905_1	Sal_fly_assembly_all_HQ_01_22_contig_16_6	332	2547	2879	-1
906_1	salmonella_bestbins_021821_scaffold_4_159	989	184493	185482	1
907_1	Sal_fly_assembly_all_HQ_01_22_contig_4_547	1292	479246	480538	1
908_1	Sal_fly_assembly_all_HQ_01_22_contig_2_1499	1055	1341836	1342891	1
909_1	Sal_fly_assembly_all_HQ_01_22_contig_2_169	344	164952	165296	-1
910_1	Sal_fly_assembly_all_HQ_01_22_contig_9_200	1157	159110	160267	1
911_1	Sal_fly_assembly_all_HQ_01_22_contig_2_616	167	542005	542172	-1
912_1	salmonella_bestbins_021821_scaffold_0_419	878	453817	454695	-1
913_1	salmonella_bestbins_021821_scaffold_14_13	281	13683	13964	-1
914_1	Sal_fly_assembly_all_HQ_01_22_contig_3_369	194	315317	315511	1
915_1	Sal_fly_assembly_all_HQ_01_22_contig_4_47	299	34655	34954	-1
916_1	Sal_fly_assembly_all_HQ_01_22_contig_9_34	575	31205	31780	1
917_1	Sal_fly_assembly_all_HQ_01_22_contig_4_372	419	317799	318218	1
918_1	Sal_fly_assembly_all_HQ_01_22_contig_2_1422	353	1272890	1273243	1
919_1	Sal_fly_assembly_all_HQ_01_22_contig_4_560	233	489999	490232	-1
920_1	Sal_fly_assembly_all_HQ_01_22_contig_4_138	626	110133	110759	-1
921_1	salmonella_bestbins_021821_scaffold_19_6	653	2559	3212	1
922_1	Sal_fly_assembly_all_HQ_01_22_contig_3_293	1193	247484	248677	1
923_1	salmonella_bestbins_021821_scaffold_29_17	95	14794	14892	1
924_1	salmonella_bestbins_021821_scaffold_5_13	749	6856	7605	1
925_1	Sal_fly_assembly_all_HQ_01_22_contig_2_317	671	287277	287948	1
926_1	Sal_fly_assembly_all_HQ_01_22_contig_8_423	1088	339725	340813	1
927_1	Sal_fly_assembly_all_HQ_01_22_contig_4_502	941	435566	436507	1
928_1	salmonella_bestbins_021821_scaffold_5_157	1463	146818	148281	-1
929_1	Sal_fly_assembly_all_HQ_01_22_contig_1_466	230	434009	434239	1
930_1	Sal_fly_assembly_all_HQ_01_22_contig_4_256	1010	218989	219999	-1
931_1	Sal_fly_assembly_all_HQ_01_22_contig_8_238	539	188208	188747	1
932_1	salmonella_bestbins_021821_scaffold_11_31	1349	36818	38167	1
933_1	salmonella_bestbins_021821_scaffold_2_194	329	201412	201741	-1
934_1	Sal_fly_assembly_all_HQ_01_22_contig_2_391	401	357285	357686	-1
935_1	Sal_fly_assembly_all_HQ_01_22_contig_4_193	416	163463	163879	-1
936_1	Sal_fly_assembly_all_HQ_01_22_contig_3_568	245	487901	488146	-1
937_1	Sal_fly_assembly_all_HQ_01_22_contig_2_1566	587	1409680	1410267	-1
938_1	salmonella_bestbins_021821_scaffold_1_104	2438	120158	122596	1
939_1	Sal_fly_assembly_all_HQ_01_22_contig_8_270	1145	211451	212596	-1
940_1	salmonella_bestbins_021821_scaffold_29_6	1661	3416	5077	1
941_1	salmonella_bestbins_021821_scaffold_7_33	1190	39547	40737	1
942_1	Sal_fly_assembly_all_HQ_01_22_contig_2_1106	974	996476	997450	1
943_1	Sal_fly_assembly_all_HQ_01_22_contig_2_1641	998	1472140	1473138	1
944_1	Sal_fly_assembly_all_HQ_01_22_contig_1_223	200	194251	194451	-1
945_1	salmonella_bestbins_021821_scaffold_3_125	602	143607	144209	-1
946_1	salmonella_bestbins_021821_scaffold_14_45	707	47822	48529	1
947_1	Sal_fly_assembly_all_HQ_01_22_contig_2_678	929	596889	597818	1
948_1	Sal_fly_assembly_all_HQ_01_22_contig_1_185	1790	158598	160388	-1
949_1	Sal_fly_assembly_all_HQ_01_22_contig_4_103	1304	81547	82851	1
950_1	Sal_fly_assembly_all_HQ_01_22_contig_3_613	1292	527941	529233	1
951_1	salmonella_bestbins_021821_scaffold_4_132	458	148558	149016	-1
952_1	salmonella_bestbins_021821_scaffold_12_28	1379	28252	29631	-1
953_1	Sal_fly_assembly_all_HQ_01_22_contig_2_486	164	440078	440305	-1
954_1	salmonella_bestbins_021821_scaffold_2_261	227	279821	280048	-1
955_1	Sal_fly_assembly_all_HQ_01_22_contig_4_467	485	404585	405070	1
956_1	Sal_fly_assembly_all_HQ_01_22_contig_3_548	902	473432	474334	1
957_1	salmonella_bestbins_021821_scaffold_25_123	782	122510	123292	1
958_1	Sal_fly_assembly_all_HQ_01_22_contig_2_21	767	23019	23786	1
959_1	Sal_fly_assembly_all_HQ_01_22_contig_8_942	128	774570	774698	-1
960_1	salmonella_bestbins_021821_scaffold_0_144	2279	153539	155818	-1
961_1	Sal_fly_assembly_all_HQ_01_22_contig_1_2	455	537	992	-1
962_1	Sal_fly_assembly_all_HQ_01_22_contig_16_122	2009	85593	87602	-1
963_1	Sal_fly_assembly_all_HQ_01_22_contig_9_138	389	111603	111992	-1
964_1	Sal_fly_assembly_all_HQ_01_22_contig_16_11	119	6163	6282	-1
965_1	salmonella_bestbins_021821_scaffold_1_250	1271	279781	281052	-1
966_1	Sal_fly_assembly_all_HQ_01_22_contig_2_379	410	348839	349249	-1
967_1	Sal_fly_assembly_all_HQ_01_22_contig_2_400	629	366026	366655	-1
968_1	Sal_fly_assembly_all_HQ_01_22_contig_2_894	632	778689	779321	1
969_1	Sal_fly_assembly_all_HQ_01_22_contig_1_366	269	334513	334782	-1
970_1	salmonella_bestbins_021821_scaffold_0_371	1112	394869	395981	1
971_1	salmonella_bestbins_021821_scaffold_12_32	767	34410	35177	1
972_1	Sal_fly_assembly_all_HQ_01_22_contig_1_717	356	659619	659975	-1
973_1	Sal_fly_assembly_all_HQ_01_22_contig_8_139	935	108268	109203	1
974_1	Sal_fly_assembly_all_HQ_01_22_contig_2_628	1136	555886	557022	-1
975_1	Sal_fly_assembly_all_HQ_01_22_contig_2_1139	608	1025879	1026487	1
976_1	Sal_fly_assembly_all_HQ_01_22_contig_1_1003	131	935431	935562	1
977_1	Sal_fly_assembly_all_HQ_01_22_contig_2_326	974	296429	297403	1
978_1	Sal_fly_assembly_all_HQ_01_22_contig_4_687	1046	627820	628866	1
979_1	salmonella_bestbins_021821_scaffold_0_331	515	356029	356544	-1
980_1	salmonella_bestbins_021821_scaffold_6_149	1061	169018	170079	1
981_1	Sal_fly_assembly_all_HQ_01_22_contig_1_527	575	490807	491382	-1
982_1	salmonella_bestbins_021821_scaffold_29_45	857	42090	42947	1
983_1	salmonella_bestbins_021821_scaffold_5_45	860	35165	36025	-1
984_1	Sal_fly_assembly_all_HQ_01_22_contig_6_29	515	21568	22083	1
985_1	Sal_fly_assembly_all_HQ_01_22_contig_1_102	398	91453	91851	1
986_1	Sal_fly_assembly_all_HQ_01_22_contig_4_72	146	54751	55008	1
987_1	salmonella_bestbins_021821_scaffold_0_350	1817	371523	373340	-1
988_1	salmonella_bestbins_021821_scaffold_16_121	1595	117184	118779	-1
989_1	salmonella_bestbins_021821_scaffold_2_133	527	133132	133659	1
990_1	Sal_fly_assembly_all_HQ_01_22_contig_3_313	725	262492	263217	1
991_1	Sal_fly_assembly_all_HQ_01_22_contig_8_204	455	166111	166566	1
992_1	Sal_fly_assembly_all_HQ_01_22_contig_2_1168	683	1054726	1055409	1
993_1	Sal_fly_assembly_all_HQ_01_22_contig_1_276	2189	246451	248640	-1
994_1	Sal_fly_assembly_all_HQ_01_22_contig_8_850	623	699521	700144	-1
995_1	Sal_fly_assembly_all_HQ_01_22_contig_1_582	1490	538644	540134	-1
996_1	Sal_fly_assembly_all_HQ_01_22_contig_1_854	368	773420	773788	-1
997_1	Sal_fly_assembly_all_HQ_01_22_contig_2_655	1331	577556	578887	-1
998_1	Sal_fly_assembly_all_HQ_01_22_contig_8_455	602	371374	371976	-1
999_1	Sal_fly_assembly_all_HQ_01_22_contig_4_170	1856	135890	137746	-1
1000_1	Sal_fly_assembly_all_HQ_01_22_contig_2_194	713	180659	181372	-1
1001_1	salmonella_bestbins_021821_scaffold_14_73	794	76861	77655	1
1002_1	Sal_fly_assembly_all_HQ_01_22_contig_8_213	428	172198	172626	1
1003_1	Sal_fly_assembly_all_HQ_01_22_contig_2_478	665	435239	435904	-1
1004_1	Sal_fly_assembly_all_HQ_01_22_contig_9_207	2378	164468	166846	-1
1005_1	Sal_fly_assembly_all_HQ_01_22_contig_2_1138	413	1025473	1025886	1
1006_1	Sal_fly_assembly_all_HQ_01_22_contig_8_369	224	294333	294557	-1
1007_1	salmonella_bestbins_021821_scaffold_3_221	251	260677	260928	-1
1008_1	Sal_fly_assembly_all_HQ_01_22_contig_2_256	431	232856	233287	1
1009_1	Sal_fly_assembly_all_HQ_01_22_contig_3_294	323	248632	248955	1
1010_1	Sal_fly_assembly_all_HQ_01_22_contig_2_1580	929	1423456	1424385	-1
1011_1	salmonella_bestbins_021821_scaffold_26_27	848	24955	25803	-1
1013_1	salmonella_bestbins_021821_scaffold_6_33	1049	33909	34958	-1
1014_1	Sal_fly_assembly_all_HQ_01_22_contig_2_1547	1241	1394070	1395311	-1
1015_1	Sal_fly_assembly_all_HQ_01_22_contig_2_968	875	859881	860756	1
1016_1	Sal_fly_assembly_all_HQ_01_22_contig_1_987	230	914095	914325	-1
1017_1	salmonella_bestbins_021821_scaffold_2_326	566	345917	346483	1
1018_1	salmonella_bestbins_021821_scaffold_41_27	1304	26290	27594	1
1019_1	Sal_fly_assembly_all_HQ_01_22_contig_8_332	560	265328	265888	-1
1020_1	Sal_fly_assembly_all_HQ_01_22_contig_9_287	314	223347	223661	1
1021_1	Sal_fly_assembly_all_HQ_01_22_contig_4_23	653	12368	13021	1
1022_1	salmonella_bestbins_021821_scaffold_21_74	1541	75417	76958	1
1023_1	Sal_fly_assembly_all_HQ_01_22_contig_9_265	122	209560	209682	1
1024_1	salmonella_bestbins_021821_scaffold_1_364	761	405302	406063	-1
1025_1	Sal_fly_assembly_all_HQ_01_22_contig_4_251	944	213493	214437	1
1026_1	salmonella_bestbins_021821_scaffold_19_17	290	11447	11737	-1
1027_1	salmonella_bestbins_021821_scaffold_2_258	632	277402	278034	-1
1028_1	Sal_fly_assembly_all_HQ_01_22_contig_9_96	650	80020	80670	-1
1029_1	Sal_fly_assembly_all_HQ_01_22_contig_8_731	290	597954	598244	1
1030_1	Sal_fly_assembly_all_HQ_01_22_contig_8_233	359	183403	183762	1
1031_1	salmonella_bestbins_021821_scaffold_2_79	1826	82058	83884	-1
1032_1	salmonella_bestbins_021821_scaffold_20_33	755	37860	38615	1
1033_1	salmonella_bestbins_021821_scaffold_11_106	473	141797	142270	1
1034_1	Sal_fly_assembly_all_HQ_01_22_contig_1_444	1202	412874	414076	-1
1035_1	salmonella_bestbins_021821_scaffold_6_244	224	263533	263757	1
1036_1	salmonella_bestbins_021821_scaffold_22_28	1409	37379	38788	1
1037_1	Sal_fly_assembly_all_HQ_01_22_contig_4_443	1184	385699	386883	-1
1038_1	salmonella_bestbins_021821_scaffold_25_110	1208	111762	112970	-1
1039_1	salmonella_bestbins_021821_scaffold_1_3	281	11575	11856	-1
1040_1	Sal_fly_assembly_all_HQ_01_22_contig_2_1636	2198	1465791	1467989	-1
1041_1	Sal_fly_assembly_all_HQ_01_22_contig_2_830	584	738734	739318	-1
1042_1	Sal_fly_assembly_all_HQ_01_22_contig_2_990	488	878449	878937	1
1043_1	salmonella_bestbins_021821_scaffold_5_3	473	1100	1573	1
1044_1	Sal_fly_assembly_all_HQ_01_22_contig_8_88	380	65192	65572	-1
1045_1	Sal_fly_assembly_all_HQ_01_22_contig_2_192	173	180011	180187	-1
1046_1	salmonella_bestbins_021821_scaffold_23_52	716	52733	53449	-1
1047_1	Sal_fly_assembly_all_HQ_01_22_contig_1_226	1763	196466	198229	-1
1048_1	Sal_fly_assembly_all_HQ_01_22_contig_2_1057	899	943516	944415	1
1049_1	Sal_fly_assembly_all_HQ_01_22_contig_8_568	734	464125	464859	-1
1050_1	salmonella_bestbins_021821_scaffold_6_12	695	12093	12788	1
1051_1	Sal_fly_assembly_all_HQ_01_22_contig_3_669	1109	584272	585381	-1
1052_1	salmonella_bestbins_021821_scaffold_5_149	488	140606	141094	1
1053_1	salmonella_bestbins_021821_scaffold_36_38	899	42965	43864	1
1054_1	Sal_fly_assembly_all_HQ_01_22_contig_8_75	278	55196	55474	1
1055_1	Sal_fly_assembly_all_HQ_01_22_contig_1_348	1475	319732	321207	-1
1056_1	Sal_fly_assembly_all_HQ_01_22_contig_2_267	311	241143	241454	-1
1057_1	Sal_fly_assembly_all_HQ_01_22_contig_2_516	1304	461995	463299	-1
1058_1	salmonella_bestbins_021821_scaffold_14_22	1262	25156	26418	1
1059_1	Sal_fly_assembly_all_HQ_01_22_contig_1_54	161	44148	44309	-1
1060_1	Sal_fly_assembly_all_HQ_01_22_contig_4_533	926	467518	468444	-1
1061_1	Sal_fly_assembly_all_HQ_01_22_contig_8_763	686	629032	629718	-1
1062_1	Sal_fly_assembly_all_HQ_01_22_contig_2_376	1418	344984	346402	-1
1063_1	salmonella_bestbins_021821_scaffold_5_110	203	104016	104219	-1
1064_1	Sal_fly_assembly_all_HQ_01_22_contig_2_870	155	759426	759581	-1
1065_1	Sal_fly_assembly_all_HQ_01_22_contig_4_331	479	281740	282219	-1
1066_1	Sal_fly_assembly_all_HQ_01_22_contig_2_1388	365	1235391	1235756	-1
1067_1	Sal_fly_assembly_all_HQ_01_22_contig_2_1634	575	1464612	1465187	-1
1068_1	Sal_fly_assembly_all_HQ_01_22_contig_3_601	1766	517472	519238	-1
1069_1	Sal_fly_assembly_all_HQ_01_22_contig_3_503	1592	431926	433518	1
1070_1	salmonella_bestbins_021821_scaffold_22_18	1241	17845	19086	1
1071_1	salmonella_bestbins_021821_scaffold_17_3	1601	2215	3816	1
1072_1	Sal_fly_assembly_all_HQ_01_22_contig_4_713	458	653126	653584	-1
1073_1	salmonella_bestbins_021821_scaffold_16_25	1133	23506	24639	-1
1074_1	salmonella_bestbins_021821_scaffold_17_56	608	59394	60002	1
1075_1	salmonella_bestbins_021821_scaffold_14_4	1646	3712	5358	1
1076_1	salmonella_bestbins_021821_scaffold_2_152	1133	152062	153195	-1
1077_1	salmonella_bestbins_021821_scaffold_6_122	1217	138833	140050	1
1078_1	Sal_fly_assembly_all_HQ_01_22_contig_1_237	485	207005	207490	-1
1079_1	Sal_fly_assembly_all_HQ_01_22_contig_2_52	521	58946	59467	1
1080_1	salmonella_bestbins_021821_scaffold_76_16	1463	12825	14288	1
1081_1	Sal_fly_assembly_all_HQ_01_22_contig_8_525	2798	427357	430155	1
1082_1	salmonella_bestbins_021821_scaffold_25_129	3203	129055	132258	-1
1083_1	salmonella_bestbins_021821_scaffold_25_73	881	76421	77302	-1
1084_1	Sal_fly_assembly_all_HQ_01_22_contig_2_668	854	590122	590976	1
1085_1	salmonella_bestbins_021821_scaffold_7_76	938	86561	87499	-1
1086_1	salmonella_bestbins_021821_scaffold_2_93	794	95483	96277	-1
1087_1	Sal_fly_assembly_all_HQ_01_22_contig_8_149	293	116612	116905	-1
1088_1	Sal_fly_assembly_all_HQ_01_22_contig_1_559	116	518014	518130	-1
1089_1	salmonella_bestbins_021821_scaffold_2_160	605	157863	158468	-1
1090_1	Sal_fly_assembly_all_HQ_01_22_contig_8_347	308	278023	278331	1
1091_1	Sal_fly_assembly_all_HQ_01_22_contig_2_916	815	801760	802575	-1
1092_1	salmonella_bestbins_021821_scaffold_1_201	452	220318	220770	1
1093_1	salmonella_bestbins_021821_scaffold_2_203	1316	211957	213273	1
1094_1	Sal_fly_assembly_all_HQ_01_22_contig_2_770	773	678539	679312	1
1095_1	Sal_fly_assembly_all_HQ_01_22_contig_1_328	563	302435	302998	-1
1096_1	Sal_fly_assembly_all_HQ_01_22_contig_8_743	1349	609221	610570	1
1097_1	Sal_fly_assembly_all_HQ_01_22_contig_10_25	854	19037	19891	-1
1098_1	salmonella_bestbins_021821_scaffold_0_181	854	194352	195206	1
1099_1	Sal_fly_assembly_all_HQ_01_22_contig_2_1651	623	1484244	1484867	-1
1100_1	Sal_fly_assembly_all_HQ_01_22_contig_1_1024	170	951323	951493	1
1101_1	salmonella_bestbins_021821_scaffold_16_19	314	17643	17957	-1
1102_1	Sal_fly_assembly_all_HQ_01_22_contig_2_206	929	187526	188455	1
1103_1	salmonella_bestbins_021821_scaffold_0_305	314	328206	328520	-1
1104_1	Sal_fly_assembly_all_HQ_01_22_contig_1_678	380	626383	626763	1
1105_1	Sal_fly_assembly_all_HQ_01_22_contig_3_218	1007	179239	180246	-1
1106_1	salmonella_bestbins_021821_scaffold_5_178	1487	173223	174710	-1
1107_1	Sal_fly_assembly_all_HQ_01_22_contig_8_901	314	741769	742083	-1
1108_1	Sal_fly_assembly_all_HQ_01_22_contig_4_267	89	229518	229607	1
1109_1	salmonella_bestbins_021821_scaffold_203_11	662	5683	6345	1
1110_1	Sal_fly_assembly_all_HQ_01_22_contig_1_711	917	653628	654545	-1
1111_1	Sal_fly_assembly_all_HQ_01_22_contig_4_686	497	627323	627820	1
1112_1	Sal_fly_assembly_all_HQ_01_22_contig_4_231	869	194612	195481	1
1113_1	Sal_fly_assembly_all_HQ_01_22_contig_8_522	389	425636	426025	1
1114_1	salmonella_bestbins_021821_scaffold_0_78	800	84788	85588	1
1115_1	Sal_fly_assembly_all_HQ_01_22_contig_11_2	278	399	677	1
1116_1	salmonella_bestbins_021821_scaffold_3_79	221	92437	92658	-1
1117_1	Sal_fly_assembly_all_HQ_01_22_contig_1_212	404	187017	187421	1
1118_1	Sal_fly_assembly_all_HQ_01_22_contig_8_261	467	205012	205479	-1
1119_1	Sal_fly_assembly_all_HQ_01_22_contig_2_810	881	716845	717726	1
1120_1	Sal_fly_assembly_all_HQ_01_22_contig_3_604	302	521057	521359	1
1121_1	Sal_fly_assembly_all_HQ_01_22_contig_3_595	278	512203	512481	-1
1122_1	salmonella_bestbins_021821_scaffold_3_4	677	2327	3004	-1
1123_1	salmonella_bestbins_021821_scaffold_35_5	1571	4281	5852	1
1124_1	salmonella_bestbins_021821_scaffold_1_198	1004	216363	217367	-1
1125_1	Sal_fly_assembly_all_HQ_01_22_contig_8_61	185	42336	42521	1
1126_1	Sal_fly_assembly_all_HQ_01_22_contig_2_556	593	490934	491527	-1
1127_1	Sal_fly_assembly_all_HQ_01_22_contig_8_131	2387	101376	103763	1
1128_1	Sal_fly_assembly_all_HQ_01_22_contig_1_125	95	107791	107943	-1
1129_1	Sal_fly_assembly_all_HQ_01_22_contig_4_609	878	534762	535640	-1
1130_1	Sal_fly_assembly_all_HQ_01_22_contig_1_474	731	441799	442530	-1
1131_1	salmonella_bestbins_021821_scaffold_2_371	488	391191	391679	-1
1132_1	Sal_fly_assembly_all_HQ_01_22_contig_2_889	221	774947	775168	1
1133_1	Sal_fly_assembly_all_HQ_01_22_contig_2_574	659	508355	509014	1
1134_1	salmonella_bestbins_021821_scaffold_0_417	965	451904	452869	-1
1135_1	Sal_fly_assembly_all_HQ_01_22_contig_8_408	389	324894	325283	-1
1136_1	Sal_fly_assembly_all_HQ_01_22_contig_3_660	1400	575619	577019	-1
1137_1	salmonella_bestbins_021821_scaffold_1_161	1343	178110	179453	1
1138_1	Sal_fly_assembly_all_HQ_01_22_contig_2_151	317	149917	150234	1
1139_1	salmonella_bestbins_021821_scaffold_6_29	1130	29135	30265	1
1141_1	salmonella_bestbins_021821_scaffold_19_74	326	68793	69119	-1
1142_1	Sal_fly_assembly_all_HQ_01_22_contig_2_809	1451	715382	716833	1
1143_1	Sal_fly_assembly_all_HQ_01_22_contig_4_536	218	469528	469746	-1
1144_1	salmonella_bestbins_021821_scaffold_22_57	329	71093	71422	-1
1145_1	Sal_fly_assembly_all_HQ_01_22_contig_8_249	743	194769	195512	-1
1146_1	Sal_fly_assembly_all_HQ_01_22_contig_8_294	1301	231038	232339	-1
1147_1	Sal_fly_assembly_all_HQ_01_22_contig_8_747	968	614375	615343	1
1148_1	Sal_fly_assembly_all_HQ_01_22_contig_1_344	1151	315517	316668	-1
1149_1	salmonella_bestbins_021821_scaffold_1_330	686	365819	366505	1
1150_1	salmonella_bestbins_021821_scaffold_35_41	332	42395	42727	-1
1151_1	salmonella_bestbins_021821_scaffold_0_96	1679	105507	107186	1
1152_1	Sal_fly_assembly_all_HQ_01_22_contig_16_89	983	62504	63487	1
1153_1	salmonella_bestbins_021821_scaffold_21_4	1013	3187	4200	1
1154_1	salmonella_bestbins_021821_scaffold_13_7	875	2846	3721	-1
1155_1	Sal_fly_assembly_all_HQ_01_22_contig_2_223	695	202276	202971	-1
1156_1	salmonella_bestbins_021821_scaffold_63_7	1340	3652	4992	-1
1157_1	Sal_fly_assembly_all_HQ_01_22_contig_8_588	527	477587	478114	1
1158_1	Sal_fly_assembly_all_HQ_01_22_contig_2_72	419	77513	77932	-1
1159_1	salmonella_bestbins_021821_scaffold_1_94	1319	109459	110778	1
1160_1	Sal_fly_assembly_all_HQ_01_22_contig_2_44	590	50230	50820	1
1161_1	salmonella_bestbins_021821_scaffold_29_51	2726	48336	51062	1
1162_1	Sal_fly_assembly_all_HQ_01_22_contig_1_634	2225	583423	585648	1
1163_1	salmonella_bestbins_021821_scaffold_5_87	899	80655	81554	1
1164_1	salmonella_bestbins_021821_scaffold_4_147	845	166478	167323	-1
1165_1	Sal_fly_assembly_all_HQ_01_22_contig_4_499	284	432499	432783	-1
1166_1	Sal_fly_assembly_all_HQ_01_22_contig_1_675	488	624723	625211	1
1168_1	Sal_fly_assembly_all_HQ_01_22_contig_3_55	338	47255	47593	1
1169_1	salmonella_bestbins_021821_scaffold_17_77	1277	81326	82603	1
1170_1	Sal_fly_assembly_all_HQ_01_22_contig_2_773	644	681155	681799	-1
1171_1	Sal_fly_assembly_all_HQ_01_22_contig_1_958	287	892124	892411	1
1172_1	Sal_fly_assembly_all_HQ_01_22_contig_1_981	605	909092	909697	1
1173_1	salmonella_bestbins_021821_scaffold_13_86	386	65489	65875	1
1174_1	Sal_fly_assembly_all_HQ_01_22_contig_2_1439	740	1289872	1290612	1
1175_1	Sal_fly_assembly_all_HQ_01_22_contig_1_5	194	2678	2872	-1
1176_1	salmonella_bestbins_021821_scaffold_64_9	1334	7670	9004	1
1177_1	Sal_fly_assembly_all_HQ_01_22_contig_8_305	173	241681	241854	1
1178_1	Sal_fly_assembly_all_HQ_01_22_contig_8_849	1049	698475	699524	-1
1179_1	salmonella_bestbins_021821_scaffold_6_184	1394	208702	210096	-1
1180_1	Sal_fly_assembly_all_HQ_01_22_contig_3_554	218	478327	478545	1
1181_1	salmonella_bestbins_021821_scaffold_7_80	659	92333	92992	-1
1182_1	Sal_fly_assembly_all_HQ_01_22_contig_2_1159	671	1043274	1043945	1
1183_1	salmonella_bestbins_021821_scaffold_2_161	1439	158455	159894	-1
1184_1	salmonella_bestbins_021821_scaffold_5_201	1424	204807	206231	-1
1185_1	Sal_fly_assembly_all_HQ_01_22_contig_2_491	323	443309	443635	1
1186_1	salmonella_bestbins_021821_scaffold_54_2	194	291	485	1
1187_1	Sal_fly_assembly_all_HQ_01_22_contig_2_1081	983	974148	975131	-1
1188_1	Sal_fly_assembly_all_HQ_01_22_contig_4_55	578	39466	40044	-1
1189_1	Sal_fly_assembly_all_HQ_01_22_contig_8_756	788	623509	624297	-1
1190_1	Sal_fly_assembly_all_HQ_01_22_contig_4_507	1274	441259	442533	-1
1191_1	Sal_fly_assembly_all_HQ_01_22_contig_2_541	500	483033	483533	-1
1192_1	Sal_fly_assembly_all_HQ_01_22_contig_2_496	842	446318	447160	-1
1193_1	salmonella_bestbins_021821_scaffold_26_42	1082	40860	41942	1
1194_1	salmonella_bestbins_021821_scaffold_25_13	1253	15209	16462	1
1195_1	Sal_fly_assembly_all_HQ_01_22_contig_1_695	1133	642737	643870	-1
1196_1	Sal_fly_assembly_all_HQ_01_22_contig_4_38	467	29630	30097	-1
1197_1	salmonella_bestbins_021821_scaffold_27_43	635	42841	43476	1
1198_1	salmonella_bestbins_021821_scaffold_4_171	287	196932	197219	-1
1199_1	salmonella_bestbins_021821_scaffold_74_14	578	13529	14107	-1
1200_1	salmonella_bestbins_021821_scaffold_16_119	890	115053	115943	1
1201_1	Sal_fly_assembly_all_HQ_01_22_contig_1_826	566	750130	750696	-1
1202_1	salmonella_bestbins_021821_scaffold_8_109	1790	105518	107308	-1
1203_1	Sal_fly_assembly_all_HQ_01_22_contig_8_473	965	384599	385564	1
1204_1	salmonella_bestbins_021821_scaffold_36_2	3113	1342	4455	-1
1205_1	Sal_fly_assembly_all_HQ_01_22_contig_3_86	506	72016	72522	1
1206_1	Sal_fly_assembly_all_HQ_01_22_contig_2_415	1433	377810	379243	1
1207_1	Sal_fly_assembly_all_HQ_01_22_contig_4_62	614	46654	47268	-1
1208_1	Sal_fly_assembly_all_HQ_01_22_contig_8_37	491	27562	28053	1
1209_1	salmonella_bestbins_021821_scaffold_12_31	644	33531	34175	-1
1210_1	salmonella_bestbins_021821_scaffold_4_25	2414	24177	26591	-1
1211_1	Sal_fly_assembly_all_HQ_01_22_contig_1_416	518	389814	390332	1
1212_1	Sal_fly_assembly_all_HQ_01_22_contig_1_594	938	549783	550721	1
1213_1	Sal_fly_assembly_all_HQ_01_22_contig_8_331	392	264895	265287	1
1214_1	Sal_fly_assembly_all_HQ_01_22_contig_8_540	602	442387	442989	-1
1215_1	Sal_fly_assembly_all_HQ_01_22_contig_2_683	443	600691	601134	-1
1216_1	Sal_fly_assembly_all_HQ_01_22_contig_2_1142	581	1026847	1027428	1
1217_1	salmonella_bestbins_021821_scaffold_3_215	1004	254262	255266	-1
1218_1	Sal_fly_assembly_all_HQ_01_22_contig_2_1211	164	1088448	1088612	1
1219_1	Sal_fly_assembly_all_HQ_01_22_contig_8_630	272	511231	511503	1
1220_1	Sal_fly_assembly_all_HQ_01_22_contig_1_201	1175	174333	175508	-1
1221_1	Sal_fly_assembly_all_HQ_01_22_contig_3_528	446	458450	458896	1
1222_1	Sal_fly_assembly_all_HQ_01_22_contig_1_489	533	455976	456509	1
1223_1	Sal_fly_assembly_all_HQ_01_22_contig_1_94	488	82491	82979	-1
1224_1	Sal_fly_assembly_all_HQ_01_22_contig_9_105	551	88230	88781	1
1225_1	Sal_fly_assembly_all_HQ_01_22_contig_2_264	479	239936	240415	-1
1226_1	Sal_fly_assembly_all_HQ_01_22_contig_1_68	476	59333	59809	-1
1227_1	Sal_fly_assembly_all_HQ_01_22_contig_4_440	1520	382357	383877	1
1228_1	Sal_fly_assembly_all_HQ_01_22_contig_1_872	683	795852	796535	1
1229_1	Sal_fly_assembly_all_HQ_01_22_contig_3_598	218	514472	514690	-1
1230_1	salmonella_bestbins_021821_scaffold_0_406	743	439999	440742	-1
1231_1	salmonella_bestbins_021821_scaffold_176_6	188	2725	2913	1
1232_1	Sal_fly_assembly_all_HQ_01_22_contig_4_266	581	228818	229399	-1
1233_1	salmonella_bestbins_021821_scaffold_0_37	1949	36048	37997	-1
1234_1	Sal_fly_assembly_all_HQ_01_22_contig_2_1029	1049	912389	913438	1
1235_1	Sal_fly_assembly_all_HQ_01_22_contig_1_921	530	852729	853259	-1
1236_1	Sal_fly_assembly_all_HQ_01_22_contig_2_1380	101	1227345	1227446	1
1237_1	Sal_fly_assembly_all_HQ_01_22_contig_8_495	275	403348	403623	-1
1238_1	Sal_fly_assembly_all_HQ_01_22_contig_2_720	971	636487	637458	1
1239_1	Sal_fly_assembly_all_HQ_01_22_contig_2_808	242	715150	715392	1
1240_1	Sal_fly_assembly_all_HQ_01_22_contig_2_1519	971	1365672	1366643	1
1241_1	Sal_fly_assembly_all_HQ_01_22_contig_2_1691	2279	1532432	1534711	1
1242_1	salmonella_bestbins_021821_scaffold_0_327	242	351866	352108	1
1243_1	Sal_fly_assembly_all_HQ_01_22_contig_2_932	1709	817539	819248	-1
1244_1	Sal_fly_assembly_all_HQ_01_22_contig_4_585	335	509249	509584	-1
1245_1	salmonella_bestbins_021821_scaffold_31_19	209	20467	20676	-1
1246_1	Sal_fly_assembly_all_HQ_01_22_contig_9_48	659	39031	39690	-1
1247_1	Sal_fly_assembly_all_HQ_01_22_contig_8_216	275	174394	174669	1
1248_1	salmonella_bestbins_021821_scaffold_26_47	1100	44920	46020	-1
1249_1	Sal_fly_assembly_all_HQ_01_22_contig_3_190	806	155040	155846	1
1250_1	salmonella_bestbins_021821_scaffold_5_146	1556	136196	137752	-1
1251_1	Sal_fly_assembly_all_HQ_01_22_contig_8_781	98	644289	644387	-1
1252_1	salmonella_bestbins_021821_scaffold_25_128	953	127845	128798	1
1253_1	Sal_fly_assembly_all_HQ_01_22_contig_3_15	809	12062	12871	1
1254_1	Sal_fly_assembly_all_HQ_01_22_contig_1_447	449	415227	415676	-1
1255_1	Sal_fly_assembly_all_HQ_01_22_contig_2_981	311	871471	871782	-1
1257_1	Sal_fly_assembly_all_HQ_01_22_contig_1_566	194	523391	523585	-1
1258_1	salmonella_bestbins_021821_scaffold_3_19	878	17821	18699	1
1259_1	salmonella_bestbins_021821_scaffold_16_10	239	8982	9221	-1
1260_1	Sal_fly_assembly_all_HQ_01_22_contig_2_647	125	569114	569239	1
1261_1	Sal_fly_assembly_all_HQ_01_22_contig_8_486	416	394297	394713	-1
1262_1	salmonella_bestbins_021821_scaffold_3_149	1607	178561	180168	-1
1263_1	salmonella_bestbins_021821_scaffold_27_31	491	33660	34151	-1
1264_1	salmonella_bestbins_021821_scaffold_13_9	557	3974	4531	-1
1265_1	Sal_fly_assembly_all_HQ_01_22_contig_2_441	509	402983	403492	1
1266_1	salmonella_bestbins_021821_scaffold_7_32	1259	38291	39550	1
1267_1	salmonella_bestbins_021821_scaffold_3_212	776	251694	252470	1
1268_1	salmonella_bestbins_021821_scaffold_0_353	1295	376675	377970	-1
1269_1	Sal_fly_assembly_all_HQ_01_22_contig_1_880	242	801472	801714	1
1270_1	Sal_fly_assembly_all_HQ_01_22_contig_8_485	566	393587	394153	-1
1271_1	salmonella_bestbins_021821_scaffold_3_83	926	95543	96469	-1
1272_1	Sal_fly_assembly_all_HQ_01_22_contig_2_380	683	349333	350016	-1
1273_1	Sal_fly_assembly_all_HQ_01_22_contig_8_355	245	282790	283035	1
1274_1	salmonella_bestbins_021821_scaffold_7_35	176	42295	42471	-1
1275_1	Sal_fly_assembly_all_HQ_01_22_contig_1_896	410	818775	819185	-1
1276_1	Sal_fly_assembly_all_HQ_01_22_contig_2_1184	323	1069727	1070050	1
1277_1	Sal_fly_assembly_all_HQ_01_22_contig_1_654	1100	606897	607997	-1
1278_1	salmonella_bestbins_021821_scaffold_2_233	713	249237	249950	1
1279_1	Sal_fly_assembly_all_HQ_01_22_contig_9_243	1862	195274	197136	-1
1280_1	Sal_fly_assembly_all_HQ_01_22_contig_2_1425	1850	1274609	1276459	1
1281_1	Sal_fly_assembly_all_HQ_01_22_contig_4_357	230	306657	306887	-1
1282_1	Sal_fly_assembly_all_HQ_01_22_contig_2_988	1037	876947	877984	-1
1283_1	Sal_fly_assembly_all_HQ_01_22_contig_3_372	1085	318456	319541	1
1284_1	salmonella_bestbins_021821_scaffold_63_23	494	16404	16898	-1
1285_1	salmonella_bestbins_021821_scaffold_4_180	596	207347	207943	1
1286_1	Sal_fly_assembly_all_HQ_01_22_contig_3_145	395	117340	117735	-1
1287_1	Sal_fly_assembly_all_HQ_01_22_contig_8_988	161	798808	799191	1
1288_1	Sal_fly_assembly_all_HQ_01_22_contig_8_338	692	269447	270139	1
1289_1	Sal_fly_assembly_all_HQ_01_22_contig_1_525	260	489061	489321	-1
1290_1	Sal_fly_assembly_all_HQ_01_22_contig_3_565	257	486430	486687	-1
1291_1	Sal_fly_assembly_all_HQ_01_22_contig_1_881	419	802069	802488	1
1292_1	Sal_fly_assembly_all_HQ_01_22_contig_4_125	242	102914	103156	-1
1293_1	salmonella_bestbins_021821_scaffold_1_268	422	304031	304453	1
1294_1	salmonella_bestbins_021821_scaffold_5_54	605	42319	42924	-1
1295_1	salmonella_bestbins_021821_scaffold_2_56	1061	60365	61426	-1
1296_1	salmonella_bestbins_021821_scaffold_17_69	356	72090	72446	1
1297_1	salmonella_bestbins_021821_scaffold_19_20	1811	13825	15636	-1
1298_1	Sal_fly_assembly_all_HQ_01_22_contig_8_759	275	625570	625845	1
1299_1	salmonella_bestbins_021821_scaffold_8_88	875	86785	87660	1
1300_1	Sal_fly_assembly_all_HQ_01_22_contig_1_333	341	306022	306363	1
1301_1	Sal_fly_assembly_all_HQ_01_22_contig_3_665	986	580970	581956	-1
1302_1	salmonella_bestbins_021821_scaffold_2_38	410	37610	38020	1
1303_1	Sal_fly_assembly_all_HQ_01_22_contig_1_458	1091	425660	426751	-1
1304_1	Sal_fly_assembly_all_HQ_01_22_contig_3_68	1445	57069	58514	-1
1305_1	Sal_fly_assembly_all_HQ_01_22_contig_1_998	743	926743	927486	-1
1306_1	Sal_fly_assembly_all_HQ_01_22_contig_2_498	350	447524	447874	1
1307_1	salmonella_bestbins_021821_scaffold_16_74	881	68634	69515	-1
1308_1	salmonella_bestbins_021821_scaffold_14_43	203	46761	46964	1
1309_1	salmonella_bestbins_021821_scaffold_25_154	542	154358	154900	1
1310_1	Sal_fly_assembly_all_HQ_01_22_contig_2_515	203	461396	461599	-1
1311_1	Sal_fly_assembly_all_HQ_01_22_contig_8_367	887	292623	293510	-1
1312_1	Sal_fly_assembly_all_HQ_01_22_contig_1_1000	302	928383	928685	-1
1313_1	Sal_fly_assembly_all_HQ_01_22_contig_8_73	995	53404	54399	-1
1314_1	Sal_fly_assembly_all_HQ_01_22_contig_2_539	332	481891	482223	-1
1315_1	Sal_fly_assembly_all_HQ_01_22_contig_1_112	761	98943	99704	-1
1316_1	Sal_fly_assembly_all_HQ_01_22_contig_8_666	485	541554	542039	-1
1317_1	Sal_fly_assembly_all_HQ_01_22_contig_1_614	704	565313	566017	-1
1318_1	salmonella_bestbins_021821_scaffold_31_36	164	36483	36647	-1
1319_1	Sal_fly_assembly_all_HQ_01_22_contig_2_1539	1025	1385433	1386458	-1
1320_1	salmonella_bestbins_021821_scaffold_2_235	1040	250529	251569	1
1321_1	salmonella_bestbins_021821_scaffold_0_117	1145	128823	129968	1
1322_1	Sal_fly_assembly_all_HQ_01_22_contig_1_128	1457	110041	111498	1
1323_1	Sal_fly_assembly_all_HQ_01_22_contig_8_71	284	51804	52088	1
1324_1	salmonella_bestbins_021821_scaffold_25_30	1211	32028	33239	-1
1325_1	Sal_fly_assembly_all_HQ_01_22_contig_8_147	611	114883	115494	-1
1326_1	Sal_fly_assembly_all_HQ_01_22_contig_2_1619	596	1453579	1454175	-1
1327_1	Sal_fly_assembly_all_HQ_01_22_contig_2_249	2441	225228	227669	-1
1328_1	Sal_fly_assembly_all_HQ_01_22_contig_8_493	1064	400854	401918	-1
1329_1	Sal_fly_assembly_all_HQ_01_22_contig_3_619	230	535122	535352	1
1330_1	Sal_fly_assembly_all_HQ_01_22_contig_13_3	92	1204	1296	1
1331_1	Sal_fly_assembly_all_HQ_01_22_contig_3_214	1418	174393	175811	1
1332_1	Sal_fly_assembly_all_HQ_01_22_contig_2_1129	476	1018414	1018890	1
1333_1	salmonella_bestbins_021821_scaffold_25_41	1469	41920	43389	-1
1334_1	Sal_fly_assembly_all_HQ_01_22_contig_1_194	620	168289	168909	-1
1335_1	salmonella_bestbins_021821_scaffold_2_106	1607	107584	109191	-1
1336_1	Sal_fly_assembly_all_HQ_01_22_contig_1_811	1502	741508	743010	-1
1337_1	salmonella_bestbins_021821_scaffold_16_26	326	24833	25159	1
1338_1	salmonella_bestbins_021821_scaffold_2_49	515	51781	52296	-1
1339_1	Sal_fly_assembly_all_HQ_01_22_contig_8_920	305	756903	757208	-1
1340_1	salmonella_bestbins_021821_scaffold_19_21	1475	15871	17346	-1
1341_1	salmonella_bestbins_021821_scaffold_5_60	2207	48149	50356	-1
1342_1	Sal_fly_assembly_all_HQ_01_22_contig_8_351	269	281062	281331	1
1343_1	Sal_fly_assembly_all_HQ_01_22_contig_2_1204	545	1085417	1085962	-1
1344_1	Sal_fly_assembly_all_HQ_01_22_contig_1_296	461	268496	268957	-1
1345_1	Sal_fly_assembly_all_HQ_01_22_contig_2_854	287	752912	753199	-1
1346_1	Sal_fly_assembly_all_HQ_01_22_contig_4_202	266	170360	170626	-1
1347_1	Sal_fly_assembly_all_HQ_01_22_contig_2_694	1244	607224	608468	-1
1348_1	Sal_fly_assembly_all_HQ_01_22_contig_3_659	152	575302	575454	1
1349_1	Sal_fly_assembly_all_HQ_01_22_contig_8_280	440	219647	220087	-1
1350_1	salmonella_bestbins_021821_scaffold_16_157	1493	159718	161211	1
1351_1	Sal_fly_assembly_all_HQ_01_22_contig_1_425	821	398193	399014	-1
1352_1	Sal_fly_assembly_all_HQ_01_22_contig_9_12	2612	8925	11537	1
1353_1	salmonella_bestbins_021821_scaffold_8_8	2786	4764	7550	1
1354_1	Sal_fly_assembly_all_HQ_01_22_contig_3_184	455	148851	149306	1
1355_1	salmonella_bestbins_021821_scaffold_4_106	893	119696	120589	1
1356_1	salmonella_bestbins_021821_scaffold_13_32	767	24439	25206	-1
1357_1	Sal_fly_assembly_all_HQ_01_22_contig_4_375	737	321040	321777	1
1358_1	Sal_fly_assembly_all_HQ_01_22_contig_9_80	602	66597	67199	1
1359_1	salmonella_bestbins_021821_scaffold_36_29	1967	34761	36728	1
1360_1	salmonella_bestbins_021821_scaffold_0_295	1700	315393	317093	1
1361_1	Sal_fly_assembly_all_HQ_01_22_contig_3_242	428	203845	204273	-1
1362_1	Sal_fly_assembly_all_HQ_01_22_contig_2_1107	710	997500	998210	-1
1363_1	Sal_fly_assembly_all_HQ_01_22_contig_2_565	164	500678	500842	1
1364_1	Sal_fly_assembly_all_HQ_01_22_contig_8_286	233	223499	223732	-1
1365_1	salmonella_bestbins_021821_scaffold_5_250	2636	253566	256202	-1
1366_1	Sal_fly_assembly_all_HQ_01_22_contig_1_986	869	913179	914048	-1
1367_1	Sal_fly_assembly_all_HQ_01_22_contig_1_922	1298	853507	854805	1
1368_1	Sal_fly_assembly_all_HQ_01_22_contig_1_262	1190	232540	233730	-1
1369_1	Sal_fly_assembly_all_HQ_01_22_contig_2_132	560	131480	132040	1
1370_1	salmonella_bestbins_021821_scaffold_6_235	515	257222	257737	-1
1371_1	Sal_fly_assembly_all_HQ_01_22_contig_2_87	767	94719	95486	-1
1372_1	Sal_fly_assembly_all_HQ_01_22_contig_3_94	812	78961	79773	-1
1373_1	salmonella_bestbins_021821_scaffold_16_131	1346	129858	131204	-1
1374_1	salmonella_bestbins_021821_scaffold_2_67	1520	68876	70396	-1
1375_1	Sal_fly_assembly_all_HQ_01_22_contig_2_1447	389	1295879	1296268	1
1376_1	Sal_fly_assembly_all_HQ_01_22_contig_2_965	1109	855344	856453	-1
1377_1	Sal_fly_assembly_all_HQ_01_22_contig_2_671	386	592332	592718	1
1378_1	Sal_fly_assembly_all_HQ_01_22_contig_3_38	623	29941	30564	1
1379_1	Sal_fly_assembly_all_HQ_01_22_contig_3_676	977	590437	591414	1
1380_1	salmonella_bestbins_021821_scaffold_35_15	395	15870	16265	1
1381_1	Sal_fly_assembly_all_HQ_01_22_contig_2_1652	785	1485126	1485911	-1
1382_1	salmonella_bestbins_021821_scaffold_41_32	386	33724	34110	1
1383_1	Sal_fly_assembly_all_HQ_01_22_contig_2_166	767	162267	163034	-1
1384_1	salmonella_bestbins_021821_scaffold_20_24	1646	27935	29581	1
1385_1	salmonella_bestbins_021821_scaffold_17_76	1319	80010	81329	1
1386_1	Sal_fly_assembly_all_HQ_01_22_contig_2_1489	899	1330368	1331267	1
1387_1	salmonella_bestbins_021821_scaffold_3_203	608	238312	238920	-1
1388_1	salmonella_bestbins_021821_scaffold_14_30	740	33212	33952	1
1389_1	Sal_fly_assembly_all_HQ_01_22_contig_2_327	905	297491	298396	1
1390_1	salmonella_bestbins_021821_scaffold_1_368	1715	410841	412556	1
1391_1	salmonella_bestbins_021821_scaffold_5_249	191	253375	253566	-1
1392_1	salmonella_bestbins_021821_scaffold_0_38	833	38001	38834	-1
1393_1	Sal_fly_assembly_all_HQ_01_22_contig_4_719	974	656466	657440	-1
1394_1	salmonella_bestbins_021821_scaffold_5_266	1031	273185	274216	1
1395_1	Sal_fly_assembly_all_HQ_01_22_contig_16_9	599	5284	5883	-1
1396_1	Sal_fly_assembly_all_HQ_01_22_contig_3_546	290	472378	472668	1
1397_1	Sal_fly_assembly_all_HQ_01_22_contig_2_991	1214	879201	880415	1
1398_1	salmonella_bestbins_021821_scaffold_4_144	1610	163252	164862	1
1399_1	Sal_fly_assembly_all_HQ_01_22_contig_9_29	509	27149	27658	-1
1400_1	salmonella_bestbins_021821_scaffold_0_310	614	334325	334939	1
1401_1	salmonella_bestbins_021821_scaffold_14_83	545	89875	90420	1
1402_1	Sal_fly_assembly_all_HQ_01_22_contig_8_458	740	372936	373676	-1
1403_1	salmonella_bestbins_021821_scaffold_0_111	1094	122849	123943	-1
1404_1	Sal_fly_assembly_all_HQ_01_22_contig_16_110	1256	75810	77066	-1
1405_1	Sal_fly_assembly_all_HQ_01_22_contig_8_577	1649	468875	470524	1
1406_1	Sal_fly_assembly_all_HQ_01_22_contig_4_327	1043	278219	279262	-1
1407_1	Sal_fly_assembly_all_HQ_01_22_contig_4_50	539	36238	36777	-1
1408_1	salmonella_bestbins_021821_scaffold_26_48	230	46287	46517	1
1409_1	salmonella_bestbins_021821_scaffold_2_76	542	78853	79395	-1
1410_1	Sal_fly_assembly_all_HQ_01_22_contig_4_174	2246	140170	142416	1
1411_1	Sal_fly_assembly_all_HQ_01_22_contig_4_189	2111	158346	160457	1
1412_1	Sal_fly_assembly_all_HQ_01_22_contig_8_94	1478	69143	70621	1
1413_1	Sal_fly_assembly_all_HQ_01_22_contig_4_535	164	469367	469531	1
1414_1	salmonella_bestbins_021821_scaffold_8_17	1823	16017	17840	1
1415_1	Sal_fly_assembly_all_HQ_01_22_contig_1_221	1292	192451	193743	-1
1416_1	salmonella_bestbins_021821_scaffold_0_47	566	47525	48091	-1
1417_1	Sal_fly_assembly_all_HQ_01_22_contig_1_264	566	235554	236120	-1
1418_1	Sal_fly_assembly_all_HQ_01_22_contig_8_864	557	711908	712465	-1
1419_1	salmonella_bestbins_021821_scaffold_2_197	1364	203928	205292	1
1420_1	salmonella_bestbins_021821_scaffold_11_32	3350	38329	41679	-1
1421_1	Sal_fly_assembly_all_HQ_01_22_contig_8_697	305	568236	568541	-1
1422_1	Sal_fly_assembly_all_HQ_01_22_contig_2_1304	245	1167512	1167757	1
1423_1	salmonella_bestbins_021821_scaffold_27_34	725	36060	36785	-1
1424_1	Sal_fly_assembly_all_HQ_01_22_contig_6_10	347	6999	7346	1
1425_1	Sal_fly_assembly_all_HQ_01_22_contig_8_791	251	651369	651623	-1
1426_1	salmonella_bestbins_021821_scaffold_63_8	1928	5026	6954	-1
1427_1	Sal_fly_assembly_all_HQ_01_22_contig_4_75	275	55873	56148	1
1428_1	Sal_fly_assembly_all_HQ_01_22_contig_2_374	536	343658	344194	1
1429_1	Sal_fly_assembly_all_HQ_01_22_contig_4_209	1340	175494	176834	-1
1430_1	Sal_fly_assembly_all_HQ_01_22_contig_1_659	722	613943	614665	-1
1431_1	salmonella_bestbins_021821_scaffold_87_1	527	1	528	-1
1432_1	salmonella_bestbins_021821_scaffold_7_19	2636	20148	22784	-1
1433_1	Sal_fly_assembly_all_HQ_01_22_contig_8_631	401	511577	511978	1
1434_1	Sal_fly_assembly_all_HQ_01_22_contig_4_230	332	194013	194345	-1
1435_1	salmonella_bestbins_021821_scaffold_0_240	1016	256527	257543	-1
1436_1	Sal_fly_assembly_all_HQ_01_22_contig_1_442	581	411939	412520	-1
1437_1	Sal_fly_assembly_all_HQ_01_22_contig_1_32	593	25717	26310	1
1438_1	salmonella_bestbins_021821_scaffold_20_68	965	75107	76072	1
1439_1	Sal_fly_assembly_all_HQ_01_22_contig_4_610	572	535785	536357	1
1440_1	Sal_fly_assembly_all_HQ_01_22_contig_9_199	158	158551	158709	1
1441_1	salmonella_bestbins_021821_scaffold_16_96	1223	89509	90732	-1
1442_1	Sal_fly_assembly_all_HQ_01_22_contig_1_670	131	622077	622208	1
1443_1	Sal_fly_assembly_all_HQ_01_22_contig_1_464	200	432680	432880	-1
1444_1	Sal_fly_assembly_all_HQ_01_22_contig_4_153	485	124653	125138	-1
1445_1	salmonella_bestbins_021821_scaffold_5_136	299	126802	127101	-1
1446_1	Sal_fly_assembly_all_HQ_01_22_contig_2_460	1139	422070	423209	1
1447_1	salmonella_bestbins_021821_scaffold_8_36	437	36844	37281	1
1448_1	salmonella_bestbins_021821_scaffold_7_43	605	49504	50109	-1
1449_1	salmonella_bestbins_021821_scaffold_1_217	530	238308	238838	1
1450_1	salmonella_bestbins_021821_scaffold_5_83	329	77180	77509	1
1451_1	Sal_fly_assembly_all_HQ_01_22_contig_1_439	1301	408174	409475	1
1452_1	salmonella_bestbins_021821_scaffold_74_15	2444	14347	16791	1
1453_1	Sal_fly_assembly_all_HQ_01_22_contig_16_23	494	12390	12884	-1
1454_1	salmonella_bestbins_021821_scaffold_16_75	827	69636	70463	-1
1455_1	Sal_fly_assembly_all_HQ_01_22_contig_4_163	911	130616	131527	-1
1456_1	Sal_fly_assembly_all_HQ_01_22_contig_4_694	359	636101	636460	-1
1457_1	salmonella_bestbins_021821_scaffold_16_118	764	113826	114590	-1
1458_1	Sal_fly_assembly_all_HQ_01_22_contig_1_486	1133	451811	452944	-1
1459_1	salmonella_bestbins_021821_scaffold_6_74	107	79050	79157	-1
1460_1	salmonella_bestbins_021821_scaffold_2_100	305	101264	101569	-1
1461_1	Sal_fly_assembly_all_HQ_01_22_contig_8_841	755	691419	692174	1
1462_1	Sal_fly_assembly_all_HQ_01_22_contig_4_543	1496	475867	477363	1
1463_1	Sal_fly_assembly_all_HQ_01_22_contig_8_494	1001	402315	403316	-1
1464_1	salmonella_bestbins_021821_scaffold_6_215	815	234303	235118	1
1465_1	salmonella_bestbins_021821_scaffold_5_29	1148	20814	21962	-1
1466_1	Sal_fly_assembly_all_HQ_01_22_contig_4_662	668	604694	605362	1
1467_1	Sal_fly_assembly_all_HQ_01_22_contig_2_55	812	60825	61637	1
1468_1	salmonella_bestbins_021821_scaffold_19_36	452	30759	31211	-1
1469_1	salmonella_bestbins_021821_scaffold_3_242	1070	281989	283059	-1
1470_1	Sal_fly_assembly_all_HQ_01_22_contig_2_715	1433	631795	633228	1
1471_1	Sal_fly_assembly_all_HQ_01_22_contig_4_83	326	62385	62711	1
1472_1	Sal_fly_assembly_all_HQ_01_22_contig_1_491	947	457040	457987	-1
1473_1	Sal_fly_assembly_all_HQ_01_22_contig_9_217	215	175141	175356	-1
1474_1	salmonella_bestbins_021821_scaffold_30_10	1190	10309	11499	1
1475_1	Sal_fly_assembly_all_HQ_01_22_contig_1_968	953	899000	899953	1
1476_1	salmonella_bestbins_021821_scaffold_5_209	1178	212719	213897	1
1477_1	salmonella_bestbins_021821_scaffold_27_37	566	37887	38453	-1
1478_1	Sal_fly_assembly_all_HQ_01_22_contig_4_703	635	645254	645889	-1
1479_1	salmonella_bestbins_021821_scaffold_47_33	1682	28021	29703	-1
1480_1	salmonella_bestbins_021821_scaffold_7_59	461	65575	66036	-1
1481_1	salmonella_bestbins_021821_scaffold_36_25	1445	30933	32378	1
1482_1	Sal_fly_assembly_all_HQ_01_22_contig_8_970	419	790043	790462	-1
1483_1	salmonella_bestbins_021821_scaffold_5_67	1508	55780	57288	-1
1484_1	salmonella_bestbins_021821_scaffold_5_36	347	27856	28203	1
1485_1	salmonella_bestbins_021821_scaffold_16_89	860	83253	84113	-1
1486_1	salmonella_bestbins_021821_scaffold_0_283	260	302910	303170	-1
1487_1	Sal_fly_assembly_all_HQ_01_22_contig_4_140	881	111460	112341	-1
1488_1	salmonella_bestbins_021821_scaffold_2_311	749	331347	332096	-1
1489_1	salmonella_bestbins_021821_scaffold_0_158	857	169601	170458	-1
1490_1	salmonella_bestbins_021821_scaffold_6_243	1157	262379	263536	1
1491_1	salmonella_bestbins_021821_scaffold_41_34	2189	35052	37241	1
1492_1	salmonella_bestbins_021821_scaffold_27_20	1253	17331	18584	-1
1493_1	Sal_fly_assembly_all_HQ_01_22_contig_8_396	332	312018	312350	1
1494_1	salmonella_bestbins_021821_scaffold_4_84	860	93094	93954	1
1495_1	salmonella_bestbins_021821_scaffold_21_53	722	53475	54197	-1
1496_1	salmonella_bestbins_021821_scaffold_5_282	728	290214	290942	1
1497_1	salmonella_bestbins_021821_scaffold_12_17	305	17233	17538	-1
1498_1	salmonella_bestbins_021821_scaffold_13_37	968	28446	29414	-1
1499_1	Sal_fly_assembly_all_HQ_01_22_contig_3_501	1112	429633	430745	1
1500_1	Sal_fly_assembly_all_HQ_01_22_contig_2_906	1373	790508	791881	1
1501_1	Sal_fly_assembly_all_HQ_01_22_contig_8_961	623	784728	785351	-1
1502_1	Sal_fly_assembly_all_HQ_01_22_contig_1_414	170	388209	388379	1
1503_1	salmonella_bestbins_021821_scaffold_2_329	1136	347364	348500	1
1504_1	salmonella_bestbins_021821_scaffold_0_197	158	214775	214933	-1
1505_1	salmonella_bestbins_021821_scaffold_2_189	1340	195625	196965	-1
1506_1	Sal_fly_assembly_all_HQ_01_22_contig_8_169	257	137108	137365	1
1507_1	salmonella_bestbins_021821_scaffold_32_40	257	34476	34733	-1
1508_1	Sal_fly_assembly_all_HQ_01_22_contig_2_259	992	235165	236157	-1
1509_1	Sal_fly_assembly_all_HQ_01_22_contig_8_481	206	390845	391051	1
1510_1	salmonella_bestbins_021821_scaffold_29_46	1109	42951	44060	1
1511_1	salmonella_bestbins_021821_scaffold_32_43	986	37245	38231	1
1512_1	Sal_fly_assembly_all_HQ_01_22_contig_8_468	635	380842	381477	1
1513_1	Sal_fly_assembly_all_HQ_01_22_contig_1_17	1127	10567	11694	-1
1514_1	Sal_fly_assembly_all_HQ_01_22_contig_2_642	689	566322	567011	1
1515_1	Sal_fly_assembly_all_HQ_01_22_contig_4_30	839	20520	21359	1
1516_1	salmonella_bestbins_021821_scaffold_2_341	707	358714	359421	1
1517_1	Sal_fly_assembly_all_HQ_01_22_contig_1_252	386	224691	225077	1
1518_1	Sal_fly_assembly_all_HQ_01_22_contig_3_23	740	18514	19254	1
1519_1	salmonella_bestbins_021821_scaffold_0_104	953	115243	116196	-1
1520_1	salmonella_bestbins_021821_scaffold_5_143	671	133003	133674	1
1521_1	salmonella_bestbins_021821_scaffold_2_317	455	339104	339559	1
1522_1	Sal_fly_assembly_all_HQ_01_22_contig_8_623	1397	505483	506880	1
1523_1	salmonella_bestbins_021821_scaffold_20_38	773	42250	43023	-1
1524_1	Sal_fly_assembly_all_HQ_01_22_contig_4_573	566	498780	499346	-1
1525_1	salmonella_bestbins_021821_scaffold_0_244	2414	259986	262400	-1
1526_1	salmonella_bestbins_021821_scaffold_22_60	1982	72998	74980	-1
1527_1	salmonella_bestbins_021821_scaffold_23_10	1871	11263	13134	1
1528_1	salmonella_bestbins_021821_scaffold_23_54	728	54205	54933	-1
1529_1	Sal_fly_assembly_all_HQ_01_22_contig_1_229	1400	199667	201067	-1
1530_1	Sal_fly_assembly_all_HQ_01_22_contig_4_670	386	611818	612204	-1
1531_1	salmonella_bestbins_021821_scaffold_25_32	788	34019	34807	1
1532_1	Sal_fly_assembly_all_HQ_01_22_contig_4_312	269	266757	267026	-1
1533_1	salmonella_bestbins_021821_scaffold_7_152	1652	166824	168476	-1
1534_1	salmonella_bestbins_021821_scaffold_0_196	1640	213078	214718	1
1535_1	Sal_fly_assembly_all_HQ_01_22_contig_8_661	842	536725	537567	1
1536_1	Sal_fly_assembly_all_HQ_01_22_contig_2_975	830	866124	866954	-1
1537_1	salmonella_bestbins_021821_scaffold_25_16	164	18923	19090	1
1538_1	Sal_fly_assembly_all_HQ_01_22_contig_1_767	854	701364	702218	-1
1539_1	Sal_fly_assembly_all_HQ_01_22_contig_4_420	302	360284	360586	-1
1540_1	salmonella_bestbins_021821_scaffold_2_70	2240	73248	75488	-1
1541_1	Sal_fly_assembly_all_HQ_01_22_contig_8_858	362	706430	706792	-1
1542_1	Sal_fly_assembly_all_HQ_01_22_contig_1_365	221	334301	334522	-1
1543_1	salmonella_bestbins_021821_scaffold_32_49	833	43628	44461	1
1544_1	salmonella_bestbins_021821_scaffold_2_66	965	67914	68879	1
1545_1	Sal_fly_assembly_all_HQ_01_22_contig_1_389	1967	364167	366134	1
1546_1	salmonella_bestbins_021821_scaffold_16_31	248	28810	29058	-1
1547_1	salmonella_bestbins_021821_scaffold_2_177	797	178836	179633	-1
1548_1	Sal_fly_assembly_all_HQ_01_22_contig_2_191	233	179661	179894	-1
1549_1	salmonella_bestbins_021821_scaffold_12_29	1520	30061	31581	1
1550_1	Sal_fly_assembly_all_HQ_01_22_contig_2_557	1163	491701	492864	1
1551_1	salmonella_bestbins_021821_scaffold_7_69	977	77356	78333	-1
1553_1	salmonella_bestbins_021821_scaffold_87_5	293	3601	3894	1
1554_1	salmonella_bestbins_021821_scaffold_32_28	833	23894	24727	1
1555_1	salmonella_bestbins_021821_scaffold_11_92	893	126972	127865	-1
1556_1	salmonella_bestbins_021821_scaffold_5_109	1466	102483	103949	1
1557_1	Sal_fly_assembly_all_HQ_01_22_contig_8_770	191	636306	636497	1
1558_1	salmonella_bestbins_021821_scaffold_17_46	857	46926	47783	-1
1559_1	salmonella_bestbins_021821_scaffold_1_1	9188	3	9191	1
1560_1	Sal_fly_assembly_all_HQ_01_22_contig_1_546	335	509237	509572	1
1561_1	Sal_fly_assembly_all_HQ_01_22_contig_8_214	599	172823	173422	1
1562_1	Sal_fly_assembly_all_HQ_01_22_contig_4_622	224	545233	545457	1
1563_1	Sal_fly_assembly_all_HQ_01_22_contig_5_7	1535	5690	7225	1
1564_1	Sal_fly_assembly_all_HQ_01_22_contig_1_161	263	135558	135821	-1
1565_1	Sal_fly_assembly_all_HQ_01_22_contig_9_192	1340	153237	154577	-1
1566_1	Sal_fly_assembly_all_HQ_01_22_contig_2_1501	392	1343355	1343747	1
1567_1	Sal_fly_assembly_all_HQ_01_22_contig_1_166	1193	141388	142581	-1
1568_1	Sal_fly_assembly_all_HQ_01_22_contig_4_594	407	518589	518996	1
1569_1	Sal_fly_assembly_all_HQ_01_22_contig_4_346	650	293299	293949	-1
1570_1	salmonella_bestbins_021821_scaffold_0_294	818	314474	315292	-1
1571_1	salmonella_bestbins_021821_scaffold_25_114	1574	115664	117238	1
1572_1	salmonella_bestbins_021821_scaffold_1_122	650	136533	137183	1
1573_1	Sal_fly_assembly_all_HQ_01_22_contig_2_753	797	665421	666218	1
1574_1	Sal_fly_assembly_all_HQ_01_22_contig_2_1349	581	1198701	1199282	1
1575_1	salmonella_bestbins_021821_scaffold_13_36	1037	27220	28257	1
1576_1	salmonella_bestbins_021821_scaffold_1_357	845	397803	398648	1
1577_1	Sal_fly_assembly_all_HQ_01_22_contig_2_646	578	568539	569117	1
1578_1	salmonella_bestbins_021821_scaffold_35_37	1502	36856	38358	-1
1579_1	salmonella_bestbins_021821_scaffold_13_88	992	66501	67493	1
1580_1	Sal_fly_assembly_all_HQ_01_22_contig_4_520	1241	454471	455712	-1
1581_1	Sal_fly_assembly_all_HQ_01_22_contig_16_3	329	1260	1589	-1
1582_1	Sal_fly_assembly_all_HQ_01_22_contig_2_436	1079	398007	399086	-1
1583_1	salmonella_bestbins_021821_scaffold_21_61	806	64172	64978	-1
1584_1	Sal_fly_assembly_all_HQ_01_22_contig_2_985	329	874537	874866	-1
1585_1	Sal_fly_assembly_all_HQ_01_22_contig_8_228	347	181306	181653	1
1586_1	Sal_fly_assembly_all_HQ_01_22_contig_8_610	824	494972	495796	-1
1587_1	Sal_fly_assembly_all_HQ_01_22_contig_3_591	245	509508	509753	1
1588_1	salmonella_bestbins_021821_scaffold_0_58	2684	60022	62706	1
1589_1	Sal_fly_assembly_all_HQ_01_22_contig_2_1589	395	1430378	1430773	1
1590_1	salmonella_bestbins_021821_scaffold_12_44	2843	47453	50296	1
1591_1	Sal_fly_assembly_all_HQ_01_22_contig_9_173	584	139016	139600	-1
1592_1	Sal_fly_assembly_all_HQ_01_22_contig_2_1102	440	992701	993141	1
1593_1	Sal_fly_assembly_all_HQ_01_22_contig_2_60	566	64065	64631	-1
1594_1	salmonella_bestbins_021821_scaffold_8_134	1376	140053	141429	1
1595_1	Sal_fly_assembly_all_HQ_01_22_contig_8_815	596	669787	670383	-1
1596_1	salmonella_bestbins_021821_scaffold_5_259	983	266561	267544	-1
1597_1	Sal_fly_assembly_all_HQ_01_22_contig_2_1487	791	1328458	1329249	1
1598_1	salmonella_bestbins_021821_scaffold_3_246	167	286168	286335	-1
1599_1	salmonella_bestbins_021821_scaffold_176_9	308	4008	4316	1
1600_1	Sal_fly_assembly_all_HQ_01_22_contig_1_983	380	910883	911263	1
1601_1	Sal_fly_assembly_all_HQ_01_22_contig_9_31	380	28466	28846	-1
1602_1	Sal_fly_assembly_all_HQ_01_22_contig_10_14	191	9625	9816	-1
1603_1	Sal_fly_assembly_all_HQ_01_22_contig_4_563	569	491943	492512	1
1604_1	salmonella_bestbins_021821_scaffold_5_203	398	207659	208057	-1
1605_1	Sal_fly_assembly_all_HQ_01_22_contig_8_940	194	773968	774162	-1
1606_1	salmonella_bestbins_021821_scaffold_7_129	824	140149	140973	-1
1607_1	salmonella_bestbins_021821_scaffold_5_23	647	15323	15970	1
1608_1	Sal_fly_assembly_all_HQ_01_22_contig_2_145	533	145080	145613	-1
1609_1	Sal_fly_assembly_all_HQ_01_22_contig_3_556	401	479533	479934	1
1610_1	salmonella_bestbins_021821_scaffold_2_379	494	399653	400147	-1
1611_1	Sal_fly_assembly_all_HQ_01_22_contig_8_7	470	4870	5340	-1
1612_1	Sal_fly_assembly_all_HQ_01_22_contig_9_203	278	161415	161693	-1
1613_1	Sal_fly_assembly_all_HQ_01_22_contig_2_972	260	863948	864208	-1
1614_1	Sal_fly_assembly_all_HQ_01_22_contig_3_161	212	129185	129397	-1
1615_1	Sal_fly_assembly_all_HQ_01_22_contig_1_503	722	468538	469260	-1
1616_1	Sal_fly_assembly_all_HQ_01_22_contig_1_743	530	682541	683071	-1
1617_1	Sal_fly_assembly_all_HQ_01_22_contig_1_84	269	72605	72874	-1
1618_1	Sal_fly_assembly_all_HQ_01_22_contig_1_325	1358	299137	300495	1
1619_1	Sal_fly_assembly_all_HQ_01_22_contig_3_527	1268	457213	458481	1
1620_1	Sal_fly_assembly_all_HQ_01_22_contig_2_63	470	66671	67141	-1
1621_1	salmonella_bestbins_021821_scaffold_16_113	2378	107086	109464	1
1622_1	salmonella_bestbins_021821_scaffold_3_47	545	54421	54966	-1
1623_1	Sal_fly_assembly_all_HQ_01_22_contig_2_1200	479	1083361	1083840	1
1624_1	Sal_fly_assembly_all_HQ_01_22_contig_1_393	539	368316	368855	1
1625_1	Sal_fly_assembly_all_HQ_01_22_contig_8_454	2144	368612	370756	1
1626_1	Sal_fly_assembly_all_HQ_01_22_contig_3_535	758	463620	464378	-1
1627_1	Sal_fly_assembly_all_HQ_01_22_contig_8_905	1370	745669	747039	1
1628_1	Sal_fly_assembly_all_HQ_01_22_contig_2_444	1991	404889	406880	-1
1629_1	Sal_fly_assembly_all_HQ_01_22_contig_1_538	599	500818	501417	1
1630_1	salmonella_bestbins_021821_scaffold_49_13	770	16471	17241	-1
1631_1	Sal_fly_assembly_all_HQ_01_22_contig_2_1277	107	1146179	1146289	-1
1632_1	salmonella_bestbins_021821_scaffold_0_386	632	414080	414712	1
1633_1	Sal_fly_assembly_all_HQ_01_22_contig_2_393	2006	358210	360216	-1
1634_1	Sal_fly_assembly_all_HQ_01_22_contig_4_306	1760	259761	261521	1
1635_1	Sal_fly_assembly_all_HQ_01_22_contig_8_326	2408	259042	261450	-1
1636_1	Sal_fly_assembly_all_HQ_01_22_contig_3_462	620	397199	397819	1
1637_1	Sal_fly_assembly_all_HQ_01_22_contig_9_73	794	60180	60974	1
1638_1	Sal_fly_assembly_all_HQ_01_22_contig_3_401	716	341344	342060	-1
1639_1	salmonella_bestbins_021821_scaffold_4_65	941	72597	73538	1
1640_1	salmonella_bestbins_021821_scaffold_16_37	248	32655	32903	1
1641_1	salmonella_bestbins_021821_scaffold_1_100	1004	116807	117811	1
1642_1	salmonella_bestbins_021821_scaffold_20_12	878	13890	14768	-1
1643_1	Sal_fly_assembly_all_HQ_01_22_contig_4_454	773	392903	393676	-1
1644_1	Sal_fly_assembly_all_HQ_01_22_contig_1_63	1394	54783	56177	1
1645_1	salmonella_bestbins_021821_scaffold_4_126	1082	141566	142648	-1
1646_1	salmonella_bestbins_021821_scaffold_0_206	2612	220862	223474	-1
1647_1	Sal_fly_assembly_all_HQ_01_22_contig_8_383	599	302901	303500	-1
1648_1	Sal_fly_assembly_all_HQ_01_22_contig_8_807	278	663104	663382	-1
1649_1	Sal_fly_assembly_all_HQ_01_22_contig_2_1406	1058	1250390	1251448	-1
1650_1	Sal_fly_assembly_all_HQ_01_22_contig_8_393	425	310105	310530	1
1651_1	salmonella_bestbins_021821_scaffold_89_13	611	10359	10970	-1
1652_1	salmonella_bestbins_021821_scaffold_1_31	89	42580	42669	1
1653_1	salmonella_bestbins_021821_scaffold_5_273	617	281050	281667	1
1654_1	Sal_fly_assembly_all_HQ_01_22_contig_4_651	1010	589398	590408	-1
1655_1	Sal_fly_assembly_all_HQ_01_22_contig_8_573	224	466661	466885	-1
1656_1	salmonella_bestbins_021821_scaffold_25_53	791	54318	55109	1
1657_1	Sal_fly_assembly_all_HQ_01_22_contig_4_638	797	572580	573377	-1
1658_1	salmonella_bestbins_021821_scaffold_6_239	533	259596	260129	-1
1659_1	salmonella_bestbins_021821_scaffold_29_30	473	28183	28656	1
1660_1	salmonella_bestbins_021821_scaffold_14_41	389	45676	46065	-1
1661_1	Sal_fly_assembly_all_HQ_01_22_contig_2_579	1889	511518	513407	-1
1662_1	Sal_fly_assembly_all_HQ_01_22_contig_3_20	203	16994	17197	1
1663_1	Sal_fly_assembly_all_HQ_01_22_contig_1_202	914	175613	176527	1
1664_1	Sal_fly_assembly_all_HQ_01_22_contig_8_814	1442	668272	669714	1
1665_1	salmonella_bestbins_021821_scaffold_0_262	1349	279221	280570	-1
1666_1	Sal_fly_assembly_all_HQ_01_22_contig_4_197	824	165848	166672	-1
1667_1	salmonella_bestbins_021821_scaffold_8_125	2297	127448	129745	1
1668_1	salmonella_bestbins_021821_scaffold_0_207	692	223505	224197	-1
1669_1	Sal_fly_assembly_all_HQ_01_22_contig_4_368	1031	314703	315734	1
1670_1	Sal_fly_assembly_all_HQ_01_22_contig_4_583	689	508090	508779	-1
1671_1	salmonella_bestbins_021821_scaffold_25_78	1280	82787	84067	1
1672_1	Sal_fly_assembly_all_HQ_01_22_contig_3_105	206	88141	88347	-1
1673_1	Sal_fly_assembly_all_HQ_01_22_contig_1_809	968	740107	741075	1
1674_1	Sal_fly_assembly_all_HQ_01_22_contig_1_371	1400	341268	342668	1
1675_1	salmonella_bestbins_021821_scaffold_4_8	701	6582	7283	-1
1676_1	salmonella_bestbins_021821_scaffold_21_48	308	50140	50448	1
1677_1	Sal_fly_assembly_all_HQ_01_22_contig_1_558	278	517694	517972	-1
1678_1	salmonella_bestbins_021821_scaffold_40_3	452	891	1343	-1
1679_1	salmonella_bestbins_021821_scaffold_3_80	713	92790	93503	-1
1680_1	Sal_fly_assembly_all_HQ_01_22_contig_2_202	758	184686	185444	-1
1681_1	salmonella_bestbins_021821_scaffold_16_47	134	39589	39786	1
1682_1	Sal_fly_assembly_all_HQ_01_22_contig_2_1583	653	1426497	1427150	-1
1683_1	salmonella_bestbins_021821_scaffold_17_59	515	61946	62461	-1
1684_1	salmonella_bestbins_021821_scaffold_7_127	548	138792	139340	-1
1685_1	Sal_fly_assembly_all_HQ_01_22_contig_2_1232	1328	1107303	1108631	-1
1686_1	Sal_fly_assembly_all_HQ_01_22_contig_4_478	1178	415364	416542	-1
1687_1	Sal_fly_assembly_all_HQ_01_22_contig_2_649	1310	569540	570850	-1
1688_1	salmonella_bestbins_021821_scaffold_16_43	446	36478	36924	-1
1689_1	Sal_fly_assembly_all_HQ_01_22_contig_8_724	341	594290	594631	1
1690_1	salmonella_bestbins_021821_scaffold_16_24	590	22834	23424	1
1691_1	Sal_fly_assembly_all_HQ_01_22_contig_2_310	281	282180	282461	-1
1692_1	Sal_fly_assembly_all_HQ_01_22_contig_1_492	1139	458267	459406	-1
1693_1	Sal_fly_assembly_all_HQ_01_22_contig_4_285	572	241571	242143	1
1694_1	salmonella_bestbins_021821_scaffold_5_69	1646	58766	60412	1
1695_1	Sal_fly_assembly_all_HQ_01_22_contig_2_397	398	363660	364058	-1
1696_1	salmonella_bestbins_021821_scaffold_0_170	2255	185709	187964	1
1697_1	salmonella_bestbins_021821_scaffold_17_27	209	29548	29757	-1
1698_1	salmonella_bestbins_021821_scaffold_32_16	494	13665	14159	1
1699_1	salmonella_bestbins_021821_scaffold_25_119	404	119368	119772	1
1700_1	Sal_fly_assembly_all_HQ_01_22_contig_3_49	392	41389	41781	1
1701_1	Sal_fly_assembly_all_HQ_01_22_contig_2_254	749	231499	232248	1
1702_1	salmonella_bestbins_021821_scaffold_23_49	1487	49391	50878	1
1703_1	Sal_fly_assembly_all_HQ_01_22_contig_6_7	1487	4014	5501	1
1704_1	Sal_fly_assembly_all_HQ_01_22_contig_8_922	911	757634	758545	-1
1705_1	Sal_fly_assembly_all_HQ_01_22_contig_2_9	908	12817	13725	-1
1706_1	salmonella_bestbins_021821_scaffold_2_226	470	242341	242811	-1
1707_1	salmonella_bestbins_021821_scaffold_13_102	398	80767	81165	-1
1708_1	Sal_fly_assembly_all_HQ_01_22_contig_4_318	365	270020	270385	-1
1709_1	Sal_fly_assembly_all_HQ_01_22_contig_1_104	632	92743	93375	1
1710_1	Sal_fly_assembly_all_HQ_01_22_contig_9_129	374	105338	105712	-1
1711_1	Sal_fly_assembly_all_HQ_01_22_contig_3_408	452	348729	349181	-1
1712_1	Sal_fly_assembly_all_HQ_01_22_contig_1_646	212	598827	599039	-1
1713_1	salmonella_bestbins_021821_scaffold_19_76	284	70984	71268	-1
1714_1	Sal_fly_assembly_all_HQ_01_22_contig_1_755	965	692223	693188	1
1715_1	Sal_fly_assembly_all_HQ_01_22_contig_8_752	809	618548	619357	-1
1716_1	Sal_fly_assembly_all_HQ_01_22_contig_8_199	380	161509	161889	-1
1717_1	Sal_fly_assembly_all_HQ_01_22_contig_2_1477	338	1321773	1322111	-1
1718_1	Sal_fly_assembly_all_HQ_01_22_contig_4_167	152	132413	132565	-1
1719_1	Sal_fly_assembly_all_HQ_01_22_contig_4_69	350	53622	53972	1
1720_1	salmonella_bestbins_021821_scaffold_1_32	1079	42677	43756	-1
1721_1	Sal_fly_assembly_all_HQ_01_22_contig_3_151	893	121819	122712	1
1722_1	salmonella_bestbins_021821_scaffold_16_58	1088	51315	52403	-1
1723_1	Sal_fly_assembly_all_HQ_01_22_contig_8_949	152	779419	779571	-1
1724_1	Sal_fly_assembly_all_HQ_01_22_contig_3_531	425	460056	460481	-1
1725_1	Sal_fly_assembly_all_HQ_01_22_contig_1_733	1433	669473	670906	1
1726_1	Sal_fly_assembly_all_HQ_01_22_contig_2_182	626	174849	175475	1
1727_1	Sal_fly_assembly_all_HQ_01_22_contig_4_289	1556	245403	246959	1
1728_1	salmonella_bestbins_021821_scaffold_16_17	1043	15838	16881	1
1729_1	Sal_fly_assembly_all_HQ_01_22_contig_2_587	407	518600	519007	-1
1730_1	Sal_fly_assembly_all_HQ_01_22_contig_8_130	983	100377	101360	1
1731_1	salmonella_bestbins_021821_scaffold_3_181	1178	212281	213459	1
1732_1	Sal_fly_assembly_all_HQ_01_22_contig_3_321	242	270091	270333	-1
1733_1	Sal_fly_assembly_all_HQ_01_22_contig_3_296	314	249806	250120	-1
1734_1	salmonella_bestbins_021821_scaffold_6_110	1352	122473	123825	-1
1735_1	Sal_fly_assembly_all_HQ_01_22_contig_16_53	335	32633	32968	-1
1736_1	salmonella_bestbins_021821_scaffold_25_92	539	93792	94331	1
1737_1	Sal_fly_assembly_all_HQ_01_22_contig_1_209	431	185614	186045	1
1738_1	salmonella_bestbins_021821_scaffold_14_9	317	10407	10724	1
1739_1	Sal_fly_assembly_all_HQ_01_22_contig_8_967	338	788647	788985	-1
1740_1	salmonella_bestbins_021821_scaffold_16_14	344	13561	13905	-1
1741_1	Sal_fly_assembly_all_HQ_01_22_contig_2_1511	614	1355609	1356223	1
1742_1	Sal_fly_assembly_all_HQ_01_22_contig_3_403	524	343678	344202	1
1743_1	Sal_fly_assembly_all_HQ_01_22_contig_8_487	1283	394664	395947	-1
1744_1	Sal_fly_assembly_all_HQ_01_22_contig_8_862	1106	709080	710186	-1
1745_1	salmonella_bestbins_021821_scaffold_2_367	710	388743	389453	-1
1746_1	salmonella_bestbins_021821_scaffold_2_282	1094	299855	300949	-1
1747_1	Sal_fly_assembly_all_HQ_01_22_contig_4_239	938	201593	202531	-1
1748_1	salmonella_bestbins_021821_scaffold_32_44	2015	38303	40318	1
1749_1	salmonella_bestbins_021821_scaffold_22_13	767	13521	14288	-1
1750_1	Sal_fly_assembly_all_HQ_01_22_contig_3_363	263	311230	311493	1
1751_1	Sal_fly_assembly_all_HQ_01_22_contig_3_473	962	403052	404014	-1
1752_1	Sal_fly_assembly_all_HQ_01_22_contig_8_497	311	405016	405327	-1
1753_1	salmonella_bestbins_021821_scaffold_6_230	989	253947	254936	-1
1754_1	Sal_fly_assembly_all_HQ_01_22_contig_8_165	2699	131190	133889	1
1755_1	salmonella_bestbins_021821_scaffold_2_347	1739	363967	365706	-1
1756_1	salmonella_bestbins_021821_scaffold_16_28	788	26112	26900	1
1757_1	salmonella_bestbins_021821_scaffold_31_6	179	5826	6005	-1
1758_1	Sal_fly_assembly_all_HQ_01_22_contig_3_449	383	384558	384941	-1
1759_1	salmonella_bestbins_021821_scaffold_3_272	347	315329	315676	1
1760_1	Sal_fly_assembly_all_HQ_01_22_contig_2_749	1418	662122	663540	1
1761_1	Sal_fly_assembly_all_HQ_01_22_contig_8_248	581	194061	194642	-1
1762_1	Sal_fly_assembly_all_HQ_01_22_contig_2_1574	1148	1416264	1417412	-1
1763_1	Sal_fly_assembly_all_HQ_01_22_contig_8_427	584	343756	344340	1
1764_1	Sal_fly_assembly_all_HQ_01_22_contig_8_191	1289	156023	157312	1
1765_1	Sal_fly_assembly_all_HQ_01_22_contig_3_229	197	190114	190311	1
1766_1	salmonella_bestbins_021821_scaffold_30_19	893	23391	24284	-1
1767_1	salmonella_bestbins_021821_scaffold_23_63	1652	63402	65054	-1
1768_1	salmonella_bestbins_021821_scaffold_7_5	695	2153	2848	-1
1769_1	Sal_fly_assembly_all_HQ_01_22_contig_8_889	1205	732138	733343	-1
1770_1	Sal_fly_assembly_all_HQ_01_22_contig_4_588	608	513601	514209	1
1771_1	salmonella_bestbins_021821_scaffold_2_232	695	248360	249055	1
1772_1	salmonella_bestbins_021821_scaffold_7_27	1190	31621	32811	-1
1773_1	salmonella_bestbins_021821_scaffold_11_99	731	132835	133566	-1
1774_1	salmonella_bestbins_021821_scaffold_23_2	530	1171	1701	-1
1775_1	Sal_fly_assembly_all_HQ_01_22_contig_2_65	920	68121	69041	1
1776_1	salmonella_bestbins_021821_scaffold_4_151	419	171728	172147	-1
1777_1	salmonella_bestbins_021821_scaffold_1_243	446	272738	273184	1
1778_1	Sal_fly_assembly_all_HQ_01_22_contig_9_131	659	106347	107006	-1
1779_1	salmonella_bestbins_021821_scaffold_6_240	695	260782	261477	-1
1780_1	Sal_fly_assembly_all_HQ_01_22_contig_2_904	326	789097	789423	1
1781_1	Sal_fly_assembly_all_HQ_01_22_contig_2_28	290	29009	29299	-1
1782_1	salmonella_bestbins_021821_scaffold_3_78	368	92072	92440	-1
1783_1	salmonella_bestbins_021821_scaffold_13_107	284	88225	88509	1
1784_1	salmonella_bestbins_021821_scaffold_1_111	638	126819	127457	1
1785_1	Sal_fly_assembly_all_HQ_01_22_contig_3_310	602	260119	260721	-1
1786_1	salmonella_bestbins_021821_scaffold_54_3	476	558	1034	1
1787_1	salmonella_bestbins_021821_scaffold_4_140	605	159301	159906	1
1788_1	Sal_fly_assembly_all_HQ_01_22_contig_8_897	425	738953	739378	-1
1789_1	Sal_fly_assembly_all_HQ_01_22_contig_3_533	626	461504	462130	-1
1790_1	salmonella_bestbins_021821_scaffold_49_23	272	25028	25300	1
1791_1	Sal_fly_assembly_all_HQ_01_22_contig_4_561	386	490472	490858	-1
1792_1	Sal_fly_assembly_all_HQ_01_22_contig_3_390	254	334084	334338	1
1793_1	Sal_fly_assembly_all_HQ_01_22_contig_3_524	263	455341	455604	1
1794_1	Sal_fly_assembly_all_HQ_01_22_contig_4_45	281	33638	33919	-1
1795_1	Sal_fly_assembly_all_HQ_01_22_contig_3_132	998	108042	109040	1
1796_1	Sal_fly_assembly_all_HQ_01_22_contig_4_244	1358	206266	207624	-1
1797_1	salmonella_bestbins_021821_scaffold_13_62	242	49247	49489	1
1798_1	Sal_fly_assembly_all_HQ_01_22_contig_2_462	707	423879	424586	1
1799_1	salmonella_bestbins_021821_scaffold_3_30	770	32223	32993	-1
1800_1	Sal_fly_assembly_all_HQ_01_22_contig_8_698	929	568556	569485	-1
1801_1	Sal_fly_assembly_all_HQ_01_22_contig_8_51	344	37203	37547	1
1802_1	salmonella_bestbins_021821_scaffold_1_281	674	315900	316574	1
1803_1	Sal_fly_assembly_all_HQ_01_22_contig_3_679	311	592520	592831	1
1804_1	Sal_fly_assembly_all_HQ_01_22_contig_1_504	662	469264	469926	-1
1805_1	Sal_fly_assembly_all_HQ_01_22_contig_2_1041	1472	924428	925900	1
1806_1	Sal_fly_assembly_all_HQ_01_22_contig_3_606	1004	522274	523278	1
1807_1	salmonella_bestbins_021821_scaffold_13_33	164	25380	25544	-1
1808_1	salmonella_bestbins_021821_scaffold_16_130	188	129382	129570	1
1809_1	salmonella_bestbins_021821_scaffold_22_32	638	43984	44622	1
1810_1	Sal_fly_assembly_all_HQ_01_22_contig_8_444	1940	358631	360571	1
1811_1	salmonella_bestbins_021821_scaffold_11_10	1034	13731	14765	-1
1812_1	Sal_fly_assembly_all_HQ_01_22_contig_2_1630	761	1460585	1461346	-1
1813_1	Sal_fly_assembly_all_HQ_01_22_contig_8_186	401	151033	151434	-1
1814_1	Sal_fly_assembly_all_HQ_01_22_contig_8_892	566	736002	736568	1
1815_1	Sal_fly_assembly_all_HQ_01_22_contig_1_332	1385	304647	306032	1
1816_1	Sal_fly_assembly_all_HQ_01_22_contig_1_234	788	204623	205411	-1
1817_1	salmonella_bestbins_021821_scaffold_0_101	995	111647	112642	1
1818_1	Sal_fly_assembly_all_HQ_01_22_contig_8_544	518	444189	444707	-1
1819_1	Sal_fly_assembly_all_HQ_01_22_contig_9_242	692	194426	195118	-1
1820_1	Sal_fly_assembly_all_HQ_01_22_contig_1_595	668	550705	551373	1
1821_1	Sal_fly_assembly_all_HQ_01_22_contig_3_76	935	64655	65590	-1
1822_1	Sal_fly_assembly_all_HQ_01_22_contig_2_387	758	354472	355230	-1
1823_1	Sal_fly_assembly_all_HQ_01_22_contig_2_580	479	513435	513914	-1
1824_1	salmonella_bestbins_021821_scaffold_2_119	911	119848	120759	-1
1825_1	salmonella_bestbins_021821_scaffold_6_106	1412	113179	114591	-1
1826_1	Sal_fly_assembly_all_HQ_01_22_contig_8_148	992	115530	116522	-1
1827_1	Sal_fly_assembly_all_HQ_01_22_contig_1_43	962	33259	34221	-1
1828_1	salmonella_bestbins_021821_scaffold_0_349	602	370849	371451	1
1829_1	salmonella_bestbins_021821_scaffold_29_1	281	2	283	1
1830_1	salmonella_bestbins_021821_scaffold_2_172	953	172600	173553	1
1831_1	Sal_fly_assembly_all_HQ_01_22_contig_2_1003	110	891239	891349	-1
1832_1	Sal_fly_assembly_all_HQ_01_22_contig_2_429	941	392067	393008	-1
1833_1	salmonella_bestbins_021821_scaffold_7_98	707	109354	110061	-1
1834_1	salmonella_bestbins_021821_scaffold_30_16	1322	20381	21703	-1
1836_1	salmonella_bestbins_021821_scaffold_5_281	1613	288411	290024	-1
1837_1	salmonella_bestbins_021821_scaffold_25_65	596	66368	66964	-1
1838_1	Sal_fly_assembly_all_HQ_01_22_contig_1_685	458	633587	634045	1
1839_1	salmonella_bestbins_021821_scaffold_25_74	1496	77587	79083	-1
1840_1	Sal_fly_assembly_all_HQ_01_22_contig_4_386	134	330086	330220	-1
1841_1	Sal_fly_assembly_all_HQ_01_22_contig_2_1320	305	1178222	1178527	-1
1842_1	Sal_fly_assembly_all_HQ_01_22_contig_8_180	242	146421	146663	-1
1843_1	salmonella_bestbins_021821_scaffold_19_9	875	4870	5745	-1
1844_1	salmonella_bestbins_021821_scaffold_29_27	1391	25033	26424	1
1845_1	Sal_fly_assembly_all_HQ_01_22_contig_7_7	2315	2725	5040	1
1846_1	salmonella_bestbins_021821_scaffold_0_369	1211	392716	393927	-1
1847_1	Sal_fly_assembly_all_HQ_01_22_contig_8_278	467	218990	219457	-1
1849_1	Sal_fly_assembly_all_HQ_01_22_contig_3_306	530	257670	258200	-1
1850_1	salmonella_bestbins_021821_scaffold_2_237	2159	252851	255010	-1
1851_1	Sal_fly_assembly_all_HQ_01_22_contig_8_608	554	493679	494233	-1
1852_1	Sal_fly_assembly_all_HQ_01_22_contig_9_41	692	35512	36204	-1
1853_1	Sal_fly_assembly_all_HQ_01_22_contig_8_686	431	558054	558485	-1
1854_1	Sal_fly_assembly_all_HQ_01_22_contig_2_66	203	69019	69486	-1
1855_1	Sal_fly_assembly_all_HQ_01_22_contig_1_766	608	700756	701364	-1
1856_1	Sal_fly_assembly_all_HQ_01_22_contig_2_1174	431	1059641	1060072	-1
1857_1	Sal_fly_assembly_all_HQ_01_22_contig_1_729	524	666702	667226	1
1858_1	Sal_fly_assembly_all_HQ_01_22_contig_6_12	359	8487	8846	1
1859_1	Sal_fly_assembly_all_HQ_01_22_contig_9_188	482	149303	149785	1
1860_1	Sal_fly_assembly_all_HQ_01_22_contig_4_281	284	239818	240102	-1
1861_1	Sal_fly_assembly_all_HQ_01_22_contig_1_424	275	397793	398068	1
1862_1	Sal_fly_assembly_all_HQ_01_22_contig_1_341	2705	310956	313661	-1
1863_1	Sal_fly_assembly_all_HQ_01_22_contig_1_114	353	100234	100587	-1
1864_1	salmonella_bestbins_021821_scaffold_8_85	1043	83664	84707	1
1865_1	salmonella_bestbins_021821_scaffold_6_112	2990	124796	127786	-1
1866_1	Sal_fly_assembly_all_HQ_01_22_contig_4_405	713	344078	344791	-1
1867_1	Sal_fly_assembly_all_HQ_01_22_contig_4_660	683	603606	604289	1
1868_1	salmonella_bestbins_021821_scaffold_0_293	1055	313369	314424	1
1869_1	Sal_fly_assembly_all_HQ_01_22_contig_2_273	884	245378	246262	1
1870_1	Sal_fly_assembly_all_HQ_01_22_contig_2_345	1073	317780	318853	-1
1871_1	salmonella_bestbins_021821_scaffold_1_157	1505	173034	174539	-1
1872_1	Sal_fly_assembly_all_HQ_01_22_contig_2_779	617	685368	685985	-1
1873_1	salmonella_bestbins_021821_scaffold_16_148	734	149749	150483	-1
1874_1	Sal_fly_assembly_all_HQ_01_22_contig_8_324	1514	256898	258412	-1
1875_1	salmonella_bestbins_021821_scaffold_31_37	722	36932	37654	-1
1876_1	Sal_fly_assembly_all_HQ_01_22_contig_2_973	1427	864233	865660	-1
1877_1	salmonella_bestbins_021821_scaffold_54_46	257	25139	25396	1
1878_1	Sal_fly_assembly_all_HQ_01_22_contig_2_687	845	602862	603707	1
1879_1	salmonella_bestbins_021821_scaffold_49_12	1133	15341	16474	-1
1880_1	Sal_fly_assembly_all_HQ_01_22_contig_2_1008	206	894027	894233	-1
1881_1	salmonella_bestbins_021821_scaffold_5_177	440	172758	173198	1
1882_1	salmonella_bestbins_021821_scaffold_64_2	1229	354	1583	-1
1883_1	salmonella_bestbins_021821_scaffold_0_348	581	370058	370639	1
1884_1	salmonella_bestbins_021821_scaffold_13_90	638	67805	68443	1
1885_1	Sal_fly_assembly_all_HQ_01_22_contig_2_1415	422	1261584	1262006	-1
1886_1	Sal_fly_assembly_all_HQ_01_22_contig_8_394	389	310582	310971	-1
1887_1	Sal_fly_assembly_all_HQ_01_22_contig_3_350	1838	296708	298546	-1
1888_1	Sal_fly_assembly_all_HQ_01_22_contig_3_19	1292	15094	16386	-1
1889_1	Sal_fly_assembly_all_HQ_01_22_contig_1_279	1112	252663	253775	-1
1890_1	salmonella_bestbins_021821_scaffold_11_77	1253	104074	105327	-1
1891_1	salmonella_bestbins_021821_scaffold_139_3	737	3343	4080	-1
1892_1	salmonella_bestbins_021821_scaffold_2_336	275	354015	354290	1
1893_1	salmonella_bestbins_021821_scaffold_1_59	332	75326	75658	1
1894_1	Sal_fly_assembly_all_HQ_01_22_contig_4_597	1700	522483	524183	1
1895_1	Sal_fly_assembly_all_HQ_01_22_contig_8_397	599	312472	313071	1
1896_1	Sal_fly_assembly_all_HQ_01_22_contig_4_81	350	61593	61943	1
1897_1	salmonella_bestbins_021821_scaffold_40_38	1079	38737	39816	-1
1898_1	Sal_fly_assembly_all_HQ_01_22_contig_9_238	332	192924	193256	-1
1899_1	salmonella_bestbins_021821_scaffold_16_23	797	22043	22840	1
1900_1	Sal_fly_assembly_all_HQ_01_22_contig_13_2	125	1079	1204	1
1901_1	Sal_fly_assembly_all_HQ_01_22_contig_16_124	311	88102	88413	-1
1902_1	Sal_fly_assembly_all_HQ_01_22_contig_9_83	158	67660	67818	1
1903_1	Sal_fly_assembly_all_HQ_01_22_contig_2_662	806	583972	584778	-1
1904_1	Sal_fly_assembly_all_HQ_01_22_contig_8_517	755	421671	422426	-1
1905_1	salmonella_bestbins_021821_scaffold_2_47	1538	48478	50016	1
1906_1	salmonella_bestbins_021821_scaffold_7_53	962	59474	60436	-1
1907_1	Sal_fly_assembly_all_HQ_01_22_contig_4_555	221	485946	486167	-1
1908_1	salmonella_bestbins_021821_scaffold_91_12	2414	11735	14149	1
1909_1	salmonella_bestbins_021821_scaffold_20_2	1400	105	1505	-1
1910_1	Sal_fly_assembly_all_HQ_01_22_contig_4_428	548	369162	369710	-1
1911_1	Sal_fly_assembly_all_HQ_01_22_contig_4_524	1904	457592	459496	-1
1912_1	Sal_fly_assembly_all_HQ_01_22_contig_4_111	410	88331	88741	-1
1913_1	Sal_fly_assembly_all_HQ_01_22_contig_3_634	377	549137	549514	1
1914_1	salmonella_bestbins_021821_scaffold_13_66	158	53012	53170	1
1915_1	salmonella_bestbins_021821_scaffold_21_29	179	27399	27581	-1
1916_1	salmonella_bestbins_021821_scaffold_2_7	2174	9100	11274	-1
1917_1	salmonella_bestbins_021821_scaffold_0_124	788	135276	136064	-1
1918_1	Sal_fly_assembly_all_HQ_01_22_contig_2_619	506	545909	546415	-1
1919_1	salmonella_bestbins_021821_scaffold_22_34	812	46540	47352	-1
1920_1	Sal_fly_assembly_all_HQ_01_22_contig_2_622	224	547697	547930	1
1921_1	Sal_fly_assembly_all_HQ_01_22_contig_8_846	398	697412	697810	-1
1922_1	Sal_fly_assembly_all_HQ_01_22_contig_2_1213	524	1089409	1089933	-1
1923_1	Sal_fly_assembly_all_HQ_01_22_contig_1_686	1253	633987	635240	1
1924_1	Sal_fly_assembly_all_HQ_01_22_contig_1_423	1148	396005	397153	-1
1925_1	salmonella_bestbins_021821_scaffold_32_52	884	46041	46925	1
1926_1	Sal_fly_assembly_all_HQ_01_22_contig_4_437	455	377921	378376	-1
1927_1	Sal_fly_assembly_all_HQ_01_22_contig_2_835	887	742824	743711	1
1928_1	salmonella_bestbins_021821_scaffold_0_193	329	210603	210932	1
1929_1	salmonella_bestbins_021821_scaffold_0_387	2090	414753	416843	-1
1930_1	Sal_fly_assembly_all_HQ_01_22_contig_1_571	737	526859	527596	1
1931_1	salmonella_bestbins_021821_scaffold_2_289	1232	307546	308778	-1
1932_1	Sal_fly_assembly_all_HQ_01_22_contig_3_594	305	511803	512108	-1
1933_1	Sal_fly_assembly_all_HQ_01_22_contig_1_519	1211	484286	485497	-1
1934_1	Sal_fly_assembly_all_HQ_01_22_contig_1_338	317	309570	309887	1
1935_1	salmonella_bestbins_021821_scaffold_17_35	314	36368	36682	-1
1936_1	salmonella_bestbins_021821_scaffold_5_158	980	148570	149550	1
1937_1	salmonella_bestbins_021821_scaffold_2_40	959	40148	41107	1
1938_1	salmonella_bestbins_021821_scaffold_40_25	1058	26035	27093	-1
[truncated: 4,824 more rows]

## Sheet: GeTMM
ID	Renamed_ID	kegg_id	kegg_hit	figure1C	figure 2B	figure 3	figure 4A	figure 4B	figure 5A	figure 5B	figure 6	other biofilm genes	figure S5	figure S6	figure S7	3_X_13_11	3_X_15_11	3_X_16_11	3_X_28_11	3_X_45_11	3_X_46_11	3_X_47_11	3_X_49_11	3_X_50_11	5_11_1_-1	5_11_1_1	5_11_1_3	5_11_1_5	5_11_1_8	5_12_2_-1	5_12_2_1	5_12_2_3	5_12_2_5	5_12_2_8	5_13_5_-1	5_13_5_1	5_13_5_3	5_13_5_5	5_13_5_8	5_14_1_-1	5_14_1_1	5_14_1_3	5_14_1_5	5_14_1_8	5_14_5_-1	5_14_5_1	5_14_5_3	5_14_5_5	5_14_5_8
[truncated: 6,719 more rows]

[truncated: 5 more sheets: DE early, DE peak, DE late, Annotations (DRAM v1.4.0), Gene list Fig.6]
