# Supplementary material for: Time-resolved multi-omics reveals diverse metabolic strategies of Salmonella during diet-induced inflammation
Source: mSphere. 2024 Sep 10;9(10):e00534-24. doi: 10.1128/msphere.00534-24 (PMC11520297; doi:10.1128/msphere.00534-24)
Supplement: Data Set S3 — GeTMM normalized Salmonella carbon gene expression matrix, annotations of the Salmonella carbon gene from CAZyme and DRAM module step form, and the DRAM module step form (https://github.com/WrightonLabCSU/DRAM). [file msphere.00534-24-s0003.xlsx]

## Sheet: NMDS
ID	mouse	phase	day	Sal_fly_assembly_all_HQ_01_22_contig_2_1052	Sal_fly_assembly_all_HQ_01_22_contig_2_973	Sal_fly_assembly_all_HQ_01_22_contig_3_402	salmonella_bestbins_021821_scaffold_0_79	Sal_fly_assembly_all_HQ_01_22_contig_1_198	Sal_fly_assembly_all_HQ_01_22_contig_1_343	salmonella_bestbins_021821_scaffold_3_35	salmonella_bestbins_021821_scaffold_5_163	salmonella_bestbins_021821_scaffold_6_69	Sal_fly_assembly_all_HQ_01_22_contig_2_925	Sal_fly_assembly_all_HQ_01_22_contig_9_197	salmonella_bestbins_021821_scaffold_29_13	salmonella_bestbins_021821_scaffold_29_39	salmonella_bestbins_021821_scaffold_19_63	Sal_fly_assembly_all_HQ_01_22_contig_4_229	Sal_fly_assembly_all_HQ_01_22_contig_8_710	salmonella_bestbins_021821_scaffold_3_183	salmonella_bestbins_021821_scaffold_3_182	Sal_fly_assembly_all_HQ_01_22_contig_1_277	salmonella_bestbins_021821_scaffold_3_34	salmonella_bestbins_021821_scaffold_176_10	Sal_fly_assembly_all_HQ_01_22_contig_1_349	Sal_fly_assembly_all_HQ_01_22_contig_3_691	salmonella_bestbins_021821_scaffold_25_96	Sal_fly_assembly_all_HQ_01_22_contig_2_1198	salmonella_bestbins_021821_scaffold_6_148	Sal_fly_assembly_all_HQ_01_22_contig_1_232	salmonella_bestbins_021821_scaffold_4_20	salmonella_bestbins_021821_scaffold_97_1	salmonella_bestbins_021821_scaffold_1_371	salmonella_bestbins_021821_scaffold_16_11	Sal_fly_assembly_all_HQ_01_22_contig_3_440	salmonella_bestbins_021821_scaffold_27_27	Sal_fly_assembly_all_HQ_01_22_contig_9_162	Sal_fly_assembly_all_HQ_01_22_contig_2_977	salmonella_bestbins_021821_scaffold_3_243	salmonella_bestbins_021821_scaffold_3_242	Sal_fly_assembly_all_HQ_01_22_contig_1_526	salmonella_bestbins_021821_scaffold_3_230	salmonella_bestbins_021821_scaffold_2_105	Sal_fly_assembly_all_HQ_01_22_contig_2_1650	salmonella_bestbins_021821_scaffold_6_150	salmonella_bestbins_021821_scaffold_25_65	Sal_fly_assembly_all_HQ_01_22_contig_8_972	Sal_fly_assembly_all_HQ_01_22_contig_1_959	salmonella_bestbins_021821_scaffold_26_22
5_11_1_1	A	early	1	451847	823377	524514	188847	916101	2.40636e+06	359267	337336	299426	415489	476691	135050	269572	363009	232262	43061.7	254482	660793	465884	275818	265840	537161	287534	315537	53465.5	200402	316221	149778	0	224875	330029	28628.9	472377	120663	207852	179530	294610	315149	273973	178366	644291	121430	1.20208e+06	466735	220019	133914
5_12_2_1	B	early	1	223962	517608	921748	0	1.36222e+06	2.01371e+06	231496	0	80390.4	0	361364	0	0	259897	0	0	0	448196	658965	266588	1.02777e+06	346123	0	145227	0	737889	254699	160851	0	0	0	0	0	0	167413	289204	172576	541515	176536	0	345961	391222	309827	300744	0	0
5_12_2_3	B	early	3	678279	1.69823e+06	1.24069e+06	690990	1.18419e+06	1.67711e+06	311598	261230	933286	273923	638403	439240	202330	327962	203381	175069	206922	1.30082e+06	461969	829801	259388	698833	311729	311545	260840	186227	449964	243572	192576	91424.1	268350	279341	128031	343394	338012	437933	304882	341667	490093	0	502051	0	1.01652e+06	227704	447250	81664.9
5_13_5_1	C	early	1	101819	376511	726357	0	1.43128e+06	2.4535e+06	42097.8	150583	87714.5	197375	328572	158247	24298.2	141788	20935.2	50458.4	49699.1	855802	239667	145438	124601	723844	0	224483	62649.3	167733	277904	263258	138761	16468.9	64453.1	33546.5	184506	0	60888.6	157776	62766.4	73856.4	128413	139336	267382	142288	338054	54690.6	0	39229
5_13_5_3	C	early	3	820865	1.02516e+06	2.55302e+06	1.59978e+06	1.81244e+06	2.44798e+06	534032	216785	457526	665483	970728	277344	675276	360913	262079	94750.1	165910	520367	1.14345e+06	416733	733121	1.29225e+06	56237.4	449634	94113.7	722322	776968	915450	0	41233.4	225921	109188	277170	300900	198182	223849	416446	345176	265246	244201	421359	525468	1.55172e+06	383404	112961	103129
5_14_1_1	D	early	1	192071	221951	0	391340	0	518088	132355	0	68943.1	124108	309907	149258	0	111444	98729.6	0	0	384375	313962	228627	293808	296837	0	124548	295452	474612	0	275893	0	0	0	0	217531	500092	143574	0	0	348304	151398	328553	370872	167757	797126	0	0	370005
5_14_1_3	D	early	3	1.28133e+06	3.20812e+06	683602	870229	192433	256018	784851	263193	459929	689954	1.37829e+06	442542	424690	82606.8	292729	264577	289552	0	325809	338934	0	220027	0	276958	0	0	323819	102251	485059	172709	0	0	0	494249	106423	183844	219410	172118	785554	0	329885	124348	0	191180	0	274262
5_14_5_1	E	early	1	337028	129820	462362	305195	911081	1.61617e+06	77414.6	311524	161300	145183	543796	174602	134047	130368	115495	0	0	449644	514184	356599	687396	173621	0	72848.3	345622	185068	0	161370	0	272565	0	0	0	195003	0	0	346268	543265	0	384343	954466	196243	621655	0	0	0
5_14_5_3	E	early	3	1.14496e+06	1.87782e+06	1.13307e+06	1.09352e+06	1.01963e+06	2.08038e+06	1.28826e+06	322457	440947	551018	423362	273412	434042	131483	205377	169926	286226	1.06809e+06	785670	463757	346637	1.0921e+06	98664.4	433094	330231	599247	901974	920825	325076	190498	953156	171915	337691	864317	209509	427378	330848	155001	451253	255019	308594	291673	478478	176171	254804	86158.4
5_11_1_3	A	peak	3	4.93932e+06	4.08647e+06	1.26559e+06	1.01812e+06	2.10417e+06	5.18414e+06	476776	4.90308e+06	648472	782374	1.39546e+06	298703	573306	1.79538e+07	375408	785761	156351	1.76923e+06	2.48814e+06	579552	764380	1.42571e+06	211989	859919	0	1.83632e+06	2.44796e+06	1.60118e+06	0	93258.5	304149	126643	391801	166802	861986	272996	1.18476e+06	580872	1.03015e+06	65751.8	1.26176e+06	1.14146e+06	1.08477e+07	516162	0	758988
5_12_2_5	B	peak	5	513312	600741	1.63615e+06	305599	670193	2.1368e+06	404896	250358	185036	526456	948059	71291.5	119890	694529	101051	35180.3	74632.8	585749	1.04401e+06	244404	1.14941e+06	1.29629e+06	96372.4	552398	33600	482175	655798	1.01029e+06	89303.8	10599.1	248885	68368.1	291914	250239	133888	225649	414052	271992	785122	156930	1.14384e+06	251829	1.40813e+06	703958	34567.4	61013.8
5_13_5_5	C	peak	5	6.5266e+06	6.81332e+06	4.76519e+06	1.80309e+06	986823	1.04833e+07	3.94859e+06	1.93251e+06	1.03238e+06	1.86559e+06	2.12398e+06	636124	1.26712e+06	7.86904e+06	841555	973051	1.58385e+06	6.59697e+06	2.80635e+06	1.60643e+06	2.09826e+06	4.00043e+06	366046	1.16205e+06	714677	1.16628e+06	4.32759e+06	4.5921e+06	452263	304170	350121	218677	851928	960067	1.02535e+06	1.04277e+06	1.85822e+06	855896	2.33684e+06	227070	2.11889e+06	908199	5.81517e+06	653596	665229	745847
5_14_1_5	D	peak	5	2.79153e+06	3.0207e+06	1.23965e+06	416439	632492	2.35035e+06	289099	1.01422e+06	185343	531748	833136	125392	192534	4.38166e+06	99532.2	519771	210031	387499	1.02339e+06	358533	1.03669e+06	374062	177982	376680	99284.6	797451	844124	1.13572e+06	109952	65248.3	102143	132908	73099.6	0	603089	166692	621688	507196	508762	0	436201	394614	4.50912e+06	736711	102143	559520
5_14_5_5	E	peak	5	3.81334e+06	5.91848e+06	4.83198e+06	3.05583e+06	1.65519e+06	4.64809e+06	2.32264e+06	1.40106e+06	967887	1.24748e+06	1.30008e+06	719137	1.23747e+06	2.58754e+06	647920	948838	603570	1.7402e+06	2.33425e+06	1.22816e+06	2.44068e+06	1.92952e+06	307982	791487	441780	919947	1.97782e+06	1.47825e+06	434884	196780	656500	433689	686675	228486	727534	793229	1.31552e+06	569032	1.10046e+06	68232.6	1.52502e+06	654975	4.0172e+06	857019	164125	818360
5_11_1_5	A	late	5	125899	918858	1.05449e+06	603041	1.05685e+06	2.32357e+06	205476	0	118924	607993	523885	72089.8	205568	322958	54497.5	65675.4	10781.2	1.98909e+06	1.16979e+06	273432	101361	1.34152e+06	0	223433	122314	731361	1.64278e+06	1.34205e+06	0	10717.8	0	21831.7	75046.3	494579	108970	102679	173603	248335	626773	0	1.04917e+06	289374	1.13668e+06	213552	0	38294.7
5_11_1_8	A	late	8	1.53592e+06	3.02534e+06	1.73357e+06	2.10524e+06	462384	2.15936e+06	1.50099e+06	438814	481146	378935	484378	206160	574788	162033	251206	198937	187425	461056	547776	1.02493e+06	277665	690529	192515	280680	128870	713057	619289	1.07302e+06	0	56461.1	66290.3	172514	316275	424142	417495	360608	537964	346048	649362	238847	2.13532e+06	207321	1.3135e+06	393747	154677	201736
5_12_2_8	B	late	8	7.56428e+06	4.14263e+06	1.12335e+06	929133	890820	799091	719084	636884	566333	551685	539759	465599	458731	457729	456837	439194	422431	399676	388488	388290	381880	362668	330435	307576	307214	296104	295264	294048	272176	254389	252847	238528	226191	225333	223935	219212	207757	199194	188910	187898	185105	183157	179586	174321	173832	173131
5_13_5_8	C	late	8	400051	750019	3.96017e+06	836516	3.29147e+06	5.52531e+06	466699	148832	209735	1.38473e+06	685659	100616	104975	102094	93859.4	90488.6	64819.7	1.16268e+06	1.60742e+06	429429	543393	3.55051e+06	27464.3	566185	168527	1.21687e+06	2.2238e+06	2.14357e+06	11311.1	76520.3	1.89666e+06	153135	552720	2.78338e+06	178680	540168	854441	397347	758902	846172	2.88857e+06	693019	730248	436895	31523.4	91136.1
5_14_1_8	D	late	8	719902	1.58284e+06	1.10693e+06	360954	1.20488e+06	3.62305e+06	815701	401935	235861	416781	463846	71337.2	809983	1.14659e+06	119211	242429	149361	1.09743e+06	676046	663297	280849	1.0043e+06	39969.4	311734	111482	553170	736283	884863	148151	58611.4	305844	63674.2	224352	213857	227532	224605	227103	277451	437970	82647.7	1.03742e+06	282736	2.63347e+06	162199	30584.4	318783
5_14_5_8	E	late	8	1.95837e+06	4.08387e+06	1.63669e+06	672667	760635	3.11686e+06	1.47359e+06	540972	355515	639983	835359	244894	510319	208974	254557	334657	347933	1.17123e+06	1.29519e+06	500160	550931	2.40039e+06	0	729827	415511	889966	1.33116e+06	1.26101e+06	306769	127432	1.35367e+06	111246	152963	937743	168264	610414	624432	217707	780706	154021	573736	668457	622802	120909	284983	108408
[truncated: 360 more columns]

## Sheet: Annotation
Renamed_ID	cazy_hits	KEGG	description	header	module	subheader
Sal_fly_assembly_all_HQ_01_22_contig_2_1052	GH37 alpha,alpha-trehalase (EC 3.2.1.28). [GH37]	K01194	sev:STMMW_35921 cytoplasmic trehalase; K01194	0	0	0
Sal_fly_assembly_all_HQ_01_22_contig_2_973	GT5 UDP-Glc: glycogen glucosyltransferase (EC 2.4.1.11); ADP-Glc: starch glucosyltransferase (EC 2.4.1.21); NDP-Glc: starch glucosyltransferase (EC 2.4.1.242); UDP-Glc: alpha-1,3-glucan synthase (EC 2.4.1.183) UDP-Glc: alpha-1,4-glucan synthase (EC 2.4.1.-) [GT5]	K00703	sem:STMDT12_C35900 glgA; glycogen synthase; K00703	0	0	0
Sal_fly_assembly_all_HQ_01_22_contig_3_402	PL22 oligogalacturonate lyase / oligogalacturonide lyase (EC 4.2.2.6) [PL22]	K03641	sej:STMUK_0754 tolB; translocation protein TolB; K03641	0	0	0
salmonella_bestbins_021821_scaffold_0_79	CE9 N-acetylglucosamine 6-phosphate deacetylase (EC 3.5.1.25); N-acetylglucosamine 6-phosphate deacetylase (EC 3.5.1.80) [CE9]	K01443	seb:STM474_0704 nagA; N-acetylglucosamine-6-phosphate deacetylase; K01443	0	0	0
Sal_fly_assembly_all_HQ_01_22_contig_1_198	CBM50 Modules of approx. 50 residues found attached to various enzymes from families GH18, GH19, GH23, GH24, GH25 and GH73, i.e. enzymes cleaving either chitin or peptidoglycan. Binding to chitopentaose demonstrated in the case of Pteris ryukyuensis chitinase A [Ohnuma T et al. (2008) J. Biol. Chem. 283:5178-87 (PMID: 18083709)]. CBM50 modules are also found in a multitude of other enzymes target…	K08307	senn:SN31241_12510 Membrane-bound lytic murein transglycosylase D; K08307	0	0	0
Sal_fly_assembly_all_HQ_01_22_contig_1_343	CE11 UDP-3-0-acyl N-acetylglucosamine deacetylase (EC 3.5.1.108). [CE11]	K02535	sem:STMDT12_C01340 lpxC; UDP-3-O-[3-hydroxymyristoyl] N-acetylglucosamine deacetylase; K02535	0	0	0
salmonella_bestbins_021821_scaffold_3_35	GT35 glycogen or starch phosphorylase (EC 2.4.1.1). [GT35]	K00688	sey:SL1344_3481 malP; maltodextrin phosphorylase; K00688	0	0	0
salmonella_bestbins_021821_scaffold_5_163	GH13 alpha-amylase (EC 3.2.1.1); pullulanase (EC 3.2.1.41); cyclomaltodextrin glucanotransferase (EC 2.4.1.19); cyclomaltodextrinase (EC 3.2.1.54); trehalose-6-phosphate hydrolase (EC 3.2.1.93); oligo-alpha-glucosidase (EC 3.2.1.10); maltogenic amylase (EC 3.2.1.133); neopullulanase (EC 3.2.1.135); alpha-glucosidase (EC 3.2.1.20); maltotetraose-forming alpha-amylase (EC 3.2.1.60); isoamylase (EC …	K01236	sem:STMDT12_C15790 putative alpha amylase; K01236	0	0	0
salmonella_bestbins_021821_scaffold_6_69	GH3 beta-glucosidase (EC 3.2.1.21); xylan 1,4-beta-xylosidase (EC 3.2.1.37); beta-glucosylceramidase (EC 3.2.1.45); beta-N-acetylhexosaminidase (EC 3.2.1.52); alpha-L-arabinofuranosidase (EC 3.2.1.55); glucan 1,3-beta-glucosidase (EC 3.2.1.58); glucan 1,4-beta-glucosidase (EC 3.2.1.74); isoprimeverose-producing oligoxyloglucan hydrolase (EC 3.2.1.120); coniferin beta-glucosidase (EC 3.2.1.126); e…	K05349	sej:STMUK_2196 bglX; periplasmic beta-D-glucoside glucohydrolase; K05349	0	0	0
Sal_fly_assembly_all_HQ_01_22_contig_2_925	GT51 murein polymerase (EC 2.4.1.129). [GT51]	K05366	sef:UMN798_3795 mrcA; penicillin-binding protein 1A; K05366	0	0	0
Sal_fly_assembly_all_HQ_01_22_contig_9_197	GH3 beta-glucosidase (EC 3.2.1.21); xylan 1,4-beta-xylosidase (EC 3.2.1.37); beta-glucosylceramidase (EC 3.2.1.45); beta-N-acetylhexosaminidase (EC 3.2.1.52); alpha-L-arabinofuranosidase (EC 3.2.1.55); glucan 1,4-beta-glucosidase (EC 3.2.1.74); isoprimeverose-producing oligoxyloglucan hydrolase (EC 3.2.1.120); coniferin beta-glucosidase (EC 3.2.1.126); exo-1,3-1,4-glucanase (EC 3.2.1.-); beta-N-a…	K01207	seno:AU37_09530 beta-hexosaminidase; K01207	0	0	0
salmonella_bestbins_021821_scaffold_29_13	GH5 endo-beta-1,4-glucanase / cellulase (EC 3.2.1.4); endo-beta-1,4-xylanase (EC 3.2.1.8); beta-glucosidase (EC 3.2.1.21); beta-mannosidase (EC 3.2.1.25); beta-glucosylceramidase (EC 3.2.1.45); glucan beta-1,3-glucosidase (EC 3.2.1.58); licheninase (EC 3.2.1.73); exo-beta-1,4-glucanase / cellodextrinase (EC 3.2.1.74); glucan endo-1,6-beta-glucosidase (EC 3.2.1.75); mannan endo-beta-1,4-mannosidas…	0	seni:CY43_19710 hypothetical protein	0	0	0
salmonella_bestbins_021821_scaffold_29_39	GH1 beta-glucosidase (EC 3.2.1.21); beta-galactosidase (EC 3.2.1.23); beta-mannosidase (EC 3.2.1.25); beta-glucuronidase (EC 3.2.1.31); beta-xylosidase (EC 3.2.1.37); beta-D-fucosidase (EC 3.2.1.38); phlorizin hydrolase (EC 3.2.1.62); exo-beta-1,4-glucanase (EC 3.2.1.74); 6-phospho-beta-galactosidase (EC 3.2.1.85); 6-phospho-beta-glucosidase (EC 3.2.1.86); strictosidine beta-glucosidase (EC 3.2.1…	K01223	sev:STMMW_37641 putative glycosyl hydrolase; K01223	0	0	0
salmonella_bestbins_021821_scaffold_19_63	GT20 alpha,alpha-trehalose-phosphate synthase [UDP-forming] (EC 2.4.1.15); Glucosylglycerol-phosphate synthase (EC 2.4.1.213); trehalose-6-P phosphatase (EC 3.1.3.12); [retaining] GDP-valeniol: validamine 7-phosphate valeniolyltransferase (EC 2.-.-.-) [GT20]	K00697	spt:SPA0940 otsA; trehalose-6-phosphate synthase; K00697	0	0	0
Sal_fly_assembly_all_HQ_01_22_contig_4_229	GH3 beta-glucosidase (EC 3.2.1.21); xylan 1,4-beta-xylosidase (EC 3.2.1.37); beta-glucosylceramidase (EC 3.2.1.45); beta-N-acetylhexosaminidase (EC 3.2.1.52); alpha-L-arabinofuranosidase (EC 3.2.1.55); glucan 1,4-beta-glucosidase (EC 3.2.1.74); isoprimeverose-producing oligoxyloglucan hydrolase (EC 3.2.1.120); coniferin beta-glucosidase (EC 3.2.1.126); exo-1,3-1,4-glucanase (EC 3.2.1.-); beta-N-a…	K05349	sef:UMN798_2338 bglX; periplasmic beta-glucosidase precursor; K05349	0	0	0
Sal_fly_assembly_all_HQ_01_22_contig_8_710	GH37 alpha,alpha-trehalase (EC 3.2.1.28). [GH37]	K01194	stm:STM1796 treA; alpha,alpha-trehalase; K01194	0	0	0
salmonella_bestbins_021821_scaffold_3_183	GH13 alpha-amylase (EC 3.2.1.1); pullulanase (EC 3.2.1.41); cyclomaltodextrin glucanotransferase (EC 2.4.1.19); cyclomaltodextrinase (EC 3.2.1.54); trehalose-6-phosphate hydrolase (EC 3.2.1.93); oligo-alpha-glucosidase (EC 3.2.1.10); maltogenic amylase (EC 3.2.1.133); neopullulanase (EC 3.2.1.135); alpha-glucosidase (EC 3.2.1.20); maltotetraose-forming alpha-amylase (EC 3.2.1.60); isoamylase (EC …	K01176	seo:STM14_4420 malS; periplasmic alpha-amylase precursor; K01176	0	0	0
salmonella_bestbins_021821_scaffold_3_182	GH73 lysozyme (EC 3.2.1.17); mannosyl-glycoprotein endo-beta-N-acetylglucosaminidase (EC 3.2.1.96); peptidoglycan hydrolase with endo-beta-N-acetylglucosaminidase specificity (EC 3.2.1.-) [GH73]	K03796	setu:STU288_18505 hypothetical protein; K03796	0	0	0
Sal_fly_assembly_all_HQ_01_22_contig_1_277	GT51 murein polymerase (EC 2.4.1.129). [GT51]	K05365	seni:CY43_00955 mrcB; bifunctional glycosyl transferase/transpeptidase; K05365	0	0	0
salmonella_bestbins_021821_scaffold_3_34	GH77 amylomaltase or 4-alpha-glucanotransferase (EC 2.4.1.25) [GH77]	K00705	setc:CFSAN001921_22880 malQ; 4-alpha-glucanotransferase; K00705	0	0	0
salmonella_bestbins_021821_scaffold_176_10	GH24 lysozyme (EC 3.2.1.17) [GH24]	K01185	seo:STM14_1451 lysozyme; K01185	0	0	0
Sal_fly_assembly_all_HQ_01_22_contig_1_349	GT28 1,2-diacylglycerol 3-beta-galactosyltransferase (EC 2.4.1.46); 1,2-diacylglycerol 3-beta-glucosyltransferase (EC 2.4.1.157); UDP-GlcNAc: Und-PP-MurAc-pentapeptide beta-N-acetylglucosaminyltransferase (EC 2.4.1.227); digalactosyldiacylglycerol synthase (EC 2.4.1.241) [GT28]	K02563	senr:STMDT2_01301 murG; UDP-N-acetylglucosamine--N-acetylmuramyl-; K02563	0	0	0
Sal_fly_assembly_all_HQ_01_22_contig_3_691	GH24 lysozyme (EC 3.2.1.17) [GH24]	K01185	see:SNSL254_A2819 phage lysozyme; K01185	0	0	0
salmonella_bestbins_021821_scaffold_25_96	GT2 cellulose synthase (EC 2.4.1.12); chitin synthase (EC 2.4.1.16); dolichyl-phosphate beta-D-mannosyltransferase (EC 2.4.1.83); dolichyl-phosphate beta-glucosyltransferase (EC 2.4.1.117); N-acetylglucosaminyltransferase (EC 2.4.1.-); N-acetylgalactosaminyltransferase (EC 2.4.1.-); hyaluronan synthase (EC 2.4.1.212); chitin oligosaccharide synthase (EC 2.4.1.-); beta-1,3-glucan synthase (EC 2.4.…	K03669	senh:CFSAN002069_03265 glucosyltransferase; K03669	0	0	0
Sal_fly_assembly_all_HQ_01_22_contig_2_1198	GT30 CMP-beta-KDO: alpha-3-deoxy-D-manno-octulosonic-acid (KDO) transferase (EC 2.4.99.-). [GT30]	K02527	setu:STU288_18815 3-deoxy-D-manno-octulosonic-acid transferase; K02527	0	0	0
salmonella_bestbins_021821_scaffold_6_148	GT2 cellulose synthase (EC 2.4.1.12); chitin synthase (EC 2.4.1.16); dolichyl-phosphate beta-D-mannosyltransferase (EC 2.4.1.83); dolichyl-phosphate beta-glucosyltransferase (EC 2.4.1.117); N-acetylglucosaminyltransferase (EC 2.4.1.-); N-acetylgalactosaminyltransferase (EC 2.4.1.-); hyaluronan synthase (EC 2.4.1.212); chitin oligosaccharide synthase (EC 2.4.1.-); beta-1,3-glucan synthase (EC 2.4.…	K13005	sey:SL1344_2064 rfbV; glycosyltransferase; K13005	0	0	0
Sal_fly_assembly_all_HQ_01_22_contig_1_232	GT19 lipid-A-disaccharide synthase (EC 2.4.1.182). [GT19]	K00748	sem:STMDT12_C02300 lpxB; lipid-A-disaccharide synthase; K00748	0	0	0
salmonella_bestbins_021821_scaffold_4_20	GT19 lipid-A-disaccharide synthase (EC 2.4.1.182). [GT19]	K00748	setc:CFSAN001921_16260 lpxB; lipid-A-disaccharide synthase; K00748	0	0	0
salmonella_bestbins_021821_scaffold_97_1	GH24 lysozyme (EC 3.2.1.17) [GH24]	K01185	senv:AU39_05900 muraminidase; K01185	0	0	0
salmonella_bestbins_021821_scaffold_1_371	GH31 alpha-glucosidase (EC 3.2.1.20); alpha-galactosidase (EC 3.2.1.22); alpha-mannosidase (EC 3.2.1.24); alpha-1,3-glucosidase (EC 3.2.1.84); sucrase-isomaltase (EC 3.2.1.48) (EC 3.2.1.10); alpha-xylosidase (EC 3.2.1.177); alpha-glucan lyase (EC 4.2.2.13); isomaltosyltransferase (EC 2.4.1.-); oligosaccharide alpha-1,4-glucosyltransferase (EC 2.4.1.161); sulfoquinovosidase (EC 3.2.1.-) [GH31]	K01811	sem:STMDT12_C00420 putative glycosyl hydrolase; K01811	0	0	0
salmonella_bestbins_021821_scaffold_16_11	CBM13 Modules of approx. 150 residues which always appear as a threefold internal repeat. The only apparent exception to this, xylanase II of Actinomadura sp. FC7 (GenBank U08894), is in fact not completely sequenced. These modules were first identified in several plant lectins such as ricin or agglutinin of Ricinus communis which bind galactose residues. The three-dimensional structure of a plan…	0	stm:STM1242 envE; lipoprotein EnvE	0	0	0
Sal_fly_assembly_all_HQ_01_22_contig_3_440	CE8 pectin methylesterase (EC 3.1.1.11). [CE8]	K01051	sej:STMUK_0791 ybhC; putative pectinesterase; K01051	0	0	0
salmonella_bestbins_021821_scaffold_27_27	GT51 murein polymerase (EC 2.4.1.129). [GT51]	K03814	sej:STMUK_3312 mtgA; monofunctional biosynthetic peptidoglycan transglycosylase; K03814	0	0	0
Sal_fly_assembly_all_HQ_01_22_contig_9_162	GH73 lysozyme (EC 3.2.1.17); mannosyl-glycoprotein endo-beta-N-acetylglucosaminidase (EC 3.2.1.96); peptidoglycan hydrolase with endo-beta-N-acetylglucosaminidase specificity (EC 3.2.1.-) [GH73]	K02395	sey:SL1344_1119 flgJ; flagellar protein FlgJ; K02395	0	0	0
Sal_fly_assembly_all_HQ_01_22_contig_2_977	GH13 alpha-amylase (EC 3.2.1.1); pullulanase (EC 3.2.1.41); cyclomaltodextrin glucanotransferase (EC 2.4.1.19); cyclomaltodextrinase (EC 3.2.1.54); trehalose-6-phosphate hydrolase (EC 3.2.1.93); oligo-alpha-glucosidase (EC 3.2.1.10); maltogenic amylase (EC 3.2.1.133); neopullulanase (EC 3.2.1.135); alpha-glucosidase (EC 3.2.1.20); maltotetraose-forming alpha-amylase (EC 3.2.1.60); isoamylase (EC …	K02438	sem:STMDT12_C35920 glycogen debranching enzyme; K02438	0	0	0
salmonella_bestbins_021821_scaffold_3_243	GT30 CMP-beta-KDO: alpha-3-deoxy-D-manno-octulosonic-acid (KDO) transferase (EC 2.4.99.-). [GT30]	K02527	seo:STM14_4486 kdtA; 3-deoxy-D-manno-octulosonic-acid transferase; K02527	0	0	0
salmonella_bestbins_021821_scaffold_3_242	GT9 lipopolysaccharide N-acetylglucosaminyltransferase (EC 2.4.1.56); heptosyltransferase (EC 2.4.-.-). [GT9]	K02849	seb:STM474_3896 rfaQ; lipopolysaccharide core biosynthesis protein; K02849	0	0	0
Sal_fly_assembly_all_HQ_01_22_contig_1_526	GH23 lysozyme type G (EC 3.2.1.17); peptidoglycan lyase (EC 4.2.2.n1) also known in the literature as peptidoglycan lytic transglycosylase; chitinase (EC 3.2.1.14) [GH23]	K08309	seen:SE451236_05930 lytic murein transglycosylase; K08309	0	0	0
salmonella_bestbins_021821_scaffold_3_230	GT9 lipopolysaccharide N-acetylglucosaminyltransferase (EC 2.4.1.56); heptosyltransferase (EC 2.4.-.-). [GT9]	K02843	sev:STMMW_37001 ADP-heptose-LPS heptosyltransferase II; K02843	0	0	0
salmonella_bestbins_021821_scaffold_2_105	GH23 lysozyme type G (EC 3.2.1.17); peptidoglycan lyase (EC 4.2.2.n1) also known in the literature as peptidoglycan lytic transglycosylase; chitinase (EC 3.2.1.14) [GH23]	0	senr:STMDT2_27771 iagB; cell invasion protein	0	0	0
Sal_fly_assembly_all_HQ_01_22_contig_2_1650	AA2 manganese peroxidase (EC 1.11.1.13); versatile peroxidase (EC 1.11.1.16); lignin peroxidase (EC 1.11.1.14); peroxidase (EC 1.11.1.-); cytochrome-c peroxidase (EC 1.11.1.5); ascorbate peroxidase (EC 1.11.1.11) [AA2]; AA2 manganese peroxidase (EC 1.11.1.13); versatile peroxidase (EC 1.11.1.16); lignin peroxidase (EC 1.11.1.14); peroxidase (EC 1.11.1.-); cytochrome-c peroxidase (EC 1.11.1.5); as…	K03782	setc:CFSAN001921_19880 catalase/hydroperoxidase HPI(I); K03782	0	0	0
salmonella_bestbins_021821_scaffold_6_150	GT2 cellulose synthase (EC 2.4.1.12); chitin synthase (EC 2.4.1.16); dolichyl-phosphate beta-D-mannosyltransferase (EC 2.4.1.83); dolichyl-phosphate beta-glucosyltransferase (EC 2.4.1.117); N-acetylglucosaminyltransferase (EC 2.4.1.-); N-acetylgalactosaminyltransferase (EC 2.4.1.-); hyaluronan synthase (EC 2.4.1.212); chitin oligosaccharide synthase (EC 2.4.1.-); beta-1,3-glucan synthase (EC 2.4.…	K12992	senh:CFSAN002069_21395 rhamnosyltransferase; K12992	0	0	0
salmonella_bestbins_021821_scaffold_25_65	AA6 1,4-benzoquinone reductase (EC. 1.6.5.6) [AA6]	K03809	seo:STM14_1272 wraB; TrpR binding protein WrbA; K03809	0	0	0
Sal_fly_assembly_all_HQ_01_22_contig_8_972	GH19 chitinase (EC 3.2.1.14); lysozyme (EC 3.2.1.17) [GH19]	K03791	senr:STMDT2_19531 putative phage encoded lysozyme; K03791	0	0	0
Sal_fly_assembly_all_HQ_01_22_contig_1_959	GH23 lysozyme type G (EC 3.2.1.17); peptidoglycan lyase (EC 4.2.2.n1) also known in the literature as peptidoglycan lytic transglycosylase; chitinase (EC 3.2.1.14) [GH23]	0	seo:STM14_5070 putative soluble lytic murein transglycosylase	0	0	0
salmonella_bestbins_021821_scaffold_26_22	GH37 alpha,alpha-trehalase (EC 3.2.1.28). [GH37]	K01194	sej:STMUK_1768 treA; trehalase; K01194	0	0	0
Sal_fly_assembly_all_HQ_01_22_contig_2_55	GH109 alpha-N-acetylgalactosaminidase (EC 3.2.1.49) [GH109]	0	stm:STM2753 putative dehydrogenase	0	0	0
salmonella_bestbins_021821_scaffold_3_136	GH8 chitosanase (EC 3.2.1.132); cellulase (EC 3.2.1.4); licheninase (EC 3.2.1.73); endo-1,4-beta-xylanase (EC 3.2.1.8); reducing-end-xylose releasing exo-oligoxylanase (EC 3.2.1.156) [GH8]	K20542	seen:SE451236_02830 endonuclease III; K20542	0	0	0
salmonella_bestbins_021821_scaffold_2_59	GH103 peptidoglycan lytic transglycosylase (EC 3.2.1.-) [GH103]	K08305	sty:STY2952 mltB; membrane-bound lytic transglycosylase B; K08305	0	0	0
salmonella_bestbins_021821_scaffold_5_161	CBM48 Modules of approx. 100 residues with glycogen-binding function, appended to GH13 modules. Also found in the beta subunit (glycogen-binding) of AMP-activated protein kinases (AMPK) [CBM48]; GH13 alpha-amylase (EC 3.2.1.1); pullulanase (EC 3.2.1.41); cyclomaltodextrin glucanotransferase (EC 2.4.1.19); cyclomaltodextrinase (EC 3.2.1.54); trehalose-6-phosphate hydrolase (EC 3.2.1.93); oligo-alp…	K01214	sem:STMDT12_C15770 putative glycosyl hydrolase; K01214	0	0	0
salmonella_bestbins_021821_scaffold_11_52	GT51 murein polymerase (EC 2.4.1.129). [GT51]	K05367	seen:SE451236_18875 penicillin-binding protein 1C; K05367	0	0	0
salmonella_bestbins_021821_scaffold_1_312	GH23 lysozyme type G (EC 3.2.1.17); peptidoglycan lyase (EC 4.2.2.n1) also known in the literature as peptidoglycan lytic transglycosylase; chitinase (EC 3.2.1.14) [GH23]	K08309	seo:STM14_5503 slt; lytic murein transglycosylase; K08309	0	0	0
salmonella_bestbins_021821_scaffold_14_30	GT26 UDP-ManNAcA: beta-N-acetyl mannosaminuronyltransferase (EC 2.4.1.-); UDP-ManNAc: beta-N-acetyl-mannosaminyltransferase (EC 2.4.1.-); UDP-Glc: beta-1,4-glucosyltransferase (EC 2.4.1.-); beta-1,4-galactosyltransferase (EC 2.4.1.-) [GT26]	K02852	seg:SG3514 wecG; probable UDP-N-acetyl-D-mannosaminuronic acid transferase; K02852	0	0	0
Sal_fly_assembly_all_HQ_01_22_contig_1_721	GH109 alpha-N-acetylgalactosaminidase (EC 3.2.1.49) [GH109]	K00010	sej:STMUK_4411 putative dehydrogenase; K00010	0	0	0
salmonella_bestbins_021821_scaffold_3_238	GT4 sucrose synthase (EC 2.4.1.13); sucrose-phosphate synthase (EC 2.4.1.14); alpha-glucosyltransferase (EC 2.4.1.52); lipopolysaccharide N-acetylglucosaminyltransferase (EC 2.4.1.56); phosphatidylinositol alpha-mannosyltransferase (EC 2.4.1.57); GDP-Man: Man1GlcNAc2-PP-dolichol alpha-1,3-mannosyltransferase (EC 2.4.1.132); GDP-Man: Man3GlcNAc2-PP-dolichol/Man4GlcNAc2-PP-dolichol alpha-1,2-mannos…	K02840	sej:STMUK_3705 rfaB; UDP-D-galactose:(glucosyl)lipopolysaccharide-1,6-D-galactosyltransferase; K02840	0	0	0
salmonella_bestbins_021821_scaffold_2_216	GH102 peptidoglycan lytic transglycosylase (EC 3.2.1.-) [GH102]	K08304	stm:STM2988 mltA; murein transglycosylase A; K08304	0	0	0
Sal_fly_assembly_all_HQ_01_22_contig_2_949	GH77 amylomaltase or 4-alpha-glucanotransferase (EC 2.4.1.25) [GH77]	K00705	stm:STM3513 malQ; 4-alpha-glucanotransferase; K00705	0	0	0
Sal_fly_assembly_all_HQ_01_22_contig_8_408	GH13 alpha-amylase (EC 3.2.1.1); pullulanase (EC 3.2.1.41); cyclomaltodextrin glucanotransferase (EC 2.4.1.19); cyclomaltodextrinase (EC 3.2.1.54); trehalose-6-phosphate hydrolase (EC 3.2.1.93); oligo-alpha-glucosidase (EC 3.2.1.10); maltogenic amylase (EC 3.2.1.133); neopullulanase (EC 3.2.1.135); alpha-glucosidase (EC 3.2.1.20); maltotetraose-forming alpha-amylase (EC 3.2.1.60); isoamylase (EC …	K06044	sei:SPC_2179 putative hydrolase; K06044	0	0	0
Sal_fly_assembly_all_HQ_01_22_contig_1_454	GH31 alpha-glucosidase (EC 3.2.1.20); alpha-galactosidase (EC 3.2.1.22); alpha-mannosidase (EC 3.2.1.24); alpha-1,3-glucosidase (EC 3.2.1.84); sucrase-isomaltase (EC 3.2.1.48) (EC 3.2.1.10); alpha-xylosidase (EC 3.2.1.177); alpha-glucan lyase (EC 4.2.2.13); isomaltosyltransferase (EC 2.4.1.-); oligosaccharide alpha-1,4-glucosyltransferase (EC 2.4.1.161); sulfoquinovosidase (EC 3.2.1.-); alpha-N-a…	K01811	spt:SPA0042 putative glycosyl hydrolase; K01811	0	0	0
Sal_fly_assembly_all_HQ_01_22_contig_2_1185	GT9 lipopolysaccharide N-acetylglucosaminyltransferase (EC 2.4.1.56); heptosyltransferase (EC 2.4.-.-). [GT9]	K02841	stm:STM3712 rfaC; lipopolysaccharide heptosyltransferase 1; K02841	0	0	0
salmonella_bestbins_021821_scaffold_3_57	CBM48 Modules of approx. 100 residues with glycogen-binding function, appended to GH13 modules. Also found in the beta subunit (glycogen-binding) of AMP-activated protein kinases (AMPK) [CBM48]; GH13 alpha-amylase (EC 3.2.1.1); pullulanase (EC 3.2.1.41); cyclomaltodextrin glucanotransferase (EC 2.4.1.19); cyclomaltodextrinase (EC 3.2.1.54); trehalose-6-phosphate hydrolase (EC 3.2.1.93); oligo-alp…	K02438	senh:CFSAN002069_14495 glycogen-debranching protein; K02438	0	0	0
Sal_fly_assembly_all_HQ_01_22_contig_8_862	GT20 alpha,alpha-trehalose-phosphate synthase [UDP-forming] (EC 2.4.1.15); Glucosylglycerol-phosphate synthase (EC 2.4.1.213); trehalose-6-P phosphatase (EC 3.1.3.12); [retaining] GDP-valeniol: validamine 7-phosphate valeniolyltransferase (EC 2.-.-.-) [GT20]	K00697	senq:AU40_06265 alpha,alpha-trehalose-phosphate synthase; K00697	0	0	0
Sal_fly_assembly_all_HQ_01_22_contig_1_226	GH19 chitinase (EC 3.2.1.14); lysozyme (EC 3.2.1.17) [GH19]; CBM73 Modules of approx 65 residues found on various enzymes active of chitin. Chitin-binding function demonstrated for the Cellvibrio japonicus CjLPMO10A protein. [CBM73]	0	senl:IY59_01215 chitinase	0	0	0
salmonella_bestbins_021821_scaffold_40_22	CE8 pectin methylesterase (EC 3.1.1.11). [CE8]	K01051	setc:CFSAN001921_13095 acyl-CoA thioesterase; K01051	0	0	0
salmonella_bestbins_021821_scaffold_6_42	CE1 acetyl xylan esterase (EC 3.1.1.72); cinnamoyl esterase (EC 3.1.1.-); feruloyl esterase (EC 3.1.1.73); carboxylesterase (EC 3.1.1.1); S-formylglutathione hydrolase (EC 3.1.2.12); diacylglycerol O-acyltransferase (EC 2.3.1.20); trehalose 6-O-mycolyltransferase (EC 2.3.1.122) [CE1]	K01070	sej:STMUK_2224 yeiG; putative esterase; K01070	0	0	0
Sal_fly_assembly_all_HQ_01_22_contig_8_407	GH13 alpha-amylase (EC 3.2.1.1); pullulanase (EC 3.2.1.41); cyclomaltodextrin glucanotransferase (EC 2.4.1.19); cyclomaltodextrinase (EC 3.2.1.54); trehalose-6-phosphate hydrolase (EC 3.2.1.93); oligo-alpha-glucosidase (EC 3.2.1.10); maltogenic amylase (EC 3.2.1.133); neopullulanase (EC 3.2.1.135); alpha-glucosidase (EC 3.2.1.20); maltotetraose-forming alpha-amylase (EC 3.2.1.60); isoamylase (EC …	K06044	send:DT104_15291 putative hydrolase; K06044	0	0	0
Sal_fly_assembly_all_HQ_01_22_contig_2_980	CBM48 Modules of approx. 100 residues with glycogen-binding function, appended to GH13 modules. Also found in the beta subunit (glycogen-binding) of AMP-activated protein kinases (AMPK) [CBM48]; CBM48 Modules of approx. 100 residues with glycogen-binding function, appended to GH13 modules. Also found in the beta subunit (glycogen-binding) of AMP-activated protein kinases (AMPK) [CBM48]; CBM48 Mod…	K00700	sev:STMMW_35271 1,4-alpha-glucan branching enzyme; K00700	0	0	0
salmonella_bestbins_021821_scaffold_11_88	GH23 lysozyme type G (EC 3.2.1.17); peptidoglycan lyase (EC 4.2.2.n1) also known in the literature as peptidoglycan lytic transglycosylase; chitinase (EC 3.2.1.14) [GH23]	K18691	seo:STM14_3147 yfhD; putative transglycosylase; K18691	0	0	0
salmonella_bestbins_021821_scaffold_25_79	GH109 alpha-N-acetylgalactosaminidase (EC 3.2.1.49) [GH109]	0	see:SNSL254_A1228 putative oxidoreductase YjhC	0	0	0
salmonella_bestbins_021821_scaffold_6_149	GT4 sucrose synthase (EC 2.4.1.13); sucrose-phosphate synthase (EC 2.4.1.14); alpha-glucosyltransferase (EC 2.4.1.52); lipopolysaccharide N-acetylglucosaminyltransferase (EC 2.4.1.56); phosphatidylinositol alpha-mannosyltransferase (EC 2.4.1.57); GDP-Man: Man1GlcNAc2-PP-dolichol alpha-1,3-mannosyltransferase (EC 2.4.1.132); GDP-Man: Man3GlcNAc2-PP-dolichol/Man4GlcNAc2-PP-dolichol alpha-1,2-mannos…	0	senh:CFSAN002069_24325 glycosyl transferase family 1	0	0	0
salmonella_bestbins_021821_scaffold_3_233	GT4 sucrose synthase (EC 2.4.1.13); sucrose-phosphate synthase (EC 2.4.1.14); alpha-glucosyltransferase (EC 2.4.1.52); lipopolysaccharide N-acetylglucosaminyltransferase (EC 2.4.1.56); phosphatidylinositol alpha-mannosyltransferase (EC 2.4.1.57); GDP-Man: Man1GlcNAc2-PP-dolichol alpha-1,3-mannosyltransferase (EC 2.4.1.132); GDP-Man: Man3GlcNAc2-PP-dolichol/Man4GlcNAc2-PP-dolichol alpha-1,2-mannos…	K03280	seen:SE451236_02350 lipopolysaccharide 1,2-N-acetylglucosaminetransferase; K03280	0	0	0
salmonella_bestbins_021821_scaffold_3_54	GT35 glycogen or starch phosphorylase (EC 2.4.1.1). [GT35]	K00688	setu:STU288_17860 glycogen phosphorylase; K00688	0	0	0
Sal_fly_assembly_all_HQ_01_22_contig_8_842	GH105 unsaturated rhamnogalacturonyl hydrolase (EC 3.2.1.172); d-4,5-unsaturated beta-glucuronyl hydrolase (EC 3.2.1.-); d-4,5-unsaturated alpha-galacturonidase (EC 3.2.1.-) [GH105]	K15532	seb:STM474_1944 putative cytoplasmic protein; K15532	0	0	0
Sal_fly_assembly_all_HQ_01_22_contig_2_1124	GH73 lysozyme (EC 3.2.1.17); mannosyl-glycoprotein endo-beta-N-acetylglucosaminidase (EC 3.2.1.96); peptidoglycan hydrolase with endo-beta-N-acetylglucosaminidase specificity (EC 3.2.1.-) [GH73]	K03796	seni:CY43_19010 mannosyl-glycoprotein endo-beta-N-acetylglucosamidase; K03796	0	0	0
Sal_fly_assembly_all_HQ_01_22_contig_2_1183	GT9 lipopolysaccharide N-acetylglucosaminyltransferase (EC 2.4.1.56); heptosyltransferase (EC 2.4.-.-). [GT9]	K02843	sea:SeAg_B3929 rfaF; lipopolysaccharide heptosyltransferase II; K02843	0	0	0
Sal_fly_assembly_all_HQ_01_22_contig_2_1191	GT8 lipopolysaccharide alpha-1,3-galactosyltransferase (EC 2.4.1.44); UDP-Glc: (glucosyl)lipopolysaccharide alpha-1,2-glucosyltransferase (EC 2.4.1.-); lipopolysaccharide glucosyltransferase 1 (EC 2.4.1.58); glycogenin glucosyltransferase (EC 2.4.1.186); inositol 1-alpha-galactosyltransferase (galactinol synthase) (EC 2.4.1.123); homogalacturonan alpha-1,4-galacturonosyltransferase (EC 2.4.1.43);…	K03279	seh:SeHA_C4042 lipopolysaccharide 1,2-glucosyltransferase; K03279	0	0	0
Sal_fly_assembly_all_HQ_01_22_contig_8_409	GH13 alpha-amylase (EC 3.2.1.1); pullulanase (EC 3.2.1.41); cyclomaltodextrin glucanotransferase (EC 2.4.1.19); cyclomaltodextrinase (EC 3.2.1.54); trehalose-6-phosphate hydrolase (EC 3.2.1.93); oligo-alpha-glucosidase (EC 3.2.1.10); maltogenic amylase (EC 3.2.1.133); neopullulanase (EC 3.2.1.135); alpha-glucosidase (EC 3.2.1.20); maltotetraose-forming alpha-amylase (EC 3.2.1.60); isoamylase (EC …	K01236	sef:UMN798_1634 putative hydrolase; K01236	0	0	0
Sal_fly_assembly_all_HQ_01_22_contig_2_415	GH1 beta-glucosidase (EC 3.2.1.21); beta-galactosidase (EC 3.2.1.23); beta-mannosidase (EC 3.2.1.25); beta-glucuronidase (EC 3.2.1.31); beta-xylosidase (EC 3.2.1.37); beta-D-fucosidase (EC 3.2.1.38); phlorizin hydrolase (EC 3.2.1.62); exo-beta-1,4-glucanase (EC 3.2.1.74); 6-phospho-beta-galactosidase (EC 3.2.1.85); 6-phospho-beta-glucosidase (EC 3.2.1.86); strictosidine beta-glucosidase (EC 3.2.1…	K01223	seb:STM474_3198 bglA; 6-phospho-beta-glucosidase A; K01223	0	0	0
Sal_fly_assembly_all_HQ_01_22_contig_2_484	GH23 lysozyme type G (EC 3.2.1.17); peptidoglycan lyase (EC 4.2.2.n1) also known in the literature as peptidoglycan lytic transglycosylase; chitinase (EC 3.2.1.14) [GH23]	K08306	sey:SL1344_3087 mltC; membrane-bound lytic murein transglycosylase C; K08306	0	0	0
Sal_fly_assembly_all_HQ_01_22_contig_2_340	GH102 peptidoglycan lytic transglycosylase (EC 3.2.1.-) [GH102]	K08304	setu:STU288_15115 mltA; murein transglycosylase A; K08304	0	0	0
salmonella_bestbins_021821_scaffold_6_124	GT2 cellulose synthase (EC 2.4.1.12); chitin synthase (EC 2.4.1.16); dolichyl-phosphate beta-D-mannosyltransferase (EC 2.4.1.83); dolichyl-phosphate beta-glucosyltransferase (EC 2.4.1.117); N-acetylglucosaminyltransferase (EC 2.4.1.-); N-acetylgalactosaminyltransferase (EC 2.4.1.-); hyaluronan synthase (EC 2.4.1.212); chitin oligosaccharide synthase (EC 2.4.1.-); beta-1,3-glucan synthase (EC 2.4.…	K13683	sef:UMN798_2278 wcaE; glycosyltransferase; K13683	0	0	0
Sal_fly_assembly_all_HQ_01_22_contig_4_393	GT2 cellulose synthase (EC 2.4.1.12); chitin synthase (EC 2.4.1.16); dolichyl-phosphate beta-D-mannosyltransferase (EC 2.4.1.83); dolichyl-phosphate beta-glucosyltransferase (EC 2.4.1.117); N-acetylglucosaminyltransferase (EC 2.4.1.-); N-acetylgalactosaminyltransferase (EC 2.4.1.-); hyaluronan synthase (EC 2.4.1.212); chitin oligosaccharide synthase (EC 2.4.1.-); beta-1,3-glucan synthase (EC 2.4.…	K10012	setu:STU288_07865 undecaprenyl phosphate 4-deoxy-4-formamido-L-arabinose transferase; K10012	0	0	0
salmonella_bestbins_021821_scaffold_0_350	CBM34 Modules of approx. 120 residues. Granular starch-binding function has been demonstrated in the case of Thermoactinomyces vulgaris R-47 √é¬±-amylase 1 (TVAI). [CBM34]; GH13 alpha-amylase (EC 3.2.1.1); pullulanase (EC 3.2.1.41); cyclomaltodextrin glucanotransferase (EC 2.4.1.19); cyclomaltodextrinase (EC 3.2.1.54); trehalose-6-phosphate hydrolase (EC 3.2.1.93); oligo-alpha-glucosidase (EC 3.2…	K01187	setu:STU288_12375 maltodextrin glucosidase; K01187	0	0	0
salmonella_bestbins_021821_scaffold_3_234	GT73 CMP-beta-KDO: alpha-3-deoxy-D-manno-octulosonic-acid (KDO) transferase (EC 2.4.99.-). [GT73]	K12981	seen:SE451236_02345 lipopolysaccharide core biosynthesis protein; K12981	0	0	0
salmonella_bestbins_021821_scaffold_4_71	CE4 acetyl xylan esterase (EC 3.1.1.72); chitin deacetylase (EC 3.5.1.41); chitooligosaccharide deacetylase (EC 3.5.1.-); peptidoglycan GlcNAc deacetylase (EC 3.5.1.-); peptidoglycan N-acetylmuramic acid deacetylase (EC 3.5.1.-). [CE4]	0	seb:STM474_0188 yadE; putative xylanase/chitin deacetylase	0	0	0
Sal_fly_assembly_all_HQ_01_22_contig_1_686	GH13 alpha-amylase (EC 3.2.1.1); pullulanase (EC 3.2.1.41); cyclomaltodextrin glucanotransferase (EC 2.4.1.19); cyclomaltodextrinase (EC 3.2.1.54); trehalose-6-phosphate hydrolase (EC 3.2.1.93); oligo-alpha-glucosidase (EC 3.2.1.10); maltogenic amylase (EC 3.2.1.133); neopullulanase (EC 3.2.1.135); alpha-glucosidase (EC 3.2.1.20); maltotetraose-forming alpha-amylase (EC 3.2.1.60); isoamylase (EC …	K01226	stm:STM4453 treC; trehalose-6-P hydrolase; K01226	0	0	0
salmonella_bestbins_021821_scaffold_3_268	GH31 alpha-glucosidase (EC 3.2.1.20); alpha-galactosidase (EC 3.2.1.22); alpha-mannosidase (EC 3.2.1.24); alpha-1,3-glucosidase (EC 3.2.1.84); sucrase-isomaltase (EC 3.2.1.48) (EC 3.2.1.10); alpha-xylosidase (EC 3.2.1.177); alpha-glucan lyase (EC 4.2.2.13); isomaltosyltransferase (EC 2.4.1.-); oligosaccharide alpha-1,4-glucosyltransferase (EC 2.4.1.161); sulfoquinovosidase (EC 3.2.1.-) [GH31]	K01811	stm:STM3749 yicI; putative alpha-xylosidase; K01811	0	0	0
Sal_fly_assembly_all_HQ_01_22_contig_3_178	GT2 cellulose synthase (EC 2.4.1.12); chitin synthase (EC 2.4.1.16); dolichyl-phosphate beta-D-mannosyltransferase (EC 2.4.1.83); dolichyl-phosphate beta-glucosyltransferase (EC 2.4.1.117); N-acetylglucosaminyltransferase (EC 2.4.1.-); N-acetylgalactosaminyltransferase (EC 2.4.1.-); hyaluronan synthase (EC 2.4.1.212); chitin oligosaccharide synthase (EC 2.4.1.-); beta-1,3-glucan synthase (EC 2.4.…	K20534	spq:SPAB_03003 hypothetical protein; K20534	0	0	0
Sal_fly_assembly_all_HQ_01_22_contig_2_1072	GT2 cellulose synthase (EC 2.4.1.12); chitin synthase (EC 2.4.1.16); dolichyl-phosphate beta-D-mannosyltransferase (EC 2.4.1.83); dolichyl-phosphate beta-glucosyltransferase (EC 2.4.1.117); N-acetylglucosaminyltransferase (EC 2.4.1.-); N-acetylgalactosaminyltransferase (EC 2.4.1.-); hyaluronan synthase (EC 2.4.1.212); chitin oligosaccharide synthase (EC 2.4.1.-); beta-1,3-glucan synthase (EC 2.4.…	K00694	sej:STMUK_3604 bcsA; cellulose synthase catalytic subunit; K00694	0	0	0
Sal_fly_assembly_all_HQ_01_22_contig_8_896	GH13 alpha-amylase (EC 3.2.1.1); pullulanase (EC 3.2.1.41); cyclomaltodextrin glucanotransferase (EC 2.4.1.19); cyclomaltodextrinase (EC 3.2.1.54); trehalose-6-phosphate hydrolase (EC 3.2.1.93); oligo-alpha-glucosidase (EC 3.2.1.10); maltogenic amylase (EC 3.2.1.133); neopullulanase (EC 3.2.1.135); alpha-glucosidase (EC 3.2.1.20); maltotetraose-forming alpha-amylase (EC 3.2.1.60); isoamylase (EC …	K01176	seen:SE451236_15750 alpha-amylase; K01176	0	0	0
salmonella_bestbins_021821_scaffold_14_28	GT56 TDP-Fuc4NAc: lipid II Fuc4NAc transferase (EC 2.4.1.-) [GT56]	K12582	seo:STM14_4725 4-alpha-L-fucosyltransferase; K12582	0	0	0
Sal_fly_assembly_all_HQ_01_22_contig_2_80	GT1 UDP-glucuronosyltransferase (EC 2.4.1.17); zeatin O-beta-xylosyltransferase (EC 2.4.2.40); 2-hydroxyacylsphingosine 1-beta-galactosyltransferase (EC 2.4.1.45); N-acylsphingosine galactosyltransferase (EC 2.4.1.47); flavonol 3-O-glucosyltransferase (EC 2.4.1.91); anthocyanidin 3-O-glucosyltransferase (EC 2.4.1.115); sinapate 1-glucosyltransferase (EC 2.4.1.120); indole-3-acetate beta-glucosylt…	K23725	sek:SSPA2451 putative glycosyltransferase; K23725	0	0	0
Sal_fly_assembly_all_HQ_01_22_contig_2_1451	GT56 TDP-Fuc4NAc: lipid II Fuc4NAc transferase (EC 2.4.1.-) [GT56]	K12582	seo:STM14_4725 4-alpha-L-fucosyltransferase; K12582	0	0	0
Sal_fly_assembly_all_HQ_01_22_contig_4_701	GH23 lysozyme type G (EC 3.2.1.17); peptidoglycan lyase (EC 4.2.2.n1) also known in the literature as peptidoglycan lytic transglycosylase; chitinase (EC 3.2.1.14) [GH23]	K18691	spq:SPAB_00359 hypothetical protein; K18691	0	0	0
salmonella_bestbins_021821_scaffold_3_241	GT4 sucrose synthase (EC 2.4.1.13); sucrose-phosphate synthase (EC 2.4.1.14); alpha-glucosyltransferase (EC 2.4.1.52); lipopolysaccharide N-acetylglucosaminyltransferase (EC 2.4.1.56); phosphatidylinositol alpha-mannosyltransferase (EC 2.4.1.57); GDP-Man: Man1GlcNAc2-PP-dolichol alpha-1,3-mannosyltransferase (EC 2.4.1.132); GDP-Man: Man3GlcNAc2-PP-dolichol/Man4GlcNAc2-PP-dolichol alpha-1,2-mannos…	K02844	seb:STM474_3895 rfaG; glucosyltransferase I; K02844	0	0	0
Sal_fly_assembly_all_HQ_01_22_contig_4_121	GT2 cellulose synthase (EC 2.4.1.12); chitin synthase (EC 2.4.1.16); dolichyl-phosphate beta-D-mannosyltransferase (EC 2.4.1.83); dolichyl-phosphate beta-glucosyltransferase (EC 2.4.1.117); N-acetylglucosaminyltransferase (EC 2.4.1.-); N-acetylgalactosaminyltransferase (EC 2.4.1.-); hyaluronan synthase (EC 2.4.1.212); chitin oligosaccharide synthase (EC 2.4.1.-); beta-1,3-glucan synthase (EC 2.4.…	K13005	shb:SU5_02681 Glycosyl transferase family 2; K13005	0	0	0
Sal_fly_assembly_all_HQ_01_22_contig_2_1232	GH31 alpha-glucosidase (EC 3.2.1.20); alpha-galactosidase (EC 3.2.1.22); alpha-mannosidase (EC 3.2.1.24); alpha-1,3-glucosidase (EC 3.2.1.84); sucrase-isomaltase (EC 3.2.1.48) (EC 3.2.1.10); alpha-xylosidase (EC 3.2.1.177); alpha-glucan lyase (EC 4.2.2.13); isomaltosyltransferase (EC 2.4.1.-); oligosaccharide alpha-1,4-glucosyltransferase (EC 2.4.1.161); sulfoquinovosidase (EC 3.2.1.-); alpha-N-a…	K01811	seh:SeHA_C4075 alpha-xylosidase; K01811	0	0	0
Sal_fly_assembly_all_HQ_01_22_contig_4_118	GT2 cellulose synthase (EC 2.4.1.12); chitin synthase (EC 2.4.1.16); dolichyl-phosphate beta-D-mannosyltransferase (EC 2.4.1.83); dolichyl-phosphate beta-glucosyltransferase (EC 2.4.1.117); N-acetylglucosaminyltransferase (EC 2.4.1.-); N-acetylgalactosaminyltransferase (EC 2.4.1.-); hyaluronan synthase (EC 2.4.1.212); chitin oligosaccharide synthase (EC 2.4.1.-); beta-1,3-glucan synthase (EC 2.4.…	K12992	sey:SL1344_2062 rfbN; rhamnosyltransferase; K12992	0	0	0
salmonella_bestbins_021821_scaffold_47_39	GH13 alpha-amylase (EC 3.2.1.1); pullulanase (EC 3.2.1.41); cyclomaltodextrin glucanotransferase (EC 2.4.1.19); cyclomaltodextrinase (EC 3.2.1.54); trehalose-6-phosphate hydrolase (EC 3.2.1.93); oligo-alpha-glucosidase (EC 3.2.1.10); maltogenic amylase (EC 3.2.1.133); neopullulanase (EC 3.2.1.135); alpha-glucosidase (EC 3.2.1.20); maltotetraose-forming alpha-amylase (EC 3.2.1.60); isoamylase (EC …	K01176	seen:SE451236_15750 alpha-amylase; K01176	0	0	0
Sal_fly_assembly_all_HQ_01_22_contig_2_970	GT35 glycogen or starch phosphorylase (EC 2.4.1.1). [GT35]	K00688	senh:CFSAN002069_14510 glycogen phosphorylase; K00688	0	0	0
salmonella_bestbins_021821_scaffold_17_24	GT2 cellulose synthase (EC 2.4.1.12); chitin synthase (EC 2.4.1.16); dolichyl-phosphate beta-D-mannosyltransferase (EC 2.4.1.83); dolichyl-phosphate beta-glucosyltransferase (EC 2.4.1.117); N-acetylglucosaminyltransferase (EC 2.4.1.-); N-acetylgalactosaminyltransferase (EC 2.4.1.-); hyaluronan synthase (EC 2.4.1.212); chitin oligosaccharide synthase (EC 2.4.1.-); beta-1,3-glucan synthase (EC 2.4.…	K20534	sev:STMMW_41541 putative phage glycosyl transferase; K20534	0	0	0
salmonella_bestbins_021821_scaffold_89_12	CE4 acetyl xylan esterase (EC 3.1.1.72); chitin deacetylase (EC 3.5.1.41); chitooligosaccharide deacetylase (EC 3.5.1.-); peptidoglycan GlcNAc deacetylase (EC 3.5.1.-); peptidoglycan N-acetylmuramic acid deacetylase (EC 3.5.1.-). [CE4]	0	sev:STMMW_03131 conserved hypothetical protein	0	0	0
salmonella_bestbins_021821_scaffold_1_161	GH30 endo-beta-1,4-xylanase (EC 3.2.1.8); beta-glucosidase (3.2.1.21); beta-glucuronidase (EC 3.2.1.31); beta-xylosidase (EC 3.2.1.37); beta-fucosidase (EC 3.2.1.38); glucosylceramidase (EC 3.2.1.45); beta-1,6-glucanase (EC 3.2.1.75); glucuronoarabinoxylan endo-beta-1,4-xylanase (EC 3.2.1.136); endo-beta-1,6-galactanase (EC:3.2.1.164); [reducing end] beta-xylosidase (EC 3.2.1.-) [GH30]; GH30 endo…	K01201	sey:SL1344_4358 srfJ; A virulence factor, a gylcoside hydrolase family enzyme; K01201	0	0	0
Sal_fly_assembly_all_HQ_01_22_contig_1_865	GH4 maltose-6-phosphate glucosidase (EC 3.2.1.122); alpha-glucosidase (EC 3.2.1.20); alpha-galactosidase (EC 3.2.1.22); 6-phospho-beta-glucosidase (EC 3.2.1.86); alpha-glucuronidase (EC 3.2.1.139); alpha-galacturonase (EC 3.2.1.67); palatinase (EC 3.2.1.-) [GH4]	K07406	senl:IY59_21560 alpha-galactosidase; K07406	0	0	0
salmonella_bestbins_021821_scaffold_16_81	GH4 maltose-6-phosphate glucosidase (EC 3.2.1.122); alpha-glucosidase (EC 3.2.1.20); alpha-galactosidase (EC 3.2.1.22); 6-phospho-beta-glucosidase (EC 3.2.1.86); alpha-glucuronidase (EC 3.2.1.139); alpha-galacturonase (EC 3.2.1.67); palatinase (EC 3.2.1.-) [GH4]	K01222	sey:SL1344_1251 celF; phospho-beta-glucosidase B; K01222	0	0	0
salmonella_bestbins_021821_scaffold_16_17	GH33 sialidase or neuraminidase (EC 3.2.1.18); trans-sialidase (EC 2.4.1.-); anhydrosialidase (EC 4.2.2.15); Kdo hydrolase (EC 3.2.1.-); 2-keto-3-deoxynononic acid hydrolase / KDNase (EC 3.2.1.-) [GH33]	0	sey:SL1344_1188 hypothetical protein	0	0	0
Sal_fly_assembly_all_HQ_01_22_contig_2_1545	GH31 alpha-glucosidase (EC 3.2.1.20); alpha-galactosidase (EC 3.2.1.22); alpha-mannosidase (EC 3.2.1.24); alpha-1,3-glucosidase (EC 3.2.1.84); sucrase-isomaltase (EC 3.2.1.48) (EC 3.2.1.10); alpha-xylosidase (EC 3.2.1.177); alpha-glucan lyase (EC 4.2.2.13); isomaltosyltransferase (EC 2.4.1.-); oligosaccharide alpha-1,4-glucosyltransferase (EC 2.4.1.161); sulfoquinovosidase (EC 3.2.1.-); alpha-N-a…	K15922	sey:SL1344_3965 yihQ; hypothetical glycosyl hydrolase; K15922	0	0	0
salmonella_bestbins_021821_scaffold_4_103	GH43 beta-xylosidase (EC 3.2.1.37); alpha-L-arabinofuranosidase (EC 3.2.1.55); xylanase (EC 3.2.1.8); alpha-1,2-L-arabinofuranosidase (EC 3.2.1.-); exo-alpha-1,5-L-arabinofuranosidase (EC 3.2.1.-); [inverting] exo-alpha-1,5-L-arabinanase (EC 3.2.1.-); beta-1,3-xylosidase (EC 3.2.1.-); [inverting] exo-alpha-1,5-L-arabinanase (EC 3.2.1.-); [inverting] endo-alpha-1,5-L-arabinanase (EC 3.2.1.99); exo…	0	seb:STM474_0156 putative cytoplasmic protein	0	0	0
Sal_fly_assembly_all_HQ_01_22_contig_3_366	GT4 sucrose synthase (EC 2.4.1.13); sucrose-phosphate synthase (EC 2.4.1.14); alpha-glucosyltransferase (EC 2.4.1.52); lipopolysaccharide N-acetylglucosaminyltransferase (EC 2.4.1.56); phosphatidylinositol alpha-mannosyltransferase (EC 2.4.1.57); GDP-Man: Man1GlcNAc2-PP-dolichol alpha-1,3-mannosyltransferase (EC 2.4.1.132); GDP-Man: Man3GlcNAc2-PP-dolichol/Man4GlcNAc2-PP-dolichol alpha-1,2-mannos…	0	setc:CFSAN001921_13420 galactosyl transferase	0	0	0
salmonella_bestbins_021821_scaffold_3_198	GH127 beta-L-arabinofuranosidase (EC 3.2.1.185); 3-C-carboxy-5-deoxy-L-xylose (aceric acid) hydrolase (EC 3.2.1.-) [GH127]; GH146 beta-L-arabinofuranosidase (EC 3.2.1.185) [GH146]	K09955	stm:STM3679 hypothetical protein; K09955	0	0	0
Sal_fly_assembly_all_HQ_01_22_contig_2_1192	GT8 lipopolysaccharide alpha-1,3-galactosyltransferase (EC 2.4.1.44); UDP-Glc: (glucosyl)lipopolysaccharide alpha-1,2-glucosyltransferase (EC 2.4.1.-); lipopolysaccharide glucosyltransferase 1 (EC 2.4.1.58); glycogenin glucosyltransferase (EC 2.4.1.186); inositol 1-alpha-galactosyltransferase (galactinol synthase) (EC 2.4.1.123); homogalacturonan alpha-1,4-galacturonosyltransferase (EC 2.4.1.43);…	K03278	sef:UMN798_4038 rfaI; lipopolysaccharide 1,3-galactosyltransferase; K03278	0	0	0
Sal_fly_assembly_all_HQ_01_22_contig_3_320	CE9 N-acetylglucosamine 6-phosphate deacetylase (EC 3.5.1.25); N-acetylglucosamine 6-phosphate deacetylase (EC 3.5.1.80) [CE9]	K01443	sel:SPUL_2282 nagA; N-acetylglucosamine-6-phosphate deacetylase; K01443	0	0	0
Sal_fly_assembly_all_HQ_01_22_contig_9_104	GH109 alpha-N-acetylgalactosaminidase (EC 3.2.1.49) [GH109]	0	seen:SE451236_11510 oxidoreductase	0	0	0
Sal_fly_assembly_all_HQ_01_22_contig_2_1197	GT9 lipopolysaccharide N-acetylglucosaminyltransferase (EC 2.4.1.56); heptosyltransferase (EC 2.4.-.-). [GT9]	K02849	sef:UMN798_4043 rfaQ; lipopolysaccharide core biosynthesis protein; K02849	0	0	0
salmonella_bestbins_021821_scaffold_1_186	GH13 alpha-amylase (EC 3.2.1.1); pullulanase (EC 3.2.1.41); cyclomaltodextrin glucanotransferase (EC 2.4.1.19); cyclomaltodextrinase (EC 3.2.1.54); trehalose-6-phosphate hydrolase (EC 3.2.1.93); oligo-alpha-glucosidase (EC 3.2.1.10); maltogenic amylase (EC 3.2.1.133); neopullulanase (EC 3.2.1.135); alpha-glucosidase (EC 3.2.1.20); maltotetraose-forming alpha-amylase (EC 3.2.1.60); isoamylase (EC …	K01226	stm:STM4453 treC; trehalose-6-P hydrolase; K01226	0	0	0
salmonella_bestbins_021821_scaffold_1_186	GH13 alpha-amylase (EC 3.2.1.1); pullulanase (EC 3.2.1.41); cyclomaltodextrin glucanotransferase (EC 2.4.1.19); cyclomaltodextrinase (EC 3.2.1.54); trehalose-6-phosphate hydrolase (EC 3.2.1.93); oligo-alpha-glucosidase (EC 3.2.1.10); maltogenic amylase (EC 3.2.1.133); neopullulanase (EC 3.2.1.135); alpha-glucosidase (EC 3.2.1.20); maltotetraose-forming alpha-amylase (EC 3.2.1.60); isoamylase (EC …	K01226	stm:STM4453 treC; trehalose-6-P hydrolase; K01226	0	0	0
Sal_fly_assembly_all_HQ_01_22_contig_4_161	GT2 cellulose synthase (EC 2.4.1.12); chitin synthase (EC 2.4.1.16); dolichyl-phosphate beta-D-mannosyltransferase (EC 2.4.1.83); dolichyl-phosphate beta-glucosyltransferase (EC 2.4.1.117); N-acetylglucosaminyltransferase (EC 2.4.1.-); N-acetylgalactosaminyltransferase (EC 2.4.1.-); hyaluronan synthase (EC 2.4.1.212); chitin oligosaccharide synthase (EC 2.4.1.-); beta-1,3-glucan synthase (EC 2.4.…	0	sef:UMN798_2282 wcaA; colanic acid biosynthesis glycosyl transferase	0	0	0
salmonella_bestbins_021821_scaffold_1_347	GH18 chitinase (EC 3.2.1.14); lysozyme (EC 3.2.1.17); endo-beta-N-acetylglucosaminidase (EC 3.2.1.96); peptidoglycan hydrolase with endo-beta-N-acetylglucosaminidase specificity (EC 3.2.1.-); Nod factor hydrolase (EC 3.2.1.-); xylanase inhibitor; concanavalin B; narbonin [GH18]	0	seen:SE451236_06100 chitinase	0	0	0
Sal_fly_assembly_all_HQ_01_22_contig_2_1055	GH24 lysozyme (EC 3.2.1.17) [GH24]	0	senh:CFSAN002069_14025 endolysin	0	0	0
salmonella_bestbins_021821_scaffold_0_42	GT4 sucrose synthase (EC 2.4.1.13); sucrose-phosphate synthase (EC 2.4.1.14); alpha-glucosyltransferase (EC 2.4.1.52); lipopolysaccharide N-acetylglucosaminyltransferase (EC 2.4.1.56); phosphatidylinositol alpha-mannosyltransferase (EC 2.4.1.57); GDP-Man: Man1GlcNAc2-PP-dolichol alpha-1,3-mannosyltransferase (EC 2.4.1.132); GDP-Man: Man3GlcNAc2-PP-dolichol/Man4GlcNAc2-PP-dolichol alpha-1,2-mannos…	0	sef:UMN798_0780 galactosyltransferase	0	0	0
Sal_fly_assembly_all_HQ_01_22_contig_4_119	GT4 sucrose synthase (EC 2.4.1.13); sucrose-phosphate synthase (EC 2.4.1.14); alpha-glucosyltransferase (EC 2.4.1.52); lipopolysaccharide N-acetylglucosaminyltransferase (EC 2.4.1.56); phosphatidylinositol alpha-mannosyltransferase (EC 2.4.1.57); GDP-Man: Man1GlcNAc2-PP-dolichol alpha-1,3-mannosyltransferase (EC 2.4.1.132); GDP-Man: Man3GlcNAc2-PP-dolichol/Man4GlcNAc2-PP-dolichol alpha-1,2-mannos…	K25195	seen:SE451236_16640 hypothetical protein; K25195	0	0	0
Sal_fly_assembly_all_HQ_01_22_contig_4_398	GT83 undecaprenyl phosphate-alpha-L-Ara4N: 4-amino-4-deoxy-beta-L-arabinosyltransferase (EC 2.4.2.43); dodecaprenyl phosphate-beta-galacturonic acid: lipopolysaccharide core alpha-galacturonosyl transferase (EC 2.4.1.-) [GT83]	K07264	setu:STU288_07880 arnT; 4-amino-4-deoxy-L-arabinose transferase; K07264	0	0	0
salmonella_bestbins_021821_scaffold_6_135	GT4 sucrose synthase (EC 2.4.1.13); sucrose-phosphate synthase (EC 2.4.1.14); alpha-glucosyltransferase (EC 2.4.1.52); lipopolysaccharide N-acetylglucosaminyltransferase (EC 2.4.1.56); phosphatidylinositol alpha-mannosyltransferase (EC 2.4.1.57); GDP-Man: Man1GlcNAc2-PP-dolichol alpha-1,3-mannosyltransferase (EC 2.4.1.132); GDP-Man: Man3GlcNAc2-PP-dolichol/Man4GlcNAc2-PP-dolichol alpha-1,2-mannos…	K16703	sem:STMDT12_C21220 putative glycosyl transferase; K16703	0	0	0
Sal_fly_assembly_all_HQ_01_22_contig_2_513	CE4 acetyl xylan esterase (EC 3.1.1.72); chitin deacetylase (EC 3.5.1.41); chitooligosaccharide deacetylase (EC 3.5.1.-); peptidoglycan GlcNAc deacetylase (EC 3.5.1.-); peptidoglycan N-acetylmuramic acid deacetylase (EC 3.5.1.-). [CE4]	0	senh:CFSAN002069_16485 xylanase/chitin deacetylase	0	0	0
Sal_fly_assembly_all_HQ_01_22_contig_1_489	GH108 N-acetylmuramidase (EC 3.2.1.17) [GH108]	0	seen:SE451236_06090 secretion activating protein	0	0	0
Sal_fly_assembly_all_HQ_01_22_contig_1_719	GH30 endo-beta-1,4-xylanase (EC 3.2.1.8); beta-glucosidase (3.2.1.21); beta-glucuronidase (EC 3.2.1.31); beta-xylosidase (EC 3.2.1.37); beta-fucosidase (EC 3.2.1.38); glucosylceramidase (EC 3.2.1.45); beta-1,6-glucanase (EC 3.2.1.75); glucuronoarabinoxylan endo-beta-1,4-xylanase (EC 3.2.1.136); endo-beta-1,6-galactanase (EC:3.2.1.164); [reducing end] beta-xylosidase (EC 3.2.1.-) [GH30]; GH30 endo…	K01201	sej:STMUK_4412 srfJ; lysosomal glucosyl ceramidase-like protein; K01201	0	0	0
salmonella_bestbins_021821_scaffold_7_48	GT83 undecaprenyl phosphate-alpha-L-Ara4N: 4-amino-4-deoxy-beta-L-arabinosyltransferase (EC 2.4.2.43); dodecaprenyl phosphate-beta-galacturonic acid: lipopolysaccharide core alpha-galacturonosyl transferase (EC 2.4.1.-) [GT83]	K07264	setc:CFSAN001921_05290 arnT; 4-amino-4-deoxy-L-arabinose transferase; K07264	0	0	0
Sal_fly_assembly_all_HQ_01_22_contig_2_1178	GT2 cellulose synthase (EC 2.4.1.12); chitin synthase (EC 2.4.1.16); dolichyl-phosphate beta-D-mannosyltransferase (EC 2.4.1.83); dolichyl-phosphate beta-glucosyltransferase (EC 2.4.1.117); N-acetylglucosaminyltransferase (EC 2.4.1.-); N-acetylgalactosaminyltransferase (EC 2.4.1.-); hyaluronan synthase (EC 2.4.1.212); chitin oligosaccharide synthase (EC 2.4.1.-); beta-1,3-glucan synthase (EC 2.4.…	K19354	sey:SL1344_3673 yibD; hypothetical glycosyltransferase; K19354	0	0	0
Sal_fly_assembly_all_HQ_01_22_contig_2_1195	GT4 sucrose synthase (EC 2.4.1.13); sucrose-phosphate synthase (EC 2.4.1.14); alpha-glucosyltransferase (EC 2.4.1.52); lipopolysaccharide N-acetylglucosaminyltransferase (EC 2.4.1.56); phosphatidylinositol alpha-mannosyltransferase (EC 2.4.1.57); GDP-Man: Man1GlcNAc2-PP-dolichol alpha-1,3-mannosyltransferase (EC 2.4.1.132); GDP-Man: Man3GlcNAc2-PP-dolichol/Man4GlcNAc2-PP-dolichol alpha-1,2-mannos…	K02844	sec:SCH_3645 rfaG; glucosyltransferase I; K02844	0	0	0
Sal_fly_assembly_all_HQ_01_22_contig_4_141	GT4 sucrose synthase (EC 2.4.1.13); sucrose-phosphate synthase (EC 2.4.1.14); alpha-glucosyltransferase (EC 2.4.1.52); lipopolysaccharide N-acetylglucosaminyltransferase (EC 2.4.1.56); phosphatidylinositol alpha-mannosyltransferase (EC 2.4.1.57); GDP-Man: Man1GlcNAc2-PP-dolichol alpha-1,3-mannosyltransferase (EC 2.4.1.132); GDP-Man: Man3GlcNAc2-PP-dolichol/Man4GlcNAc2-PP-dolichol alpha-1,2-mannos…	K16703	sem:STMDT12_C21220 putative glycosyl transferase; K16703	0	0	0
Sal_fly_assembly_all_HQ_01_22_contig_8_505	GT83 undecaprenyl phosphate-alpha-L-Ara4N: 4-amino-4-deoxy-beta-L-arabinosyltransferase (EC 2.4.2.43); dodecaprenyl phosphate-beta-galacturonic acid: lipopolysaccharide core alpha-galacturonosyl transferase (EC 2.4.1.-) [GT83]	0	senr:STMDT2_15601 putative membrane protein	0	0	0
Sal_fly_assembly_all_HQ_01_22_contig_1_685	GH13 alpha-amylase (EC 3.2.1.1); pullulanase (EC 3.2.1.41); cyclomaltodextrin glucanotransferase (EC 2.4.1.19); cyclomaltodextrinase (EC 3.2.1.54); trehalose-6-phosphate hydrolase (EC 3.2.1.93); oligo-alpha-glucosidase (EC 3.2.1.10); maltogenic amylase (EC 3.2.1.133); neopullulanase (EC 3.2.1.135); alpha-glucosidase (EC 3.2.1.20); maltotetraose-forming alpha-amylase (EC 3.2.1.60); isoamylase (EC …	K01226	sei:SPC_4586 treC; trehalose-6-phosphate hydrolase; K01226	0	0	0
salmonella_bestbins_021821_scaffold_5_240	GT83 undecaprenyl phosphate-alpha-L-Ara4N: 4-amino-4-deoxy-beta-L-arabinosyltransferase (EC 2.4.2.43); dodecaprenyl phosphate-beta-galacturonic acid: lipopolysaccharide core alpha-galacturonosyl transferase (EC 2.4.1.-) [GT83]	0	seb:STM474_1649 putative inner membrane protein	0	0	0
Sal_fly_assembly_all_HQ_01_22_contig_3_388	0	K01903	seec:CFSAN002050_10240 sucC; malate--CoA ligase subunit beta; K01903	central carbon	Citrate cycle (TCA cycle, Krebs cycle)	TCA
Sal_fly_assembly_all_HQ_01_22_contig_1_320	0	K00382	setu:STU288_00780 dihydrolipoamide dehydrogenase; K00382	central carbon	Citrate cycle (TCA cycle, Krebs cycle)	TCA
Sal_fly_assembly_all_HQ_01_22_contig_3_427	0	K00965	seeh:SEEH1578_13265 galactose-1-phosphate uridylyltransferase; K00965	central carbon	Galactose degradation, Leloir pathway, galactose => alpha-D-glucose-1P	glycolysis
Sal_fly_assembly_all_HQ_01_22_contig_3_381	0	K00239	sega:SPUCDC_2227 sdhA; succinate dehydrogenase flavoprotein subunit; K00239	central carbon	Citrate cycle (TCA cycle, Krebs cycle)	TCA
salmonella_bestbins_021821_scaffold_0_28	0	K00240	seni:CY43_03960 sdhB; succinate dehydrogenase; K00240	central carbon	Citrate cycle (TCA cycle, Krebs cycle)	TCA
salmonella_bestbins_021821_scaffold_0_24	0	K01902	spq:SPAB_02794 hypothetical protein; K01902	central carbon	Citrate cycle (TCA cycle, Krebs cycle)	TCA
salmonella_bestbins_021821_scaffold_25_33	0	K01512	sej:STMUK_1052 yccX; acylphosphatase; K01512	pyruvate metabolism	pyruvate metabolism	0
Sal_fly_assembly_all_HQ_01_22_contig_3_283	0	K16850	sem:STMDT12_C07130 hydrolase, UxaA family protein; K16850	central carbon	D-Galacturonate degradation (bacteria), D-galacturonate => pyruvate + D-glyceraldehyde 3P	glycolysis
salmonella_bestbins_021821_scaffold_4_99	0	K00163	sed:SeD_A0165 aceE; pyruvate dehydrogenase (acetyl-transferring), homodimeric type; K00163	pyruvate metabolism	Pyruvate oxidation, pyruvate => acetyl-CoA	0
salmonella_bestbins_021821_scaffold_4_98	0	K00627	send:DT104_01581 aceF; dihydrolipoamide acetyltransferase component (E2) of pyruvate dehydrogenase; K00627	pyruvate metabolism	Pyruvate oxidation, pyruvate => acetyl-CoA	0
Sal_fly_assembly_all_HQ_01_22_contig_2_784	0	K00024	sew:SeSA_A3551 mdh; malate dehydrogenase, NAD-dependent; K00024	central carbon	Citrate cycle (TCA cycle, Krebs cycle)	TCA
salmonella_bestbins_021821_scaffold_6_95	0	K11645	setu:STU288_07085 fructose-bisphosphate aldolase; K11645	central carbon	Gluconeogenesis, oxaloacetate => fructose-6P	glycolysis
salmonella_bestbins_021821_scaffold_0_27	0	K00164	seni:CY43_03965 2-oxoglutarate dehydrogenase; K00164	central carbon	Citrate cycle (TCA cycle, Krebs cycle)	TCA
Sal_fly_assembly_all_HQ_01_22_contig_9_234	0	K00031	seo:STM14_1416 icdA; isocitrate dehydrogenase; K00031	central carbon	Citrate cycle (TCA cycle, Krebs cycle)	TCA
salmonella_bestbins_021821_scaffold_0_31	0	K00241	sega:SPUCDC_2229 sdhC; succinate dehydrogenase cytochrome b-556 subunit; K00241	central carbon	Citrate cycle (TCA cycle, Krebs cycle)	TCA
Sal_fly_assembly_all_HQ_01_22_contig_3_384	0	K00164	sega:SPUCDC_2225 sucA; 2-oxoglutarate dehydrogenase E1 component; K00164	central carbon	Citrate cycle (TCA cycle, Krebs cycle)	TCA
salmonella_bestbins_021821_scaffold_0_26	0	K00658	spt:SPA2006 sucB; dihydrolipoamide succinyltransferase component (E2); K00658	central carbon	Citrate cycle (TCA cycle, Krebs cycle)	TCA
Sal_fly_assembly_all_HQ_01_22_contig_3_386	0	K00658	seen:SE451236_09705 dihydrolipoamide succinyltransferase; K00658	central carbon	Citrate cycle (TCA cycle, Krebs cycle)	TCA
salmonella_bestbins_021821_scaffold_3_223	0	K15633	seg:SG3727 pmgI; 2,3-bisphosphoglycerate-independent phosphoglycerate mutase; K15633	central carbon	Gluconeogenesis, oxaloacetate => fructose-6P	glycolysis
salmonella_bestbins_021821_scaffold_0_105	0	K16850	senb:BN855_6440 hydrolase, UxaA family; K16850	central carbon	D-Galacturonate degradation (bacteria), D-galacturonate => pyruvate + D-glyceraldehyde 3P	glycolysis
salmonella_bestbins_021821_scaffold_0_33	0	K01647	sec:SCH_0736 gltA; citrate synthase; K01647	central carbon	Citrate cycle (TCA cycle, Krebs cycle)	TCA
Sal_fly_assembly_all_HQ_01_22_contig_3_387	0	K00658	seen:SE451236_09705 dihydrolipoamide succinyltransferase; K00658	central carbon	Citrate cycle (TCA cycle, Krebs cycle)	TCA
Sal_fly_assembly_all_HQ_01_22_contig_3_389	0	K01902	stm:STM0739 sucD; succinate--CoA ligase subunit alpha; K01902	central carbon	Citrate cycle (TCA cycle, Krebs cycle)	TCA
salmonella_bestbins_021821_scaffold_40_36	0	K01834	seep:I137_10015 gpmA; phosphoglyceromutase; K01834	central carbon	Gluconeogenesis, oxaloacetate => fructose-6P	glycolysis
Sal_fly_assembly_all_HQ_01_22_contig_2_1344	0	K00883	seni:CY43_19875 2-oxo-3-deoxygalactonate kinase; K00883	central carbon	D-galactonate degradation, De Ley-Doudoroff pathway, D-galactonate => glycerate-3P	glycolysis
Sal_fly_assembly_all_HQ_01_22_contig_3_380	0	K00242	setu:STU288_10745 sdhD; succinate dehydrogenase cytochrome b556 small membrane subunit; K00242	central carbon	Citrate cycle (TCA cycle, Krebs cycle)	TCA
Sal_fly_assembly_all_HQ_01_22_contig_3_385	0	K00164	senr:STMDT2_07191 sucA; 2-oxoglutarate dehydrogenase E1 component; K00164	central carbon	Citrate cycle (TCA cycle, Krebs cycle)	TCA
Sal_fly_assembly_all_HQ_01_22_contig_8_73	0	K00134	seeh:SEEH1578_15680 gapA; glyceraldehyde-3-phosphate dehydrogenase A; K00134	central carbon	D-galactonate degradation, De Ley-Doudoroff pathway, D-galactonate => glycerate-3P	glycolysis
Sal_fly_assembly_all_HQ_01_22_contig_3_383	0	K00164	senr:STMDT2_07191 sucA; 2-oxoglutarate dehydrogenase E1 component; K00164	central carbon	Citrate cycle (TCA cycle, Krebs cycle)	TCA
salmonella_bestbins_021821_scaffold_2_179	0	K01689	sev:STMMW_29151 2-phospho-D-glycerate hydro-lyase; K01689	central carbon	Gluconeogenesis, oxaloacetate => fructose-6P	glycolysis
salmonella_bestbins_021821_scaffold_4_92	0	K01682	setu:STU288_00800 bifunctional aconitate hydratase 2/2-methylisocitrate dehydratase; K01682	central carbon	Citrate cycle (TCA cycle, Krebs cycle)	TCA
Sal_fly_assembly_all_HQ_01_22_contig_2_436	0	K01624	sed:SeD_A3410 fbaA; fructose-bisphosphate aldolase; K01624	central carbon	Gluconeogenesis, oxaloacetate => fructose-6P	glycolysis
salmonella_bestbins_021821_scaffold_5_69	0	K01676	seo:STM14_1770 fumA; fumarase A; K01676	central carbon	Citrate cycle (TCA cycle, Krebs cycle)	TCA
Sal_fly_assembly_all_HQ_01_22_contig_1_499	0	K00616	stt:t0007 talB; transaldolase B; K00616	central carbon	Pentose phosphate pathway (Pentose phosphate cycle)	pentose pathway
salmonella_bestbins_021821_scaffold_19_21	0	K00036	sena:AU38_05780 glucose-6-phosphate dehydrogenase; K00036	central carbon	Entner-Doudoroff pathway, glucose-6P => glyceraldehyde-3P + pyruvate	glycolysis
salmonella_bestbins_021821_scaffold_6_154	0	K00033	spq:SPAB_00951 hypothetical protein; K00033	central carbon	Pentose phosphate pathway (Pentose phosphate cycle)	pentose pathway
Sal_fly_assembly_all_HQ_01_22_contig_8_179	0	K00873	seb:STM474_1382 pykF; pyruvate kinase; K00873	central carbon	Glycolysis (Embden-Meyerhof pathway), glucose => pyruvate	glycolysis
Sal_fly_assembly_all_HQ_01_22_contig_8_808	0	K01690	sec:SCH_1890 edd; 6-phosphogluconate dehydratase; K01690	central carbon	Entner-Doudoroff pathway, glucose-6P => glyceraldehyde-3P + pyruvate	glycolysis
salmonella_bestbins_021821_scaffold_8_126	0	K04069	stm:STM4115 pflC; [formate-C-acetyltransferase]-activating enzyme; K04069	pyruvate metabolism	pyruvate metabolism	0
Sal_fly_assembly_all_HQ_01_22_contig_1_736	0	K03841	seb:STM474_4612 fbp; fructose-1,6-bisphosphatase; K03841	central carbon	Gluconeogenesis, oxaloacetate => fructose-6P	glycolysis
salmonella_bestbins_021821_scaffold_8_91	0	K01803	stm:STM4081 tpiA; triose-phosphate isomerase; K01803	central carbon	Gluconeogenesis, oxaloacetate => fructose-6P	glycolysis
Sal_fly_assembly_all_HQ_01_22_contig_1_314	0	K01682	seni:CY43_00795 bifunctional aconitate hydratase 2/2-methylisocitrate dehydratase; K01682	central carbon	Citrate cycle (TCA cycle, Krebs cycle)	TCA
Sal_fly_assembly_all_HQ_01_22_contig_2_437	0	K00927	sek:SSPA2739 phosphoglycerate kinase; K00927	central carbon	D-galactonate degradation, De Ley-Doudoroff pathway, D-galactonate => glycerate-3P	glycolysis
salmonella_bestbins_021821_scaffold_26_38	0	K00948	spq:SPAB_01446 hypothetical protein; K00948	central carbon	PRPP biosynthesis, ribose 5P => PRPP	pentose pathway
Sal_fly_assembly_all_HQ_01_22_contig_8_292	0	K01679	stm:STM1469 fumC; class II fumarate hydratase; K01679	central carbon	Citrate cycle (TCA cycle, Krebs cycle)	TCA
Sal_fly_assembly_all_HQ_01_22_contig_2_292	0	K01689	sbz:A464_2977 Enolase; K01689	central carbon	Gluconeogenesis, oxaloacetate => fructose-6P	glycolysis
Sal_fly_assembly_all_HQ_01_22_contig_3_624	0	K00656	sea:SeAg_B0978 pflB2; formate acetyltransferase; K00656	pyruvate metabolism	pyruvate metabolism	0
Sal_fly_assembly_all_HQ_01_22_contig_8_606	0	K01681	sem:STMDT12_C17340 aconitate hydratase; K01681	central carbon	Citrate cycle (TCA cycle, Krebs cycle)	TCA
Sal_fly_assembly_all_HQ_01_22_contig_4_359	0	K01684	setc:CFSAN001921_05430 MR-MLE family protein; K01684	central carbon	D-galactonate degradation, De Ley-Doudoroff pathway, D-galactonate => glycerate-3P	glycolysis
Sal_fly_assembly_all_HQ_01_22_contig_8_691	0	K00948	senb:BN855_18350 prs; ribose-phosphate pyrophosphokinase; K00948	central carbon	PRPP biosynthesis, ribose 5P => PRPP	pentose pathway
Sal_fly_assembly_all_HQ_01_22_contig_2_60	0	K08094	shb:SU5_03244 6-phospho-3-hexuloisomerase; K08094	central carbon	Pentose phosphate pathway, archaea, fructose 6P => ribose 5P	pentose pathway
Sal_fly_assembly_all_HQ_01_22_contig_8_290	0	K01676	senr:STMDT2_13961 fumA; Fumarate hydratase class I, aerobic; K01676	central carbon	Citrate cycle (TCA cycle, Krebs cycle)	TCA
salmonella_bestbins_021821_scaffold_3_21	0	K01610	setu:STU288_17700 phosphoenolpyruvate carboxykinase; K01610	central carbon	Gluconeogenesis, oxaloacetate => fructose-6P	glycolysis
salmonella_bestbins_021821_scaffold_19_19	0	K01625	sef:UMN798_1985 eda; KHG/KDPG aldolase; K01625	central carbon	D-Galacturonate degradation (bacteria), D-galacturonate => pyruvate + D-glyceraldehyde 3P	glycolysis
Sal_fly_assembly_all_HQ_01_22_contig_2_933	0	K01610	seh:SeHA_C3807 pckA; phosphoenolpyruvate carboxykinase; K01610	central carbon	Gluconeogenesis, oxaloacetate => fructose-6P	glycolysis
salmonella_bestbins_021821_scaffold_23_5	0	K00656	senr:STMDT2_08191 ybiW; putative formate acetyltransferase 3; K00656	pyruvate metabolism	pyruvate metabolism	0
salmonella_bestbins_021821_scaffold_20_12	0	K00883	setc:CFSAN001921_21275 2-oxo-3-deoxygalactonate kinase; K00883	central carbon	D-galactonate degradation, De Ley-Doudoroff pathway, D-galactonate => glycerate-3P	glycolysis
Sal_fly_assembly_all_HQ_01_22_contig_9_66	0	K00151	sens:Q786_04925 betaine-aldehyde dehydrogenase; K00151	hydrocarbon degradation	Homoprotocatechuate degradation, homoprotocatechuate => 2-oxohept-3-enedioate	0
salmonella_bestbins_021821_scaffold_7_84	0	K13788	sed:SeD_A2687 pta; phosphate acetyltransferase; K13788	pyruvate metabolism	Phosphate acetyltransferase-acetate kinase pathway, acetyl-CoA => acetate	0
salmonella_bestbins_021821_scaffold_22_2	0	K05810	seb:STM474_2774 yfih; UPF0124 protein yfiH; K05810	0	polyphenols	Polyphenolics Cleavage
Sal_fly_assembly_all_HQ_01_22_contig_3_622	0	K04069	spq:SPAB_02549 hypothetical protein; K04069	pyruvate metabolism	pyruvate metabolism	0
Sal_fly_assembly_all_HQ_01_22_contig_2_444	0	K00615	seen:SE451236_21495 transketolase; K00615	central carbon	Pentose phosphate pathway (Pentose phosphate cycle)	pentose pathway
salmonella_bestbins_021821_scaffold_1_81	0	K00245	sel:SPUL_4335 frdB; fumarate reductase, iron-sulfur protein; K00245	central carbon	Citrate cycle (TCA cycle, Krebs cycle)	TCA
Sal_fly_assembly_all_HQ_01_22_contig_1_315	0	K01682	see:SNSL254_A0172 acnB; aconitate hydratase 2; K01682	central carbon	Citrate cycle (TCA cycle, Krebs cycle)	TCA
Sal_fly_assembly_all_HQ_01_22_contig_3_625	0	K00656	sea:SeAg_B0978 pflB2; formate acetyltransferase; K00656	pyruvate metabolism	pyruvate metabolism	0
salmonella_bestbins_021821_scaffold_7_83	0	K00925	sev:STMMW_23591 Acetokinase; K00925	pyruvate metabolism	Phosphate acetyltransferase-acetate kinase pathway, acetyl-CoA => acetate	0
salmonella_bestbins_021821_scaffold_1_41	0	K01676	sej:STMUK_4285 fumB; fumarase B; K01676	central carbon	Citrate cycle (TCA cycle, Krebs cycle)	TCA
salmonella_bestbins_021821_scaffold_3_4	0	K01783	sel:SPUL_4098 rpe; ribulose-phosphate 3-epimerase; K01783	central carbon	Pentose phosphate pathway (Pentose phosphate cycle)	pentose pathway
salmonella_bestbins_021821_scaffold_17_3	0	K01638	setc:CFSAN001921_19510 malate synthase; K01638	central carbon	Glyoxylate cycle	glycolysis
Sal_fly_assembly_all_HQ_01_22_contig_1_523	0	K15634	sem:STMDT12_C47100 phosphoglycerate mutase; K15634	central carbon	Gluconeogenesis, oxaloacetate => fructose-6P	glycolysis
Sal_fly_assembly_all_HQ_01_22_contig_3_390	0	K01902	stm:STM0739 sucD; succinate--CoA ligase subunit alpha; K01902	central carbon	Citrate cycle (TCA cycle, Krebs cycle)	TCA
salmonella_bestbins_021821_scaffold_19_20	0	K01690	senh:CFSAN002069_22400 phosphogluconate dehydratase; K01690	central carbon	Entner-Doudoroff pathway, glucose-6P => glyceraldehyde-3P + pyruvate	glycolysis
Sal_fly_assembly_all_HQ_01_22_contig_8_291	0	K01676	shb:SU5_02079 Fumarate hydratase class I, aerobic; K01676	central carbon	Citrate cycle (TCA cycle, Krebs cycle)	TCA
salmonella_bestbins_021821_scaffold_1_82	0	K00244	setc:CFSAN001921_18700 fumarate reductase flavoprotein subunit; K00244	central carbon	Citrate cycle (TCA cycle, Krebs cycle)	TCA
Sal_fly_assembly_all_HQ_01_22_contig_2_291	0	K01689	eoc:CE10_3203 eno; enolase; K01689	central carbon	Gluconeogenesis, oxaloacetate => fructose-6P	glycolysis
Sal_fly_assembly_all_HQ_01_22_contig_1_998	0	K01638	seni:CY43_21840 malate synthase; K01638	central carbon	Glyoxylate cycle	glycolysis
salmonella_bestbins_021821_scaffold_112_5	0	K00615	seb:STM474_2577 tkt; transketolase; K00615	central carbon	Pentose phosphate pathway (Pentose phosphate cycle)	pentose pathway
Sal_fly_assembly_all_HQ_01_22_contig_8_524	0	K03737	sem:STMDT12_C16700 putative pyruvate-flavodoxin oxidoreductase; K03737	pyruvate metabolism	Pyruvate oxidation, pyruvate => acetyl-CoA	0
salmonella_bestbins_021821_scaffold_2_290	0	K01807	spt:SPA2934 rpiA; ribose 5-phosphate isomerase; K01807	central carbon	Pentose phosphate pathway (Pentose phosphate cycle)	pentose pathway
Sal_fly_assembly_all_HQ_01_22_contig_8_415	0	K00027	sex:STBHUCCB_15770 NAD-dependent malic enzyme; K00027	central carbon	TCA /Reductive TCA	TCA
salmonella_bestbins_021821_scaffold_17_40	0	K01810	seo:STM14_5075 pgi; glucose-6-phosphate isomerase; K01810	central carbon	Glycolysis (Embden-Meyerhof pathway), glucose => pyruvate	glycolysis
Sal_fly_assembly_all_HQ_01_22_contig_1_816	0	K00244	senb:BN855_44180 frdA; fumarate reductase, anaerobic, flavoprotein subunit; K00244	central carbon	Citrate cycle (TCA cycle, Krebs cycle)	TCA
salmonella_bestbins_021821_scaffold_7_86	0	K00615	seni:CY43_12525 transketolase; K00615	central carbon	Pentose phosphate pathway (Pentose phosphate cycle)	pentose pathway
Sal_fly_assembly_all_HQ_01_22_contig_2_1594	0	K00850	sty:STY3809 pfkA; 6-phosphofructokinase; K00850	central carbon	Glycolysis (Embden-Meyerhof pathway), glucose => pyruvate	glycolysis
salmonella_bestbins_021821_scaffold_20_10	0	K01684	seo:STM14_4620 dgoA; 2-oxo-3-deoxygalactonate 6-phosphate aldolase/galactonate dehydratase; K01684	central carbon	D-galactonate degradation, De Ley-Doudoroff pathway, D-galactonate => glycerate-3P	glycolysis
salmonella_bestbins_021821_scaffold_112_6	0	K00616	seb:STM474_2576 talA; transaldolase A; K00616	central carbon	Pentose phosphate pathway (Pentose phosphate cycle)	pentose pathway
Sal_fly_assembly_all_HQ_01_22_contig_1_818	0	K00246	shb:SU5_0415 Fumarate reductase subunit C; K00246	central carbon	Citrate cycle (TCA cycle, Krebs cycle)	TCA
Sal_fly_assembly_all_HQ_01_22_contig_2_1064	0	K00874	stm:STM3612 kdgK; ketodeoxygluconokinase; K00874	central carbon	D-Galacturonate degradation (bacteria), D-galacturonate => pyruvate + D-glyceraldehyde 3P	glycolysis
Sal_fly_assembly_all_HQ_01_22_contig_8_806	0	K01625	senh:CFSAN002069_22405 ketohydroxyglutarate aldolase; K01625	central carbon	D-Galacturonate degradation (bacteria), D-galacturonate => pyruvate + D-glyceraldehyde 3P	glycolysis
Sal_fly_assembly_all_HQ_01_22_contig_3_509	0	K04069	sev:STMMW_08951 putative pyruvate formate-lyase 3 activating enzyme; K04069	pyruvate metabolism	pyruvate metabolism	0
Sal_fly_assembly_all_HQ_01_22_contig_4_514	0	K00845	senq:AU40_13565 glk; glucokinase; K00845	central carbon	Glycolysis (Embden-Meyerhof pathway), glucose => pyruvate	glycolysis
Sal_fly_assembly_all_HQ_01_22_contig_4_360	0	K01684	setc:CFSAN001921_05430 MR-MLE family protein; K01684	central carbon	D-galactonate degradation, De Ley-Doudoroff pathway, D-galactonate => glycerate-3P	glycolysis
salmonella_bestbins_021821_scaffold_1_79	0	K00247	sev:STMMW_42881 fumarate reductase complex subunit D; K00247	central carbon	Citrate cycle (TCA cycle, Krebs cycle)	TCA
salmonella_bestbins_021821_scaffold_7_87	0	K00615	seo:STM14_2886 putative transketolase; K00615	central carbon	Pentose phosphate pathway (Pentose phosphate cycle)	pentose pathway
salmonella_bestbins_021821_scaffold_7_150	0	K00845	seni:CY43_12860 glk; glucokinase; K00845	central carbon	Glycolysis (Embden-Meyerhof pathway), glucose => pyruvate	glycolysis
Sal_fly_assembly_all_HQ_01_22_contig_2_1256	0	K17463	seeb:SEEB0189_001045 4-hydroxy-2-ketovalerate aldolase; K17463	central carbon	D-Galacturonate degradation (bacteria), D-galacturonate => pyruvate + D-glyceraldehyde 3P	glycolysis
Sal_fly_assembly_all_HQ_01_22_contig_3_425	0	K00849	senr:STMDT2_07521 galK; galactokinase; K00849	central carbon	Galactose degradation, Leloir pathway, galactose => alpha-D-glucose-1P	glycolysis
Sal_fly_assembly_all_HQ_01_22_contig_8_807	0	K01625	ern:BFV67_13285 keto-deoxy-phosphogluconate aldolase; K01625	central carbon	D-Galacturonate degradation (bacteria), D-galacturonate => pyruvate + D-glyceraldehyde 3P	glycolysis
salmonella_bestbins_021821_scaffold_16_91	0	K16370	sega:SPUCDC_1143 pfkB; 6-phosphofructokinase isozyme; K16370	central carbon	Glycolysis (Embden-Meyerhof pathway), glucose => pyruvate	glycolysis
Sal_fly_assembly_all_HQ_01_22_contig_3_411	0	K01678	seo:STM14_0885 fumarate hydratase; K01678	central carbon	Citrate cycle (TCA cycle, Krebs cycle)	TCA
salmonella_bestbins_021821_scaffold_0_6	0	K01678	seo:STM14_0885 fumarate hydratase; K01678	central carbon	Citrate cycle (TCA cycle, Krebs cycle)	TCA
Sal_fly_assembly_all_HQ_01_22_contig_3_438	0	K07404	seo:STM14_0911 ybhE; 6-phosphogluconolactonase; K07404	central carbon	Entner-Doudoroff pathway, glucose-6P => glyceraldehyde-3P + pyruvate	glycolysis
salmonella_bestbins_021821_scaffold_40_35	0	K01785	seni:CY43_04165 galM; galactose-1-epimerase; K01785	central carbon	Galactose degradation, Leloir pathway, galactose => alpha-D-glucose-1P	glycolysis
salmonella_bestbins_021821_scaffold_12_5	0	K00656	sev:STMMW_32411 probable formate acetyltransferase; K00656	pyruvate metabolism	pyruvate metabolism	0
salmonella_bestbins_021821_scaffold_5_254	0	K03737	sev:STMMW_16461 probable pyruvate-flavodoxin oxidoreductase; K03737	pyruvate metabolism	Pyruvate oxidation, pyruvate => acetyl-CoA	0
Sal_fly_assembly_all_HQ_01_22_contig_8_810	0	K01690	senh:CFSAN002069_22400 phosphogluconate dehydratase; K01690	central carbon	Entner-Doudoroff pathway, glucose-6P => glyceraldehyde-3P + pyruvate	glycolysis
Sal_fly_assembly_all_HQ_01_22_contig_2_1345	0	K00883	seni:CY43_19875 2-oxo-3-deoxygalactonate kinase; K00883	central carbon	D-galactonate degradation, De Ley-Doudoroff pathway, D-galactonate => glycerate-3P	glycolysis
salmonella_bestbins_021821_scaffold_25_50	0	K00455	sek:SSPA1624 3,4-dihydroxyphenylacetate 2,3-dioxygenase; K00455	hydrocarbon degradation	Homoprotocatechuate degradation, homoprotocatechuate => 2-oxohept-3-enedioate	0
Sal_fly_assembly_all_HQ_01_22_contig_4_588	0	K00616	seni:CY43_13220 transaldolase; K00616	central carbon	Pentose phosphate pathway (Pentose phosphate cycle)	pentose pathway
Sal_fly_assembly_all_HQ_01_22_contig_8_814	0	K00873	spq:SPAB_01278 hypothetical protein; K00873	central carbon	Glycolysis (Embden-Meyerhof pathway), glucose => pyruvate	glycolysis
salmonella_bestbins_021821_scaffold_5_251	0	K03778	sev:STMMW_16421 D-lactate dehydrogenase; K03778	pyruvate metabolism	fermentation-	0
Sal_fly_assembly_all_HQ_01_22_contig_3_426	0	K00849	sex:STBHUCCB_22390 Galactokinase; K00849	central carbon	Galactose degradation, Leloir pathway, galactose => alpha-D-glucose-1P	glycolysis
salmonella_bestbins_021821_scaffold_40_32	0	K01784	senr:STMDT2_07541 galE; UDP-glucose 4-epimerase; K01784	central carbon	Galactose degradation, Leloir pathway, galactose => alpha-D-glucose-1P	glycolysis
Sal_fly_assembly_all_HQ_01_22_contig_2_652	0	K00656	seeb:SEEB0189_003660 keto-acid formate acetyltransferase; K00656	pyruvate metabolism	pyruvate metabolism	0
salmonella_bestbins_021821_scaffold_8_125	0	K00656	stm:STM4114 pflD; formate C-acetyltransferase; K00656	pyruvate metabolism	pyruvate metabolism	0
Sal_fly_assembly_all_HQ_01_22_contig_8_521	0	K03778	see:SNSL254_A1764 D-lactate dehydrogenase; K03778	pyruvate metabolism	fermentation-	0
Sal_fly_assembly_all_HQ_01_22_contig_2_934	0	K01610	seh:SeHA_C3807 pckA; phosphoenolpyruvate carboxykinase; K01610	central carbon	Gluconeogenesis, oxaloacetate => fructose-6P	glycolysis
Sal_fly_assembly_all_HQ_01_22_contig_2_1622	0	K02446	sem:STMDT12_C42320 glpX; fructose 1,6-bisphosphatase II; K02446	central carbon	Gluconeogenesis, oxaloacetate => fructose-6P	glycolysis
salmonella_bestbins_021821_scaffold_8_90	0	K01783	seen:SE451236_00490 epimerase; K01783	central carbon	Pentose phosphate pathway (Pentose phosphate cycle)	pentose pathway
salmonella_bestbins_021821_scaffold_25_48	0	K05921	see:SNSL254_A1196 4-hydroxyphenylacetate degradation bifunctionalisomerase/decarboxylase; K05921	hydrocarbon degradation	Homoprotocatechuate degradation, homoprotocatechuate => 2-oxohept-3-enedioate	0
Sal_fly_assembly_all_HQ_01_22_contig_9_65	0	K05921	sew:SeSA_A1165 4-hydroxyphenylacetate degradation bifunctionalisomerase/decarboxylase; K05921	hydrocarbon degradation	Homoprotocatechuate degradation, homoprotocatechuate => 2-oxohept-3-enedioate	0
Sal_fly_assembly_all_HQ_01_22_contig_2_61	0	K06859	stm:STM2757 hypothetical protein; K06859	central carbon	Glycolysis (Embden-Meyerhof pathway), glucose => pyruvate	glycolysis
Sal_fly_assembly_all_HQ_01_22_contig_1_996	0	K01637	setc:CFSAN001921_19505 isocitrate lyase; K01637	central carbon	Glyoxylate cycle	glycolysis
Sal_fly_assembly_all_HQ_01_22_contig_2_1616	0	K01783	seeh:SEEH1578_06665 epimerase; K01783	central carbon	Pentose phosphate pathway (Pentose phosphate cycle)	pentose pathway
Sal_fly_assembly_all_HQ_01_22_contig_2_59	0	K08093	stm:STM2755 3-hexulose-6-phosphate synthase; K08093	central carbon	Pentose phosphate pathway, archaea, fructose 6P => ribose 5P	pentose pathway
Sal_fly_assembly_all_HQ_01_22_contig_4_197	0	K11645	sef:UMN798_2312 fbaB; fructose-bisphosphate aldolase class I; K11645	central carbon	Gluconeogenesis, oxaloacetate => fructose-6P	glycolysis
salmonella_bestbins_021821_scaffold_2_363	0	K01812	sed:SeD_A3482 uxaC; glucuronate isomerase; K01812	central carbon	D-Galacturonate degradation (bacteria), D-galacturonate => pyruvate + D-glyceraldehyde 3P	glycolysis
Sal_fly_assembly_all_HQ_01_22_contig_1_813	0	K00244	seep:I137_20745 fumarate reductase flavoprotein subunit; K00244	central carbon	Citrate cycle (TCA cycle, Krebs cycle)	TCA
Sal_fly_assembly_all_HQ_01_22_contig_8_525	0	K03737	sem:STMDT12_C16700 putative pyruvate-flavodoxin oxidoreductase; K03737	pyruvate metabolism	Pyruvate oxidation, pyruvate => acetyl-CoA	0
Sal_fly_assembly_all_HQ_01_22_contig_2_1574	0	K00001	setc:CFSAN001921_20205 alcohol dehydrogenase; K00001	pyruvate metabolism	fermentation-	0
salmonella_bestbins_021821_scaffold_40_34	0	K00849	seni:CY43_04170 galactokinase; K00849	central carbon	Galactose degradation, Leloir pathway, galactose => alpha-D-glucose-1P	glycolysis
Sal_fly_assembly_all_HQ_01_22_contig_9_64	0	K05921	sef:UMN798_1143 hpaG; 4-hydroxyphenylacetate degradation bifunctional isomerase/decarboxylase; K05921	hydrocarbon degradation	Homoprotocatechuate degradation, homoprotocatechuate => 2-oxohept-3-enedioate	0
Sal_fly_assembly_all_HQ_01_22_contig_2_1617	0	K01783	stm:STM4080 epimerase; K01783	central carbon	Pentose phosphate pathway (Pentose phosphate cycle)	pentose pathway
Sal_fly_assembly_all_HQ_01_22_contig_1_815	0	K00244	senb:BN855_44180 frdA; fumarate reductase, anaerobic, flavoprotein subunit; K00244	central carbon	Citrate cycle (TCA cycle, Krebs cycle)	TCA
Sal_fly_assembly_all_HQ_01_22_contig_8_809	0	K01690	sent:TY21A_05055 phosphogluconate dehydratase; K01690	central carbon	Entner-Doudoroff pathway, glucose-6P => glyceraldehyde-3P + pyruvate	glycolysis
Sal_fly_assembly_all_HQ_01_22_contig_8_520	0	K03778	see:SNSL254_A1764 D-lactate dehydrogenase; K03778	pyruvate metabolism	fermentation-	0
Sal_fly_assembly_all_HQ_01_22_contig_3_282	0	K16849	seg:SG0653 putative hydrolase N-terminus; K16849	central carbon	D-Galacturonate degradation (bacteria), D-galacturonate => pyruvate + D-glyceraldehyde 3P	glycolysis
Sal_fly_assembly_all_HQ_01_22_contig_4_515	0	K00845	senq:AU40_13565 glk; glucokinase; K00845	central carbon	Glycolysis (Embden-Meyerhof pathway), glucose => pyruvate	glycolysis
Sal_fly_assembly_all_HQ_01_22_contig_2_653	0	K00656	seeb:SEEB0189_003660 keto-acid formate acetyltransferase; K00656	pyruvate metabolism	pyruvate metabolism	0
Sal_fly_assembly_all_HQ_01_22_contig_9_68	0	K01826	sec:SCH_1054 hpaF; 4-hydroxyphenylacetate catabolism; K01826	hydrocarbon degradation	Homoprotocatechuate degradation, homoprotocatechuate => 2-oxohept-3-enedioate	0
salmonella_bestbins_021821_scaffold_8_28	0	K01785	sem:STMDT12_C41630 putative aldose-1-epimerase; K01785	central carbon	Galactose degradation, Leloir pathway, galactose => alpha-D-glucose-1P	glycolysis
salmonella_bestbins_021821_scaffold_20_11	0	K01631	sec:SCH_3746 dgoA; galactonate dehydratase; K01631	central carbon	D-galactonate degradation, De Ley-Doudoroff pathway, D-galactonate => glycerate-3P	glycolysis
Sal_fly_assembly_all_HQ_01_22_contig_3_413	0	K01677	senn:SN31241_17610 Fumarate hydratase; K01677	central carbon	Citrate cycle (TCA cycle, Krebs cycle)	TCA
Sal_fly_assembly_all_HQ_01_22_contig_1_997	0	K01638	seni:CY43_21840 malate synthase; K01638	central carbon	Glyoxylate cycle	glycolysis
Sal_fly_assembly_all_HQ_01_22_contig_2_1343	0	K00883	seni:CY43_19875 2-oxo-3-deoxygalactonate kinase; K00883	central carbon	D-galactonate degradation, De Ley-Doudoroff pathway, D-galactonate => glycerate-3P	glycolysis
Sal_fly_assembly_all_HQ_01_22_contig_2_669	0	K16370	send:DT104_32491 putative fructose-1-phosphate kinase; K16370	central carbon	Glycolysis (Embden-Meyerhof pathway), glucose => pyruvate	glycolysis
Sal_fly_assembly_all_HQ_01_22_contig_3_284	0	K16850	sent:TY21A_11240 putative hydrolase C-terminus; K16850	central carbon	D-Galacturonate degradation (bacteria), D-galacturonate => pyruvate + D-glyceraldehyde 3P	glycolysis
Sal_fly_assembly_all_HQ_01_22_contig_4_587	0	K00616	senq:AU40_13955 transaldolase; K00616	central carbon	Pentose phosphate pathway (Pentose phosphate cycle)	pentose pathway
Sal_fly_assembly_all_HQ_01_22_contig_8_14	0	K00031	seo:STM14_1485 isocitrate dehydrogenase, NADP-dependent; K00031	central carbon	Citrate cycle (TCA cycle, Krebs cycle)	TCA
Sal_fly_assembly_all_HQ_01_22_contig_4_571	0	K03736	seeb:SEEB0189_007275 ethanolamine ammonia-lyase small subunit; K03736	0	0	0
Sal_fly_assembly_all_HQ_01_22_contig_4_585	0	K04031	seb:STM474_2573 eutS; putative carboxysome structural protein; K04031	0	0	0
Sal_fly_assembly_all_HQ_01_22_contig_8_494	0	K00121	sens:Q786_07070 S-(hydroxymethyl)glutathione dehydrogenase; K00121	0	0	0
salmonella_bestbins_021821_scaffold_29_21	0	K00852	sens:Q786_18595 ribokinase; K00852	0	0	0
Sal_fly_assembly_all_HQ_01_22_contig_2_665	0	K01708	sef:UMN798_3538 garD; D-galactarate dehydratase; K01708	0	0	0
Sal_fly_assembly_all_HQ_01_22_contig_1_836	0	K01744	setu:STU288_21725 aspA; aspartate ammonia-lyase; K01744	0	0	0
Sal_fly_assembly_all_HQ_01_22_contig_4_580	0	K04027	sec:SCH_2461 eutM; putative detox protein in ethanolamine utilization; K04027	0	0	0
Sal_fly_assembly_all_HQ_01_22_contig_1_772	0	K03476	sty:STY4738 yjfR; L-ascorbate 6-phosphate lactonase; K03476	0	0	0
salmonella_bestbins_021821_scaffold_2_205	0	K00879	senr:STMDT2_28781 fucK; L-fuculose kinase; K00879	0	0	0
salmonella_bestbins_021821_scaffold_32_2	0	K04029	sed:SeD_A2836 eutP; ethanolamine utilization protein, EutP; K04029	0	0	0
Sal_fly_assembly_all_HQ_01_22_contig_1_767	0	K03079	stm:STM4387 sgaU; xylulose 5-phosphate 3-epimerase; K03079	0	0	0
salmonella_bestbins_021821_scaffold_32_7	0	K04028	setu:STU288_08690 ethanolamine utilization protein eutN; K04028	0	0	0
Sal_fly_assembly_all_HQ_01_22_contig_4_78	0	K13921	seo:STM14_2541 pduQ; propanol dehydrogenase; K13921	0	0	0
Sal_fly_assembly_all_HQ_01_22_contig_2_1164	0	K00101	seni:CY43_19170 lldD; lactate dehydrogenase; K00101	0	0	0
salmonella_bestbins_021821_scaffold_32_12	0	K04019	stm:STM2459 eutA; ethanolamine utilization protein EutA; K04019	0	0	0
salmonella_bestbins_021821_scaffold_35_5	0	K01708	stm:STM3250 garD; galactarate dehydratase; K01708	0	0	0
Sal_fly_assembly_all_HQ_01_22_contig_8_749	0	K02796	see:SNSL254_A1971 manZ; PTS system, mannose-specific IID component; K02796	0	0	0
Sal_fly_assembly_all_HQ_01_22_contig_1_766	0	K03077	stm:STM4388 sgaE; L-ribulose-5-phosphate 4-epimerase; K03077	0	0	0
Sal_fly_assembly_all_HQ_01_22_contig_8_747	0	K02794	senn:SN31241_29150 PTS system mannose-specific EIIAB component; K02794	0	0	0
Sal_fly_assembly_all_HQ_01_22_contig_2_1162	0	K00427	setu:STU288_18655 L-lactate permease; K00427	0	0	0
Sal_fly_assembly_all_HQ_01_22_contig_8_653	0	K04072	send:DT104_17191 adh; alcohol dehydrogenase; K04072	0	0	0
salmonella_bestbins_021821_scaffold_5_170	0	K13953	stt:t1482 adhP; alcohol dehydrogenase; K13953	0	0	0
salmonella_bestbins_021821_scaffold_2_201	0	K00048	senr:STMDT2_28741 fucO; 1,2-propanediol oxidoreductase (lactaldehyde reductase); K00048	0	0	0
Sal_fly_assembly_all_HQ_01_22_contig_4_62	0	K02440	sev:STMMW_20681 propanediol diffusion facilitator; K02440	0	0	0
salmonella_bestbins_021821_scaffold_3_179	0	K00854	stt:t3859 xylB; xylulose kinase; K00854	0	0	0
Sal_fly_assembly_all_HQ_01_22_contig_1_413	0	K08298	seeh:SEEH1578_09390 crotonobetainyl-CoA:carnitine CoA-transferase; K08298	0	0	0
salmonella_bestbins_021821_scaffold_4_180	0	K08279	setc:CFSAN001921_17075 carnitine operon protein CaiE; K08279	0	0	0
Sal_fly_assembly_all_HQ_01_22_contig_2_668	0	K08302	sej:STMUK_3241 gatY; putative fructose-1,6-bisphosphate aldolase; K08302	0	0	0
Sal_fly_assembly_all_HQ_01_22_contig_4_578	0	K04021	seg:SG2494 eutE; putative aldehyde dehydrogenase; K04021	0	0	0
Sal_fly_assembly_all_HQ_01_22_contig_4_572	0	K03735	sef:UMN798_2653 eutB; ethanolamine ammonia-lyase heavy chain; K03735	0	0	0
Sal_fly_assembly_all_HQ_01_22_contig_2_327	0	K01818	stt:t2884 fucI; L-fuculose isomerase; K01818	0	0	0
Sal_fly_assembly_all_HQ_01_22_contig_2_477	0	K01424	seec:CFSAN002050_21885 ansB; L-asparaginase; K01424	0	0	0
salmonella_bestbins_021821_scaffold_20_66	0	K06726	sega:SPUCDC_3672 rbsD; high affinity ribose transport protein RbsD; K06726	0	0	0
salmonella_bestbins_021821_scaffold_1_122	0	K03078	seen:SE451236_04965 ulaD; 3-keto-L-gulonate-6-phosphate decarboxylase; K03078	0	0	0
Sal_fly_assembly_all_HQ_01_22_contig_8_748	0	K02795	see:SNSL254_A1970 manY; PTS system, mannose-specific IIC component; K02795	0	0	0
salmonella_bestbins_021821_scaffold_32_16	0	K04025	sem:STMDT12_C24740 putative ethanolamine utilization protein EutK; K04025	0	0	0
Sal_fly_assembly_all_HQ_01_22_contig_2_1412	0	K00852	seo:STM14_4682 rbsK; ribokinase; K00852	0	0	0
Sal_fly_assembly_all_HQ_01_22_contig_4_575	0	K04023	senj:CFSAN001992_21280 ethanolamine utilization protein EutH; K04023	0	0	0
salmonella_bestbins_021821_scaffold_3_117	0	K01424	seb:STM474_3766 putative L-asparaginase; K01424	0	0	0
Sal_fly_assembly_all_HQ_01_22_contig_1_34	0	K00847	sem:STMDT12_C04550 fructokinase; K00847	0	0	0
salmonella_bestbins_021821_scaffold_4_179	0	K08299	sev:STMMW_00721 carnitine racemase; K08299	0	0	0
salmonella_bestbins_021821_scaffold_32_4	0	K04032	seeh:SEEH1578_21655 ethanolamine utilization cobalamin adenosyltransferase; K04032	0	0	0
salmonella_bestbins_021821_scaffold_0_180	0	K02795	stm:STM0575 PTS mannose transporter subunit IICD; K02795	0	0	0
salmonella_bestbins_021821_scaffold_4_176	0	K08297	sey:SL1344_0074 caiA; probable carnitine operon oxidoreductase CaiA; K08297	0	0	0
salmonella_bestbins_021821_scaffold_2_331	0	K01424	senn:SN31241_42290 L-asparaginase 2; K01424	0	0	0
salmonella_bestbins_021821_scaffold_6_68	0	K03777	setc:CFSAN001921_05950 D-lactate dehydrogenase; K03777	0	0	0
salmonella_bestbins_021821_scaffold_32_5	0	K04020	seen:SE451236_18555 phosphotransacetylase; K04020	0	0	0
Sal_fly_assembly_all_HQ_01_22_contig_4_576	0	K04022	seen:SE451236_18530 ethanol dehydrogenase; K04022	0	0	0
Sal_fly_assembly_all_HQ_01_22_contig_2_1138	0	K03078	sey:SL1344_3640 sgbH; hypothetical hexulose-6-phosphate synthase; K03078	0	0	0
salmonella_bestbins_021821_scaffold_2_204	0	K01818	sek:SSPA2646 L-fuculose isomerase; K01818	0	0	0
salmonella_bestbins_021821_scaffold_32_15	0	K04026	sent:TY21A_02070 ethanolamine utilization protein EutL; K04026	0	0	0
salmonella_bestbins_021821_scaffold_32_13	0	K03735	stm:STM2458 eutB; ethanolamine ammonia-lyase large subunit; K03735	0	0	0
salmonella_bestbins_021821_scaffold_6_184	0	K13922	see:SNSL254_A2228 ethanolamine utilization protein EutE; K13922	0	0	0
Sal_fly_assembly_all_HQ_01_22_contig_1_416	0	K08299	seh:SeHA_C0074 carnitinyl-CoA dehydratase; K08299	0	0	0
salmonella_bestbins_021821_scaffold_3_193	0	K00880	seni:CY43_19070 xylulose kinase; K00880	0	0	0
Sal_fly_assembly_all_HQ_01_22_contig_2_1625	0	K02440	sei:SPC_4193 glpF; glycerol uptake facilitator protein; K02440	0	0	0
Sal_fly_assembly_all_HQ_01_22_contig_2_1121	0	K01805	sem:STMDT12_C37180 xylose isomerase; K01805	0	0	0
Sal_fly_assembly_all_HQ_01_22_contig_2_306	0	K01706	sei:SPC_3017 ygcX; probable glucarate dehydratase 1; K01706	0	0	0
salmonella_bestbins_021821_scaffold_2_189	0	K01706	senq:AU40_16035 gudD; glucarate dehydratase; K01706	0	0	0
salmonella_bestbins_021821_scaffold_1_42	0	K07792	sev:STMMW_42521 anaerobic C4-dicarboxylate transporter; K07792	0	0	0
Sal_fly_assembly_all_HQ_01_22_contig_4_85	0	K16651	seeh:SEEH1578_19570 propanediol utilization protein; K16651	0	0	0
Sal_fly_assembly_all_HQ_01_22_contig_3_333	0	K13796	setc:CFSAN001921_13575 tricarballylate dehydrogenase; K13796	0	0	0
Sal_fly_assembly_all_HQ_01_22_contig_4_232	0	K03777	senn:SN31241_32780 D-lactate dehydrogenase; K03777	0	0	0
salmonella_bestbins_021821_scaffold_5_68	0	K01809	send:DT104_14381 manA; mannose-6-phosphate isomerase; K01809	0	0	0
Sal_fly_assembly_all_HQ_01_22_contig_2_1139	0	K03079	stm:STM3676 sgbU; xylulose 5-phosphate 3-epimerase; K03079	0	0	0
salmonella_bestbins_021821_scaffold_6_193	0	K13920	setu:STU288_06600 pduE; propanediol dehydratase small subunit; K13920	0	0	0
Sal_fly_assembly_all_HQ_01_22_contig_2_1573	0	K03534	sec:SCH_3933 yiiL; putative cytoplasmic protein; K03534	0	0	0
salmonella_bestbins_021821_scaffold_6_188	0	K13923	seo:STM14_2536 pduL; propanediol utilization protein; K13923	0	0	0
Sal_fly_assembly_all_HQ_01_22_contig_2_663	0	K01630	sel:SPUL_3262 garL; 5-keto-4-deoxy-D-glucarate aldolase; K01630	0	0	0
salmonella_bestbins_021821_scaffold_3_194	0	K03078	sev:STMMW_36631 putative hexulose-6-phosphate synthase; K03078	0	0	0
salmonella_bestbins_021821_scaffold_3_187	0	K08092	seeb:SEEB0189_001535 2,3-diketo-L-gulonate reductase; K08092	0	0	0
salmonella_bestbins_021821_scaffold_4_175	0	K05245	sey:SL1344_0075 caiT; probable carnitine transporter; K05245	0	0	0
Sal_fly_assembly_all_HQ_01_22_contig_2_1051	0	K03710	sem:STMDT12_C36570 GntR-family transcriptional regulator; K03710	0	0	0
salmonella_bestbins_021821_scaffold_16_58	0	K01424	sec:SCH_1316 ansA; cytoplasmic L-asparaginase I; K01424	0	0	0
Sal_fly_assembly_all_HQ_01_22_contig_2_328	0	K01818	seo:STM14_3590 fucI; L-fucose isomerase; K01818	0	0	0
salmonella_bestbins_021821_scaffold_6_195	0	K01699	sev:STMMW_20711 glycerol dehydratase large subunit; K01699	0	0	0
Sal_fly_assembly_all_HQ_01_22_contig_2_1140	0	K03079	stm:STM3676 sgbU; xylulose 5-phosphate 3-epimerase; K03079	0	0	0
Sal_fly_assembly_all_HQ_01_22_contig_1_411	0	K05245	sef:UMN798_0082 caiT; putative carnitine transporter; K05245	0	0	0
salmonella_bestbins_021821_scaffold_3_195	0	K03079	sey:SL1344_3641 sgbU; hypothetical sugar-phosphate isomerase; K03079	0	0	0
Sal_fly_assembly_all_HQ_01_22_contig_2_476	0	K01424	seec:CFSAN002050_21885 ansB; L-asparaginase; K01424	0	0	0
Sal_fly_assembly_all_HQ_01_22_contig_2_1290	0	K02429	see:SNSL254_A4073 fucP; L-fucose:H+ symporter permease; K02429	0	0	0
salmonella_bestbins_021821_scaffold_3_180	0	K01805	sef:UMN798_3976 xylA; D-xylose isomerase; K01805	0	0	0
Sal_fly_assembly_all_HQ_01_22_contig_1_650	0	K00046	spt:SPA4283 idnO; 5-keto-D-gluconate-5-reductase; K00046	0	0	0
Sal_fly_assembly_all_HQ_01_22_contig_1_415	0	K02182	seh:SeHA_C0075 probable crotonobetaine/carnitine-CoA ligase; K02182	0	0	0
salmonella_bestbins_021821_scaffold_3_118	0	K07792	setu:STU288_18180 anaerobic C4-dicarboxylate transporter; K07792	0	0	0
Sal_fly_assembly_all_HQ_01_22_contig_1_414	0	K02182	set:SEN0072 caiC; probable crotonobetaine/carnitine-CoA ligase; K02182	0	0	0
Sal_fly_assembly_all_HQ_01_22_contig_4_231	0	K03777	seni:CY43_11660 lactate dehydrogenase; K03777	0	0	0
Sal_fly_assembly_all_HQ_01_22_contig_4_81	0	K04031	shb:SU5_02649 Propanediol utilization polyhedral body protein PduU; K04031	0	0	0
Sal_fly_assembly_all_HQ_01_22_contig_1_382	0	K01804	kpj:N559_4370 L-arabinose isomerase; K01804	0	0	0
Sal_fly_assembly_all_HQ_01_22_contig_2_1136	0	K00880	sev:STMMW_36621 putative L-xylulose kinase; K00880	0	0	0
Sal_fly_assembly_all_HQ_01_22_contig_1_410	0	K05245	sel:SPUL_0079 caiT; putative carnitine transporter; K05245	0	0	0
salmonella_bestbins_021821_scaffold_1_216	0	K00098	seen:SE451236_05440 L-idonate 5-dehydrogenase; K00098	0	0	0
salmonella_bestbins_021821_scaffold_4_149	0	K01804	K03710	0	0	0
Sal_fly_assembly_all_HQ_01_22_contig_4_73	0	K13923	seo:STM14_2536 pduL; propanediol utilization protein; K13923	0	0	0
salmonella_bestbins_021821_scaffold_6_194	0	K13919	sev:STMMW_20721 diol dehydratase medium subunit; K13919	0	0	0
Sal_fly_assembly_all_HQ_01_22_contig_3_331	0	K13795	sens:Q786_03395 tcuB; tricarballylate utilization protein B; K13795	0	0	0
Sal_fly_assembly_all_HQ_01_22_contig_4_84	0	K19697	sef:UMN798_2223 pduW; Acetokinase; K19697	0	0	0
salmonella_bestbins_021821_scaffold_8_56	0	K01629	see:SNSL254_A4328 rhaD; rhamnulose-1-phosphate aldolase; K01629	0	0	0
Sal_fly_assembly_all_HQ_01_22_contig_4_573	0	K03735	sent:TY21A_02060 ethanolamine ammonia lyase large subunit; K03735	0	0	0
Sal_fly_assembly_all_HQ_01_22_contig_2_324	0	K01628	seec:CFSAN002050_21225 fuculose phosphate aldolase; K01628	0	0	0
salmonella_bestbins_021821_scaffold_8_57	0	K01813	seo:STM14_4865 rhaA; L-rhamnose isomerase; K01813	0	0	0
Sal_fly_assembly_all_HQ_01_22_contig_2_326	0	K02429	seep:I137_14185 L-fucose transporter; K02429	0	0	0
Sal_fly_assembly_all_HQ_01_22_contig_4_83	0	K19697	salz:EOS98_08725 acetate/propionate family kinase; K19697	0	0	0
Sal_fly_assembly_all_HQ_01_22_contig_2_325	0	K02429	sent:TY21A_14585 L-fucose transporter; K02429	0	0	0
salmonella_bestbins_021821_scaffold_4_148	0	K00853	seh:SeHA_C0109 araB; L-ribulokinase; K00853	0	0	0
Sal_fly_assembly_all_HQ_01_22_contig_2_330	0	K02431	seo:STM14_3592 fucU; putative L-fucose-binding protein; K02431	0	0	0
Sal_fly_assembly_all_HQ_01_22_contig_4_82	0	K04029	shb:SU5_02650 Propanediol utilization protein PduV; K04029	0	0	0
Sal_fly_assembly_all_HQ_01_22_contig_2_1130	0	K08092	sef:UMN798_3985 putative carboxylic acid dehydrogenase; K08092	0	0	0
Sal_fly_assembly_all_HQ_01_22_contig_2_1142	0	K03077	sey:SL1344_3642 sgbE; hypothetical sugar isomerase; K03077	0	0	0
salmonella_bestbins_021821_scaffold_6_178	0	K19697	shb:SU5_02651 Propionate kinase, propanediol utilization; K19697	0	0	0
salmonella_bestbins_021821_scaffold_2_203	0	K02429	senr:STMDT2_28761 fucP; L-fucose permease; K02429	0	0	0
salmonella_bestbins_021821_scaffold_4_150	0	K03077	senr:STMDT2_01031 araD; L-ribulose-5-phosphate 4-epimerase; K03077	0	0	0
Sal_fly_assembly_all_HQ_01_22_contig_2_1577	0	K00848	stm:STM4047 rhaB; rhamnulokinase; K00848	0	0	0
Sal_fly_assembly_all_HQ_01_22_contig_2_666	0	K21621	sef:UMN798_3539 putative carbohydrate kinase; K21621	0	0	0
Sal_fly_assembly_all_HQ_01_22_contig_1_417	0	K08299	seh:SeHA_C0074 carnitinyl-CoA dehydratase; K08299	0	0	0
Sal_fly_assembly_all_HQ_01_22_contig_1_835	0	K01744	setu:STU288_21725 aspA; aspartate ammonia-lyase; K01744	0	0	0
Sal_fly_assembly_all_HQ_01_22_contig_2_1120	0	K01805	sem:STMDT12_C37180 xylose isomerase; K01805	0	0	0
Sal_fly_assembly_all_HQ_01_22_contig_2_307	0	K01706	seeh:SEEH1578_00860 gudD; glucarate dehydratase; K01706	0	0	0
Sal_fly_assembly_all_HQ_01_22_contig_2_664	0	K01708	sef:UMN798_3538 garD; D-galactarate dehydratase; K01708	0	0	0
Sal_fly_assembly_all_HQ_01_22_contig_3_198	0	K02793	seo:STM14_0673 putative PTS system mannose-specific enzyme IIAB; K02793	0	0	0
Sal_fly_assembly_all_HQ_01_22_contig_3_332	0	K13796	setc:CFSAN001921_13575 tricarballylate dehydrogenase; K13796	0	0	0
Sal_fly_assembly_all_HQ_01_22_contig_4_72	0	K13923	senv:AU39_10330 propanediol utilization protein; K13923	0	0	0
Sal_fly_assembly_all_HQ_01_22_contig_2_1137	0	K03078	sew:SeSA_A3873 3-keto-l-gulonate-6-phosphate decarboxylase sgbh; K03078	0	0	0
Sal_fly_assembly_all_HQ_01_22_contig_2_376	0	K02100	senc:SEET0819_21950 arabinose:proton symporter; K02100	0	0	0

## Sheet: DRAM module step
gene_description	gene_id	header	module	subheader
malate dehydrogenase [EC:1.1.1.37] [RN:R00342]	K00024	central carbon	Citrate cycle (TCA cycle, Krebs cycle)	TCA
malate dehydrogenase [EC:1.1.1.37] [RN:R00342]	K00025	central carbon	Citrate cycle (TCA cycle, Krebs cycle)	TCA
malate dehydrogenase [EC:1.1.1.37] [RN:R00342]	K00026	central carbon	Citrate cycle (TCA cycle, Krebs cycle)	TCA
isocitrate dehydrogenase [EC:1.1.1.42 1.1.1.41] [RN:R01899 R00268 R00267 R00709]	K00030	central carbon	Citrate cycle (TCA cycle, Krebs cycle)	TCA
isocitrate dehydrogenase [EC:1.1.1.42 1.1.1.41] [RN:R01899 R00268 R00267 R00709]	K00031	central carbon	Citrate cycle (TCA cycle, Krebs cycle)	TCA
malate dehydrogenase (quinone) [EC:1.1.5.4] [RN:R00361]	K00116	central carbon	Citrate cycle (TCA cycle, Krebs cycle)	TCA
2-oxoglutarate dehydrogenase complex [EC:1.2.4.2 2.3.1.61 1.8.1.4] [RN:R00621 R03316 R02570 R07618]	K00164	central carbon	Citrate cycle (TCA cycle, Krebs cycle)	TCA
2-oxoglutarate/2-oxoacid ferredoxin oxidoreductase subunit alpha [EC:1.2.7.3 1.2.7.11] [RN:R01197]	K00174	central carbon	Citrate cycle (TCA cycle, Krebs cycle)	TCA
2-oxoglutarate/2-oxoacid ferredoxin oxidoreductase subunit beta [EC:1.2.7.3 1.2.7.11] [RN:R01197]	K00175	central carbon	Citrate cycle (TCA cycle, Krebs cycle)	TCA
2-oxoglutarate ferredoxin oxidoreductase subunit delta [EC:1.2.7.3] [RN:R01197]	K00176	central carbon	Citrate cycle (TCA cycle, Krebs cycle)	TCA
2-oxoglutarate ferredoxin oxidoreductase subunit gamma [EC:1.2.7.3] [RN:R01197]	K00177	central carbon	Citrate cycle (TCA cycle, Krebs cycle)	TCA
succinate dehydrogenase [EC:1.3.5.1] [RN:R02164]	K00234	central carbon	Citrate cycle (TCA cycle, Krebs cycle)	TCA
succinate dehydrogenase [EC:1.3.5.1] [RN:R02164]	K00235	central carbon	Citrate cycle (TCA cycle, Krebs cycle)	TCA
succinate dehydrogenase [EC:1.3.5.1] [RN:R02164]	K00236	central carbon	Citrate cycle (TCA cycle, Krebs cycle)	TCA
succinate dehydrogenase [EC:1.3.5.1] [RN:R02164]	K00237	central carbon	Citrate cycle (TCA cycle, Krebs cycle)	TCA
succinate dehydrogenase / fumarate reductase [EC:1.3.5.1 1.3.5.4] [RN:R02164]	K00239	central carbon	Citrate cycle (TCA cycle, Krebs cycle)	TCA
succinate dehydrogenase / fumarate reductase [EC:1.3.5.1 1.3.5.4] [RN:R02164]	K00240	central carbon	Citrate cycle (TCA cycle, Krebs cycle)	TCA
succinate dehydrogenase / fumarate reductase [EC:1.3.5.1 1.3.5.4] [RN:R02164]	K00241	central carbon	Citrate cycle (TCA cycle, Krebs cycle)	TCA
succinate dehydrogenase / fumarate reductase [EC:1.3.5.1 1.3.5.4] [RN:R02164]	K00242	central carbon	Citrate cycle (TCA cycle, Krebs cycle)	TCA
fumarate reductase [EC:1.3.5.4] [RN:R02164]	K00244	central carbon	Citrate cycle (TCA cycle, Krebs cycle)	TCA
fumarate reductase [EC:1.3.5.4] [RN:R02164]	K00245	central carbon	Citrate cycle (TCA cycle, Krebs cycle)	TCA
fumarate reductase [EC:1.3.5.4] [RN:R02164]	K00246	central carbon	Citrate cycle (TCA cycle, Krebs cycle)	TCA
fumarate reductase [EC:1.3.5.4] [RN:R02164]	K00247	central carbon	Citrate cycle (TCA cycle, Krebs cycle)	TCA
2-oxoglutarate dehydrogenase complex [EC:1.2.4.2 2.3.1.61 1.8.1.4] [RN:R00621 R03316 R02570 R07618]	K00382	central carbon	Citrate cycle (TCA cycle, Krebs cycle)	TCA
2-oxoglutarate dehydrogenase complex [EC:1.2.4.2 2.3.1.61 1.8.1.4] [RN:R00621 R03316 R02570 R07618]	K00658	central carbon	Citrate cycle (TCA cycle, Krebs cycle)	TCA
citrate synthase [EC:2.3.3.1] [RN:R00351]	K01647	central carbon	Citrate cycle (TCA cycle, Krebs cycle)	TCA
fumarate hydratase [EC:4.2.1.2] [RN:R01082]	K01676	central carbon	Citrate cycle (TCA cycle, Krebs cycle)	TCA
fumarate hydratase [EC:4.2.1.2] [RN:R01082]	K01677	central carbon	Citrate cycle (TCA cycle, Krebs cycle)	TCA
fumarate hydratase [EC:4.2.1.2] [RN:R01082]	K01678	central carbon	Citrate cycle (TCA cycle, Krebs cycle)	TCA
fumarate hydratase [EC:4.2.1.2] [RN:R01082]	K01679	central carbon	Citrate cycle (TCA cycle, Krebs cycle)	TCA
aconitate hydratase [EC:4.2.1.3] [RN:R01325 R01900 R01324]	K01681	central carbon	Citrate cycle (TCA cycle, Krebs cycle)	TCA
aconitate hydratase [EC:4.2.1.3] [RN:R01325 R01900 R01324]	K01682	central carbon	Citrate cycle (TCA cycle, Krebs cycle)	TCA
succinyl-CoA synthetase [EC:6.2.1.4 6.2.1.5] [RN:R00405 R00432 R00727]	K01899	central carbon	Citrate cycle (TCA cycle, Krebs cycle)	TCA
succinyl-CoA synthetase [EC:6.2.1.4 6.2.1.5] [RN:R00405 R00432 R00727]	K01900	central carbon	Citrate cycle (TCA cycle, Krebs cycle)	TCA
succinyl-CoA synthetase [EC:6.2.1.5] [RN:R00405]	K01902	central carbon	Citrate cycle (TCA cycle, Krebs cycle)	TCA
succinyl-CoA synthetase [EC:6.2.1.5] [RN:R00405]	K01903	central carbon	Citrate cycle (TCA cycle, Krebs cycle)	TCA
citrate (Re)-synthase [EC:2.3.3.3] [RN:R00351]	K05942	central carbon	Citrate cycle (TCA cycle, Krebs cycle)	TCA
succinyl-CoA:acetate CoA-transferase [EC:2.8.3.18] [RN:R10343]	K18118	central carbon	Citrate cycle (TCA cycle, Krebs cycle)	TCA
succinate dehydrogenase / fumarate reductase [EC:1.3.5.1 1.3.5.4] [RN:R02164]	K18859	central carbon	Citrate cycle (TCA cycle, Krebs cycle)	TCA
succinate dehydrogenase / fumarate reductase [EC:1.3.5.1 1.3.5.4] [RN:R02164]	K18860	central carbon	Citrate cycle (TCA cycle, Krebs cycle)	TCA
isocitrate dehydrogenase [EC:1.1.1.42 1.1.1.41] [RN:R01899 R00268 R00267 R00709]	K00030	central carbon	Citrate cycle, first carbon oxidation, oxaloacetate => 2-oxoglutarate	TCA
isocitrate dehydrogenase [EC:1.1.1.42 1.1.1.41] [RN:R01899 R00268 R00267 R00709]	K00031	central carbon	Citrate cycle, first carbon oxidation, oxaloacetate => 2-oxoglutarate	TCA
citrate synthase [EC:2.3.3.1] [RN:R00351]	K01647	central carbon	Citrate cycle, first carbon oxidation, oxaloacetate => 2-oxoglutarate	TCA
aconitate hydratase [EC:4.2.1.3] [RN:R01325 R01900 R01324]	K01681	central carbon	Citrate cycle, first carbon oxidation, oxaloacetate => 2-oxoglutarate	TCA
aconitate hydratase [EC:4.2.1.3] [RN:R01325 R01900 R01324]	K01682	central carbon	Citrate cycle, first carbon oxidation, oxaloacetate => 2-oxoglutarate	TCA
citrate (Re)-synthase [EC:2.3.3.3] [RN:R00351]	K05942	central carbon	Citrate cycle, first carbon oxidation, oxaloacetate => 2-oxoglutarate	TCA
malate dehydrogenase [EC:1.1.1.37] [RN:R00342]	K00024	central carbon	Citrate cycle, second carbon oxidation, 2-oxoglutarate => oxaloacetate	TCA
malate dehydrogenase [EC:1.1.1.37] [RN:R00342]	K00025	central carbon	Citrate cycle, second carbon oxidation, 2-oxoglutarate => oxaloacetate	TCA
malate dehydrogenase [EC:1.1.1.37] [RN:R00342]	K00026	central carbon	Citrate cycle, second carbon oxidation, 2-oxoglutarate => oxaloacetate	TCA
malate dehydrogenase (quinone) [EC:1.1.5.4] [RN:R00361]	K00116	central carbon	Citrate cycle, second carbon oxidation, 2-oxoglutarate => oxaloacetate	TCA
2-oxoglutarate dehydrogenase [EC:1.2.4.2 2.3.1.61 1.8.1.4] [RN:R00621 R03316 R02570 R07618]	K00164	central carbon	Citrate cycle, second carbon oxidation, 2-oxoglutarate => oxaloacetate	TCA
2-oxoglutarate/2-oxoacid ferredoxin oxidoreductase subunit alpha [EC:1.2.7.3 1.2.7.11] [RN:R01197]	K00174	central carbon	Citrate cycle, second carbon oxidation, 2-oxoglutarate => oxaloacetate	TCA
2-oxoglutarate/2-oxoacid ferredoxin oxidoreductase subunit beta [EC:1.2.7.3 1.2.7.11] [RN:R01197]	K00175	central carbon	Citrate cycle, second carbon oxidation, 2-oxoglutarate => oxaloacetate	TCA
2-oxoglutarate ferredoxin oxidoreductase subunit delta [EC:1.2.7.3] [RN:R01197]	K00176	central carbon	Citrate cycle, second carbon oxidation, 2-oxoglutarate => oxaloacetate	TCA
2-oxoglutarate ferredoxin oxidoreductase subunit gamma [EC:1.2.7.3] [RN:R01197]	K00177	central carbon	Citrate cycle, second carbon oxidation, 2-oxoglutarate => oxaloacetate	TCA
succinate dehydrogenase [EC:1.3.5.1] [RN:R02164]	K00234	central carbon	Citrate cycle, second carbon oxidation, 2-oxoglutarate => oxaloacetate	TCA
succinate dehydrogenase [EC:1.3.5.1] [RN:R02164]	K00235	central carbon	Citrate cycle, second carbon oxidation, 2-oxoglutarate => oxaloacetate	TCA
succinate dehydrogenase [EC:1.3.5.1] [RN:R02164]	K00236	central carbon	Citrate cycle, second carbon oxidation, 2-oxoglutarate => oxaloacetate	TCA
succinate dehydrogenase [EC:1.3.5.1] [RN:R02164]	K00237	central carbon	Citrate cycle, second carbon oxidation, 2-oxoglutarate => oxaloacetate	TCA
succinate dehydrogenase / fumarate reductase [EC:1.3.5.1 1.3.5.4] [RN:R02164]	K00239	central carbon	Citrate cycle, second carbon oxidation, 2-oxoglutarate => oxaloacetate	TCA
succinate dehydrogenase / fumarate reductase [EC:1.3.5.1 1.3.5.4] [RN:R02164]	K00240	central carbon	Citrate cycle, second carbon oxidation, 2-oxoglutarate => oxaloacetate	TCA
succinate dehydrogenase / fumarate reductase [EC:1.3.5.1 1.3.5.4] [RN:R02164]	K00241	central carbon	Citrate cycle, second carbon oxidation, 2-oxoglutarate => oxaloacetate	TCA
succinate dehydrogenase / fumarate reductase [EC:1.3.5.1 1.3.5.4] [RN:R02164]	K00242	central carbon	Citrate cycle, second carbon oxidation, 2-oxoglutarate => oxaloacetate	TCA
fumarate reductase [EC:1.3.5.4] [RN:R02164]	K00244	central carbon	Citrate cycle, second carbon oxidation, 2-oxoglutarate => oxaloacetate	TCA
fumarate reductase [EC:1.3.5.4] [RN:R02164]	K00245	central carbon	Citrate cycle, second carbon oxidation, 2-oxoglutarate => oxaloacetate	TCA
fumarate reductase [EC:1.3.5.4] [RN:R02164]	K00246	central carbon	Citrate cycle, second carbon oxidation, 2-oxoglutarate => oxaloacetate	TCA
fumarate reductase [EC:1.3.5.4] [RN:R02164]	K00247	central carbon	Citrate cycle, second carbon oxidation, 2-oxoglutarate => oxaloacetate	TCA
2-oxoglutarate dehydrogenase [EC:1.2.4.2 2.3.1.61 1.8.1.4] [RN:R00621 R03316 R02570 R07618]	K00382	central carbon	Citrate cycle, second carbon oxidation, 2-oxoglutarate => oxaloacetate	TCA
2-oxoglutarate dehydrogenase [EC:1.2.4.2 2.3.1.61 1.8.1.4] [RN:R00621 R03316 R02570 R07618]	K00658	central carbon	Citrate cycle, second carbon oxidation, 2-oxoglutarate => oxaloacetate	TCA
fumarate hydratase [EC:4.2.1.2] [RN:R01082]	K01676	central carbon	Citrate cycle, second carbon oxidation, 2-oxoglutarate => oxaloacetate	TCA
fumarate hydratase [EC:4.2.1.2] [RN:R01082]	K01677	central carbon	Citrate cycle, second carbon oxidation, 2-oxoglutarate => oxaloacetate	TCA
fumarate hydratase [EC:4.2.1.2] [RN:R01082]	K01678	central carbon	Citrate cycle, second carbon oxidation, 2-oxoglutarate => oxaloacetate	TCA
fumarate hydratase [EC:4.2.1.2] [RN:R01082]	K01679	central carbon	Citrate cycle, second carbon oxidation, 2-oxoglutarate => oxaloacetate	TCA
succinyl-CoA synthetase [EC:6.2.1.4 6.2.1.5] [RN:R00405 R00432 R00727]	K01899	central carbon	Citrate cycle, second carbon oxidation, 2-oxoglutarate => oxaloacetate	TCA
succinyl-CoA synthetase [EC:6.2.1.4 6.2.1.5] [RN:R00405 R00432 R00727]	K01900	central carbon	Citrate cycle, second carbon oxidation, 2-oxoglutarate => oxaloacetate	TCA
succinyl-CoA synthetase [EC:6.2.1.5] [RN:R00405]	K01902	central carbon	Citrate cycle, second carbon oxidation, 2-oxoglutarate => oxaloacetate	TCA
succinyl-CoA synthetase [EC:6.2.1.5] [RN:R00405]	K01903	central carbon	Citrate cycle, second carbon oxidation, 2-oxoglutarate => oxaloacetate	TCA
succinyl-CoA:acetate CoA-transferase [EC:2.8.3.18] [RN:R10343]	K18118	central carbon	Citrate cycle, second carbon oxidation, 2-oxoglutarate => oxaloacetate	TCA
succinate dehydrogenase / fumarate reductase [EC:1.3.5.1 1.3.5.4] [RN:R02164]	K18859	central carbon	Citrate cycle, second carbon oxidation, 2-oxoglutarate => oxaloacetate	TCA
succinate dehydrogenase / fumarate reductase [EC:1.3.5.1 1.3.5.4] [RN:R02164]	K18860	central carbon	Citrate cycle, second carbon oxidation, 2-oxoglutarate => oxaloacetate	TCA
malate dehydrogenase [EC:1.1.1.37] [RN:R00342]	K00024	central carbon	Incomplete reductive citrate cycle, acetyl-CoA => oxoglutarate	TCA
pyruvate ferredoxin oxidoreductase [EC:1.2.7.1] [RN:R01196]	K00169	central carbon	Incomplete reductive citrate cycle, acetyl-CoA => oxoglutarate	TCA
pyruvate ferredoxin oxidoreductase [EC:1.2.7.1] [RN:R01196]	K00170	central carbon	Incomplete reductive citrate cycle, acetyl-CoA => oxoglutarate	TCA
pyruvate ferredoxin oxidoreductase [EC:1.2.7.1] [RN:R01196]	K00171	central carbon	Incomplete reductive citrate cycle, acetyl-CoA => oxoglutarate	TCA
pyruvate ferredoxin oxidoreductase [EC:1.2.7.1] [RN:R01196]	K00172	central carbon	Incomplete reductive citrate cycle, acetyl-CoA => oxoglutarate	TCA
2-oxoglutarate ferredoxin oxidoreductase [EC:1.2.7.3] [RN:R01197]	K00174	central carbon	Incomplete reductive citrate cycle, acetyl-CoA => oxoglutarate	TCA
2-oxoglutarate ferredoxin oxidoreductase [EC:1.2.7.3] [RN:R01197]	K00175	central carbon	Incomplete reductive citrate cycle, acetyl-CoA => oxoglutarate	TCA
2-oxoglutarate ferredoxin oxidoreductase [EC:1.2.7.3] [RN:R01197]	K00176	central carbon	Incomplete reductive citrate cycle, acetyl-CoA => oxoglutarate	TCA
2-oxoglutarate ferredoxin oxidoreductase [EC:1.2.7.3] [RN:R01197]	K00177	central carbon	Incomplete reductive citrate cycle, acetyl-CoA => oxoglutarate	TCA
fumarate hydratase [EC:4.2.1.2] [RN:R01082]	K01677	central carbon	Incomplete reductive citrate cycle, acetyl-CoA => oxoglutarate	TCA
fumarate hydratase [EC:4.2.1.2] [RN:R01082]	K01678	central carbon	Incomplete reductive citrate cycle, acetyl-CoA => oxoglutarate	TCA
succinyl-CoA synthetase [EC:6.2.1.5] [RN:R00405]	K01902	central carbon	Incomplete reductive citrate cycle, acetyl-CoA => oxoglutarate	TCA
succinyl-CoA synthetase [EC:6.2.1.5] [RN:R00405]	K01903	central carbon	Incomplete reductive citrate cycle, acetyl-CoA => oxoglutarate	TCA
pyruvate carboxylase [EC:6.4.1.1] [RN:R00344]	K01959	central carbon	Incomplete reductive citrate cycle, acetyl-CoA => oxoglutarate	TCA
pyruvate carboxylase [EC:6.4.1.1] [RN:R00344]	K01960	central carbon	Incomplete reductive citrate cycle, acetyl-CoA => oxoglutarate	TCA
fumarate reductase (CoM/CoB) [EC:1.3.4.1] [RN:R10660]	K18209	central carbon	Incomplete reductive citrate cycle, acetyl-CoA => oxoglutarate	TCA
fumarate reductase (CoM/CoB) [EC:1.3.4.1] [RN:R10660]	K18210	central carbon	Incomplete reductive citrate cycle, acetyl-CoA => oxoglutarate	TCA
malate dehydrogenase (oxaloacetate-decarboxylating)	K00027	central carbon	TCA /Reductive TCA	TCA
tagaturonate reductase [EC:1.1.1.58] [RN:R02555]	K00041	central carbon	D-Galacturonate degradation (bacteria), D-galacturonate => pyruvate + D-glyceraldehyde 3P	glycolysis
2-dehydro-3-deoxygluconokinase [EC:2.7.1.45] [RN:R01541]	K00874	central carbon	D-Galacturonate degradation (bacteria), D-galacturonate => pyruvate + D-glyceraldehyde 3P	glycolysis
2-dehydro-3-deoxy-phosphogluconate aldolase [EC:4.1.2.14] [RN:R05605]	K01625	central carbon	D-Galacturonate degradation (bacteria), D-galacturonate => pyruvate + D-glyceraldehyde 3P	glycolysis
altronate hydrolase [EC:4.2.1.7] [RN:R01540]	K01685	central carbon	D-Galacturonate degradation (bacteria), D-galacturonate => pyruvate + D-glyceraldehyde 3P	glycolysis
glucuronate isomerase [EC:5.3.1.12] [RN:R01983]	K01812	central carbon	D-Galacturonate degradation (bacteria), D-galacturonate => pyruvate + D-glyceraldehyde 3P	glycolysis
altronate hydrolase [EC:4.2.1.7] [RN:R01540]	K16849	central carbon	D-Galacturonate degradation (bacteria), D-galacturonate => pyruvate + D-glyceraldehyde 3P	glycolysis
altronate hydrolase [EC:4.2.1.7] [RN:R01540]	K16850	central carbon	D-Galacturonate degradation (bacteria), D-galacturonate => pyruvate + D-glyceraldehyde 3P	glycolysis
2-dehydro-3-deoxy-phosphogluconate aldolase [EC:4.1.2.14] [RN:R05605]	K17463	central carbon	D-Galacturonate degradation (bacteria), D-galacturonate => pyruvate + D-glyceraldehyde 3P	glycolysis
glyceraldehyde 3-phosphate dehydrogenase [EC:1.2.1.12] [RN:R01061]	K00134	central carbon	D-galactonate degradation, De Ley-Doudoroff pathway, D-galactonate => glycerate-3P	glycolysis
2-dehydro-3-deoxygalactonokinase [EC:2.7.1.58] [RN:R03387]	K00883	central carbon	D-galactonate degradation, De Ley-Doudoroff pathway, D-galactonate => glycerate-3P	glycolysis
phosphoglycerate kinase [EC:2.7.2.3] [RN:R01512]	K00927	central carbon	D-galactonate degradation, De Ley-Doudoroff pathway, D-galactonate => glycerate-3P	glycolysis
2-dehydro-3-deoxyphosphogalactonate aldolase [EC:4.1.2.21] [RN:R01064]	K01631	central carbon	D-galactonate degradation, De Ley-Doudoroff pathway, D-galactonate => glycerate-3P	glycolysis
galactonate dehydratase [EC:4.2.1.6] [RN:R03033]	K01684	central carbon	D-galactonate degradation, De Ley-Doudoroff pathway, D-galactonate => glycerate-3P	glycolysis
glucose-6-phosphate 1-dehydrogenase [EC:1.1.1.49 1.1.1.363] [RN:R02736 R10907]	K00036	central carbon	Entner-Doudoroff pathway, glucose-6P => glyceraldehyde-3P + pyruvate	glycolysis
6-phosphogluconolactonase [EC:3.1.1.31] [RN:R02035]	K01057	central carbon	Entner-Doudoroff pathway, glucose-6P => glyceraldehyde-3P + pyruvate	glycolysis
2-dehydro-3-deoxyphosphogluconate aldolase [EC:4.1.2.14] [RN:R05605]	K01625	central carbon	Entner-Doudoroff pathway, glucose-6P => glyceraldehyde-3P + pyruvate	glycolysis
phosphogluconate dehydratase [EC:4.2.1.12] [RN:R02036]	K01690	central carbon	Entner-Doudoroff pathway, glucose-6P => glyceraldehyde-3P + pyruvate	glycolysis
6-phosphogluconolactonase [EC:3.1.1.31] [RN:R02035]	K07404	central carbon	Entner-Doudoroff pathway, glucose-6P => glyceraldehyde-3P + pyruvate	glycolysis
galactokinase [EC:2.7.1.6] [RN:R01092]	K00849	central carbon	Galactose degradation, Leloir pathway, galactose => alpha-D-glucose-1P	glycolysis
UDPglucose--hexose-1-phosphate uridylyltransferase [EC:2.7.7.12] [RN:R00955]	K00965	central carbon	Galactose degradation, Leloir pathway, galactose => alpha-D-glucose-1P	glycolysis
UDP-glucose 4-epimerase [EC:5.1.3.2] [RN:R00291]	K01784	central carbon	Galactose degradation, Leloir pathway, galactose => alpha-D-glucose-1P	glycolysis
aldose 1-epimerase [EC:5.1.3.3] [RN:R10619]	K01785	central carbon	Galactose degradation, Leloir pathway, galactose => alpha-D-glucose-1P	glycolysis
glyceraldehyde 3-phosphate dehydrogenase [EC:1.2.1.12 1.2.1.59] [RN:R01061 R01063]	K00134	central carbon	Gluconeogenesis, oxaloacetate => fructose-6P	glycolysis
glyceraldehyde 3-phosphate dehydrogenase [EC:1.2.1.12 1.2.1.59] [RN:R01061 R01063]	K00150	central carbon	Gluconeogenesis, oxaloacetate => fructose-6P	glycolysis
phosphoglycerate kinase [EC:2.7.2.3] [RN:R01512]	K00927	central carbon	Gluconeogenesis, oxaloacetate => fructose-6P	glycolysis
fructose-1,6-bisphosphatase [EC:3.1.3.11] [RN:R04780]	K01086	central carbon	Gluconeogenesis, oxaloacetate => fructose-6P	glycolysis
phosphoenolpyruvate carboxykinase [EC:4.1.1.32 4.1.1.49] [RN:R00431 R00726 R00341]	K01596	central carbon	Gluconeogenesis, oxaloacetate => fructose-6P	glycolysis
phosphoenolpyruvate carboxykinase [EC:4.1.1.32 4.1.1.49] [RN:R00431 R00726 R00341]	K01610	central carbon	Gluconeogenesis, oxaloacetate => fructose-6P	glycolysis
fructose 1,6-bisphosphate aldolase/phosphatase [EC:4.1.2.13 3.1.3.11] [RN:R01070 R04780]	K01622	central carbon	Gluconeogenesis, oxaloacetate => fructose-6P	glycolysis
fructose-bisphosphate aldolase [EC:4.1.2.13] [RN:R01070]	K01623	central carbon	Gluconeogenesis, oxaloacetate => fructose-6P	glycolysis
fructose-bisphosphate aldolase [EC:4.1.2.13] [RN:R01070]	K01624	central carbon	Gluconeogenesis, oxaloacetate => fructose-6P	glycolysis
enolase [EC:4.2.1.11] [RN:R00658]	K01689	central carbon	Gluconeogenesis, oxaloacetate => fructose-6P	glycolysis
triosephosphate isomerase (TIM) [EC:5.3.1.1] [RN:R01015]	K01803	central carbon	Gluconeogenesis, oxaloacetate => fructose-6P	glycolysis
phosphoglycerate mutase [EC:5.4.2.11 5.4.2.12] [RN:R01518]	K01834	central carbon	Gluconeogenesis, oxaloacetate => fructose-6P	glycolysis
fructose-1,6-bisphosphatase [EC:3.1.3.11] [RN:R04780]	K02446	central carbon	Gluconeogenesis, oxaloacetate => fructose-6P	glycolysis
fructose-1,6-bisphosphatase [EC:3.1.3.11] [RN:R04780]	K03841	central carbon	Gluconeogenesis, oxaloacetate => fructose-6P	glycolysis
fructose-1,6-bisphosphatase [EC:3.1.3.11] [RN:R04780]	K04041	central carbon	Gluconeogenesis, oxaloacetate => fructose-6P	glycolysis
fructose-1,6-bisphosphatase [EC:3.1.3.11] [RN:R04780]	K11532	central carbon	Gluconeogenesis, oxaloacetate => fructose-6P	glycolysis
fructose-bisphosphate aldolase [EC:4.1.2.13] [RN:R01070]	K11645	central carbon	Gluconeogenesis, oxaloacetate => fructose-6P	glycolysis
phosphoglycerate mutase [EC:5.4.2.11 5.4.2.12] [RN:R01518]	K15633	central carbon	Gluconeogenesis, oxaloacetate => fructose-6P	glycolysis
phosphoglycerate mutase [EC:5.4.2.11 5.4.2.12] [RN:R01518]	K15634	central carbon	Gluconeogenesis, oxaloacetate => fructose-6P	glycolysis
phosphoglycerate mutase [EC:5.4.2.11 5.4.2.12] [RN:R01518]	K15635	central carbon	Gluconeogenesis, oxaloacetate => fructose-6P	glycolysis
glyceraldehyde 3-phosphate dehydrogenase [EC:1.2.1.12 1.2.1.59] [RN:R01061 R01063]	K00134	central carbon	Glycolysis (Embden-Meyerhof pathway), glucose => pyruvate	glycolysis
glyceraldehyde 3-phosphate dehydrogenase [EC:1.2.1.12 1.2.1.59] [RN:R01061 R01063]	K00150	central carbon	Glycolysis (Embden-Meyerhof pathway), glucose => pyruvate	glycolysis
hexokinase/glucokinase [EC:2.7.1.1 2.7.1.2] [RN:R01786]	K00844	central carbon	Glycolysis (Embden-Meyerhof pathway), glucose => pyruvate	glycolysis
hexokinase/glucokinase [EC:2.7.1.1 2.7.1.2] [RN:R01786]	K00845	central carbon	Glycolysis (Embden-Meyerhof pathway), glucose => pyruvate	glycolysis
6-phosphofructokinase [EC:2.7.1.11] [RN:R04779]	K00850	central carbon	Glycolysis (Embden-Meyerhof pathway), glucose => pyruvate	glycolysis
pyruvate kinase [EC:2.7.1.40] [RN:R00200]	K00873	central carbon	Glycolysis (Embden-Meyerhof pathway), glucose => pyruvate	glycolysis
polyphosphate glucokinase [EC:2.7.1.63] [RN:R02189]	K00886	central carbon	Glycolysis (Embden-Meyerhof pathway), glucose => pyruvate	glycolysis
ADP-dependent phosphofructokinase [EC:2.7.1.146] [RN:R09084]	K00918	central carbon	Glycolysis (Embden-Meyerhof pathway), glucose => pyruvate	glycolysis
phosphoglycerate kinase [EC:2.7.2.3] [RN:R01512]	K00927	central carbon	Glycolysis (Embden-Meyerhof pathway), glucose => pyruvate	glycolysis
fructose-bisphosphate aldolase [EC:4.1.2.13] [RN:R01070]	K01623	central carbon	Glycolysis (Embden-Meyerhof pathway), glucose => pyruvate	glycolysis
fructose-bisphosphate aldolase [EC:4.1.2.13] [RN:R01070]	K01624	central carbon	Glycolysis (Embden-Meyerhof pathway), glucose => pyruvate	glycolysis
enolase [EC:4.2.1.11] [RN:R00658]	K01689	central carbon	Glycolysis (Embden-Meyerhof pathway), glucose => pyruvate	glycolysis
triosephosphate isomerase [EC:5.3.1.1] [RN:R01015]	K01803	central carbon	Glycolysis (Embden-Meyerhof pathway), glucose => pyruvate	glycolysis
glucose-6-phosphate isomerase [EC:5.3.1.9] [RN:R02740]	K01810	central carbon	Glycolysis (Embden-Meyerhof pathway), glucose => pyruvate	glycolysis
phosphoglycerate mutase [EC:5.4.2.11 5.4.2.12] [RN:R01518]	K01834	central carbon	Glycolysis (Embden-Meyerhof pathway), glucose => pyruvate	glycolysis
glucose-6-phosphate isomerase [EC:5.3.1.9] [RN:R02740]	K06859	central carbon	Glycolysis (Embden-Meyerhof pathway), glucose => pyruvate	glycolysis
K00918 ADP-dependent glucokinase [EC:2.7.1.147] [RN:R09085]	K08074	central carbon	Glycolysis (Embden-Meyerhof pathway), glucose => pyruvate	glycolysis
glyceraldehyde-3-phosphate dehydrogenase (ferredoxin) [EC:1.2.7.6] [RN:R07159]	K11389	central carbon	Glycolysis (Embden-Meyerhof pathway), glucose => pyruvate	glycolysis
fructose-bisphosphate aldolase [EC:4.1.2.13] [RN:R01070]	K11645	central carbon	Glycolysis (Embden-Meyerhof pathway), glucose => pyruvate	glycolysis
pyruvate kinase [EC:2.7.1.40] [RN:R00200]	K12406	central carbon	Glycolysis (Embden-Meyerhof pathway), glucose => pyruvate	glycolysis
hexokinase/glucokinase [EC:2.7.1.1 2.7.1.2] [RN:R01786]	K12407	central carbon	Glycolysis (Embden-Meyerhof pathway), glucose => pyruvate	glycolysis
glucose-6-phosphate isomerase [EC:5.3.1.9] [RN:R02740]	K13810	central carbon	Glycolysis (Embden-Meyerhof pathway), glucose => pyruvate	glycolysis
phosphoglycerate mutase [EC:5.4.2.11 5.4.2.12] [RN:R01518]	K15633	central carbon	Glycolysis (Embden-Meyerhof pathway), glucose => pyruvate	glycolysis
phosphoglycerate mutase [EC:5.4.2.11 5.4.2.12] [RN:R01518]	K15634	central carbon	Glycolysis (Embden-Meyerhof pathway), glucose => pyruvate	glycolysis
phosphoglycerate mutase [EC:5.4.2.11 5.4.2.12] [RN:R01518]	K15635	central carbon	Glycolysis (Embden-Meyerhof pathway), glucose => pyruvate	glycolysis
glucose-6-phosphate isomerase [EC:5.3.1.9] [RN:R02740]	K15916	central carbon	Glycolysis (Embden-Meyerhof pathway), glucose => pyruvate	glycolysis
fructose-bisphosphate aldolase [EC:4.1.2.13] [RN:R01070]	K16305	central carbon	Glycolysis (Embden-Meyerhof pathway), glucose => pyruvate	glycolysis
fructose-bisphosphate aldolase [EC:4.1.2.13] [RN:R01070]	K16306	central carbon	Glycolysis (Embden-Meyerhof pathway), glucose => pyruvate	glycolysis
6-phosphofructokinase [EC:2.7.1.11] [RN:R04779]	K16370	central carbon	Glycolysis (Embden-Meyerhof pathway), glucose => pyruvate	glycolysis
glyceraldehyde 3-phosphate dehydrogenase [EC:1.2.1.12 1.2.1.59] [RN:R01061 R01063]	K00134	central carbon	Glycolysis, core module involving three-carbon compounds	glycolysis
glyceraldehyde 3-phosphate dehydrogenase [EC:1.2.1.12 1.2.1.59] [RN:R01061 R01063]	K00150	central carbon	Glycolysis, core module involving three-carbon compounds	glycolysis
pyruvate kinase [EC:2.7.1.40] [RN:R00200]	K00873	central carbon	Glycolysis, core module involving three-carbon compounds	glycolysis
phosphoglycerate kinase [EC:2.7.2.3] [RN:R01512]	K00927	central carbon	Glycolysis, core module involving three-carbon compounds	glycolysis
enolase [EC:4.2.1.11] [RN:R00658]	K01689	central carbon	Glycolysis, core module involving three-carbon compounds	glycolysis
triosephosphate isomerase [EC:5.3.1.1] [RN:R01015]	K01803	central carbon	Glycolysis, core module involving three-carbon compounds	glycolysis
phosphoglycerate mutase [EC:5.4.2.11 5.4.2.12] [RN:R01518]	K01834	central carbon	Glycolysis, core module involving three-carbon compounds	glycolysis
glyceraldehyde-3-phosphate dehydrogenase (ferredoxin) [EC:1.2.7.6] [RN:R07159]	K11389	central carbon	Glycolysis, core module involving three-carbon compounds	glycolysis
pyruvate kinase [EC:2.7.1.40] [RN:R00200]	K12406	central carbon	Glycolysis, core module involving three-carbon compounds	glycolysis
phosphoglycerate mutase [EC:5.4.2.11 5.4.2.12] [RN:R01518]	K15633	central carbon	Glycolysis, core module involving three-carbon compounds	glycolysis
phosphoglycerate mutase [EC:5.4.2.11 5.4.2.12] [RN:R01518]	K15634	central carbon	Glycolysis, core module involving three-carbon compounds	glycolysis
phosphoglycerate mutase [EC:5.4.2.11 5.4.2.12] [RN:R01518]	K15635	central carbon	Glycolysis, core module involving three-carbon compounds	glycolysis
malate dehydrogenase [EC:1.1.1.37] [RN:R00342]	K00024	central carbon	Glyoxylate cycle	glycolysis
malate dehydrogenase [EC:1.1.1.37] [RN:R00342]	K00025	central carbon	Glyoxylate cycle	glycolysis
malate dehydrogenase [EC:1.1.1.37] [RN:R00342]	K00026	central carbon	Glyoxylate cycle	glycolysis
isocitrate lyase [EC:4.1.3.1] [RN:R00479]	K01637	central carbon	Glyoxylate cycle	glycolysis
malate synthase [EC:2.3.3.9] [RN:R00472]	K01638	central carbon	Glyoxylate cycle	glycolysis
citrate synthase [EC:2.3.3.1] [RN:R00351]	K01647	central carbon	Glyoxylate cycle	glycolysis
aconitate hydratase [EC:4.2.1.3] [RN:R01325 R01900]	K01681	central carbon	Glyoxylate cycle	glycolysis
aconitate hydratase [EC:4.2.1.3] [RN:R01325 R01900]	K01682	central carbon	Glyoxylate cycle	glycolysis
bifunctional (S)-malyl-CoA lyase/thioesterase [EC:4.1.3.24 3.1.2.30] [RN:R00473 R10612]	K19282	central carbon	Glyoxylate cycle	glycolysis
aldehyde:ferredoxin oxidoreductase [EC:1.2.7.5] [RN:R08571]	K03738	central carbon	Non-phosphorylative Entner-Doudoroff pathway, gluconate/galactonate => glycerate	glycolysis
gluconate/galactonate dehydratase [EC:4.2.1.140] [RN:R01538 R03033]	K05308	central carbon	Non-phosphorylative Entner-Doudoroff pathway, gluconate/galactonate => glycerate	glycolysis
2-dehydro-3-deoxy-phosphogluconate/2-dehydro-3-deoxy-6-phosphogalactonate aldolase [EC:4.1.2.55] [RN:R08570 R10616]	K11395	central carbon	Non-phosphorylative Entner-Doudoroff pathway, gluconate/galactonate => glycerate	glycolysis
glyceraldehyde dehydrogenase large subunit [EC:1.2.99.8] [RN:R10324]	K18020	central carbon	Non-phosphorylative Entner-Doudoroff pathway, gluconate/galactonate => glycerate	glycolysis
glyceraldehyde dehydrogenase large subunit [EC:1.2.99.8] [RN:R10324]	K18021	central carbon	Non-phosphorylative Entner-Doudoroff pathway, gluconate/galactonate => glycerate	glycolysis
glyceraldehyde dehydrogenase large subunit [EC:1.2.99.8] [RN:R10324]	K18022	central carbon	Non-phosphorylative Entner-Doudoroff pathway, gluconate/galactonate => glycerate	glycolysis
2-dehydro-3-deoxy-D-gluconate aldolase [EC:4.1.2.51] [RN:R08570 R10616]	K18127	central carbon	Non-phosphorylative Entner-Doudoroff pathway, gluconate/galactonate => glycerate	glycolysis
glyceraldehyde dehydrogenase [EC:1.2.1.89] [RN:R10615]	K18128	central carbon	Non-phosphorylative Entner-Doudoroff pathway, gluconate/galactonate => glycerate	glycolysis
glyceraldehyde-3-phosphate dehydrogenase (NADP+) [EC:1.2.1.9] [RN:R01058]	K00131	central carbon	Semi-phosphorylative Entner-Doudoroff pathway, gluconate => glycerate-3P	glycolysis
glyceraldehyde 3-phosphate dehydrogenase [EC:1.2.1.12] [RN:R01061]	K00134	central carbon	Semi-phosphorylative Entner-Doudoroff pathway, gluconate => glycerate-3P	glycolysis
2-dehydro-3-deoxygluconokinase [EC:2.7.1.45] [RN:R01541]	K00874	central carbon	Semi-phosphorylative Entner-Doudoroff pathway, gluconate => glycerate-3P	glycolysis
phosphoglycerate kinase [EC:2.7.2.3] [RN:R01512]	K00927	central carbon	Semi-phosphorylative Entner-Doudoroff pathway, gluconate => glycerate-3P	glycolysis
2-dehydro-3-deoxyphosphogluconate aldolase [EC:4.1.2.14] [RN:R05605]	K01625	central carbon	Semi-phosphorylative Entner-Doudoroff pathway, gluconate => glycerate-3P	glycolysis
gluconate dehydratase [EC:4.2.1.140] [RN:R01538]	K05308	central carbon	Semi-phosphorylative Entner-Doudoroff pathway, gluconate => glycerate-3P	glycolysis
glyceraldehyde-3-phosphate dehydrogenase [NAD(P)+] [EC:1.2.1.90] [RN:R01058 R10860]	K18978	central carbon	Semi-phosphorylative Entner-Doudoroff pathway, gluconate => glycerate-3P	glycolysis
glyceraldehyde-3-phosphate dehydrogenase (NADP+) [EC:1.2.1.9] [RN:R01058]	K00131	central carbon	Semi-phosphorylative Entner-Doudoroff pathway, gluconate/galactonate => glycerate-3P	glycolysis
gluconate dehydratase [EC:4.2.1.140] [RN:R01538 R03033]	K05308	central carbon	Semi-phosphorylative Entner-Doudoroff pathway, gluconate/galactonate => glycerate-3P	glycolysis
2-dehydro-3-deoxyphosphogluconate aldolase [EC:4.1.2.55] [RN:R05605 R01064]	K11395	central carbon	Semi-phosphorylative Entner-Doudoroff pathway, gluconate/galactonate => glycerate-3P	glycolysis
2-dehydro-3-deoxygluconokinase [EC:2.7.1.178] [RN:R01541 R03387]	K18126	central carbon	Semi-phosphorylative Entner-Doudoroff pathway, gluconate/galactonate => glycerate-3P	glycolysis
glyceraldehyde-3-phosphate dehydrogenase [NAD(P)+] [EC:1.2.1.90] [RN:R01058 R10860]	K18978	central carbon	Semi-phosphorylative Entner-Doudoroff pathway, gluconate/galactonate => glycerate-3P	glycolysis
ribose-phosphate pyrophosphokinase [EC:2.7.6.1] [RN:R01049]	K00948	central carbon	PRPP biosynthesis, ribose 5P => PRPP	pentose pathway
gluconolactonase	K01053	central carbon	Pentose phosphate pathway	pentose pathway
6-phosphogluconate dehydrogenase [EC:1.1.1.44 1.1.1.343] [RN:R01528 R10221]	K00033	central carbon	Pentose phosphate pathway (Pentose phosphate cycle)	pentose pathway
glucose-6-phosphate 1-dehydrogenase [EC:1.1.1.49 1.1.1.363 1.1.1.388] [RN:R02736 R10907]	K00036	central carbon	Pentose phosphate pathway (Pentose phosphate cycle)	pentose pathway
transketolase [EC:2.2.1.1] [RN:R01641]	K00615	central carbon	Pentose phosphate pathway (Pentose phosphate cycle)	pentose pathway
transaldolase [EC:2.2.1.2] [RN:R01827]	K00616	central carbon	Pentose phosphate pathway (Pentose phosphate cycle)	pentose pathway
6-phosphogluconolactonase [EC:3.1.1.31] [RN:R02035]	K01057	central carbon	Pentose phosphate pathway (Pentose phosphate cycle)	pentose pathway
ribulose-phosphate 3-epimerase [EC:5.1.3.1] [RN:R01529]	K01783	central carbon	Pentose phosphate pathway (Pentose phosphate cycle)	pentose pathway
ribose 5-phosphate isomerase [EC:5.3.1.6] [RN:R01056]	K01807	central carbon	Pentose phosphate pathway (Pentose phosphate cycle)	pentose pathway
ribose 5-phosphate isomerase [EC:5.3.1.6] [RN:R01056]	K01808	central carbon	Pentose phosphate pathway (Pentose phosphate cycle)	pentose pathway
glucose-6-phosphate isomerase [EC:5.3.1.9] [RN:R02740 R02739]	K01810	central carbon	Pentose phosphate pathway (Pentose phosphate cycle)	pentose pathway
glucose-6-phosphate isomerase [EC:5.3.1.9] [RN:R02740 R02739]	K06859	central carbon	Pentose phosphate pathway (Pentose phosphate cycle)	pentose pathway
6-phosphogluconolactonase [EC:3.1.1.31] [RN:R02035]	K07404	central carbon	Pentose phosphate pathway (Pentose phosphate cycle)	pentose pathway
glucose-6-phosphate isomerase [EC:5.3.1.9] [RN:R02740 R02739]	K13810	central carbon	Pentose phosphate pathway (Pentose phosphate cycle)	pentose pathway
hexose-6-phosphate dehydrogenase [EC:1.1.1.47 3.1.1.31] [RN:R02736 R02035]	K13937	central carbon	Pentose phosphate pathway (Pentose phosphate cycle)	pentose pathway
glucose-6-phosphate isomerase [EC:5.3.1.9] [RN:R02740 R02739]	K15916	central carbon	Pentose phosphate pathway (Pentose phosphate cycle)	pentose pathway
glucose-6-phosphate 1-dehydrogenase [EC:1.1.1.49 1.1.1.363 1.1.1.388] [RN:R02736 R10907]	K19243	central carbon	Pentose phosphate pathway (Pentose phosphate cycle)	pentose pathway
ribose 5-phosphate isomerase A [EC:5.3.1.6] [RN:R01056]	K01807	central carbon	Pentose phosphate pathway, archaea, fructose 6P => ribose 5P	pentose pathway
3-hexulose-6-phosphate synthase [EC:4.1.2.43] [RN:R05338]	K08093	central carbon	Pentose phosphate pathway, archaea, fructose 6P => ribose 5P	pentose pathway
6-phospho-3-hexuloisomerase [EC:5.3.1.27] [RN:R09780]	K08094	central carbon	Pentose phosphate pathway, archaea, fructose 6P => ribose 5P	pentose pathway
3-hexulose-6-phosphate synthase [EC:4.1.2.43] [RN:R05338]	K13812	central carbon	Pentose phosphate pathway, archaea, fructose 6P => ribose 5P	pentose pathway
6-phospho-3-hexuloisomerase [EC:5.3.1.27] [RN:R09780]	K13831	central carbon	Pentose phosphate pathway, archaea, fructose 6P => ribose 5P	pentose pathway
transketolase [EC:2.2.1.1] [RN:R01830 R01641]	K00615	central carbon	Pentose phosphate pathway, non-oxidative phase, fructose 6P => ribose 5P	pentose pathway
transaldolase [EC:2.2.1.2] [RN:R01827]	K00616	central carbon	Pentose phosphate pathway, non-oxidative phase, fructose 6P => ribose 5P	pentose pathway
ribulose-phosphate 3-epimerase [EC:5.1.3.1] [RN:R01529]	K01783	central carbon	Pentose phosphate pathway, non-oxidative phase, fructose 6P => ribose 5P	pentose pathway
ribose 5-phosphate isomerase [EC:5.3.1.6] [RN:R01056]	K01807	central carbon	Pentose phosphate pathway, non-oxidative phase, fructose 6P => ribose 5P	pentose pathway
ribose 5-phosphate isomerase [EC:5.3.1.6] [RN:R01056]	K01808	central carbon	Pentose phosphate pathway, non-oxidative phase, fructose 6P => ribose 5P	pentose pathway
transaldolase [EC:2.2.1.2] [RN:R01827]	K13810	central carbon	Pentose phosphate pathway, non-oxidative phase, fructose 6P => ribose 5P	pentose pathway
6-phosphogluconate dehydrogenase [EC:1.1.1.44 1.1.1.343] [RN:R01528 R10221]	K00033	central carbon	Pentose phosphate pathway, oxidative phase, glucose 6P => ribulose 5P	pentose pathway
glucose-6-phosphate 1-dehydrogenase [EC:1.1.1.49 1.1.1.363 1.1.1.388] [RN:R02736 R10907]	K00036	central carbon	Pentose phosphate pathway, oxidative phase, glucose 6P => ribulose 5P	pentose pathway
6-phosphogluconolactonase [EC:3.1.1.31] [RN:R02035]	K01057	central carbon	Pentose phosphate pathway, oxidative phase, glucose 6P => ribulose 5P	pentose pathway
6-phosphogluconolactonase [EC:3.1.1.31] [RN:R02035]	K07404	central carbon	Pentose phosphate pathway, oxidative phase, glucose 6P => ribulose 5P	pentose pathway
hexose-6-phosphate dehydrogenase [EC:1.1.1.47 3.1.1.31] [RN:R02736 R02035]	K13937	central carbon	Pentose phosphate pathway, oxidative phase, glucose 6P => ribulose 5P	pentose pathway
glucose-6-phosphate 1-dehydrogenase [EC:1.1.1.49 1.1.1.363 1.1.1.388] [RN:R02736 R10907]	K19243	central carbon	Pentose phosphate pathway, oxidative phase, glucose 6P => ribulose 5P	pentose pathway
dmpN; phenol hydroxylase P3 protein [EC:1.14.13.-] [RN:R10042 R10043]	K16242	hydrocarbon degradation	Benzene degradation, benzene => catechol
dmpL; Phenol hydroxylase P1 protein [RN:R10042 R10043]	K16243	hydrocarbon degradation	Benzene degradation, benzene => catechol
dmpM; phenol hydroxylase P2 protein [RN:R10042 R10043]	K16244	hydrocarbon degradation	Benzene degradation, benzene => catechol
dmpO; phenol hydroxylase P4 protein [RN:R10042 R10043]	K16245	hydrocarbon degradation	Benzene degradation, benzene => catechol
dmpP; phenol hydroxylase P5 protein [RN:R10042 R10043]	K16246	hydrocarbon degradation	Benzene degradation, benzene => catechol
dmpK; phenol hydroxylase P0 protein [RN:R10042 R10043]	K16249	hydrocarbon degradation	Benzene degradation, benzene => catechol
benzene/toluene dioxygenase subunit alpha [EC:1.14.12.3 1.14.12.11] [RN:R03543 R03559]	K03268	hydrocarbon degradation	Benzene/toluene degradation, benzene => catechol / toluene => 3-methylcatechol
benzene/toluene dioxygenase subunit alpha [EC:1.14.12.3 1.14.12.11] [RN:R03543 R03559]	K16268	hydrocarbon degradation	Benzene/toluene degradation, benzene => catechol / toluene => 3-methylcatechol
cis-1,2-dihydrobenzene-1,2-diol dehydrogenase [EC:1.3.1.19] [RN:R00812 R04088]	K16269	hydrocarbon degradation	Benzene/toluene degradation, benzene => catechol / toluene => 3-methylcatechol
benzene/toluene dioxygenase subunit alpha [EC:1.14.12.3 1.14.12.11] [RN:R03543 R03559]	K18089	hydrocarbon degradation	Benzene/toluene degradation, benzene => catechol / toluene => 3-methylcatechol
benzene/toluene dioxygenase subunit alpha [EC:1.14.12.3 1.14.12.11] [RN:R03543 R03559]	K18090	hydrocarbon degradation	Benzene/toluene degradation, benzene => catechol / toluene => 3-methylcatechol
benzoate/toluate 1,2-dioxygenase [EC:1.14.12.10 1.14.12.-] [RN:R05621 R05290 R05428 R05665]	K05549	hydrocarbon degradation	Benzoate degradation, benzoate => catechol / methylbenzoate => methylcatechol
benzoate/toluate 1,2-dioxygenase [EC:1.14.12.10 1.14.12.-] [RN:R05621 R05290 R05428 R05665]	K05550	hydrocarbon degradation	Benzoate degradation, benzoate => catechol / methylbenzoate => methylcatechol
1,6-dihydroxycyclohexa-2,4-diene-1-carboxylate dehydrogenase [EC:1.3.1.25] [RN:R00813 R05292 R05314 R05309]	K05783	hydrocarbon degradation	Benzoate degradation, benzoate => catechol / methylbenzoate => methylcatechol
benzoate/toluate 1,2-dioxygenase [EC:1.14.12.10 1.14.12.-] [RN:R05621 R05290 R05428 R05665]	K05784	hydrocarbon degradation	Benzoate degradation, benzoate => catechol / methylbenzoate => methylcatechol
aliA; cyclohexanecarboxylate-CoA ligase [EC:6.2.1.-] [RN:R05620]	K04116	hydrocarbon degradation	Benzoate degradation, cyclohexanecarboxylic acid =>pimeloyl-CoA
aliB; cyclohexanecarboxyl-CoA dehydrogenase [EC:1.3.99.-] [RN:R05619]	K04117	hydrocarbon degradation	Benzoate degradation, cyclohexanecarboxylic acid =>pimeloyl-CoA
badK; cyclohex-1-ene-1-carboxyl-CoA hydratase [EC:4.2.1.-] [RN:R05600]	K07534	hydrocarbon degradation	Benzoate degradation, cyclohexanecarboxylic acid =>pimeloyl-CoA
badH; 2-hydroxycyclohexanecarboxyl-CoA dehydrogenase [EC:1.1.1.-] [RN:R05582]	K07535	hydrocarbon degradation	Benzoate degradation, cyclohexanecarboxylic acid =>pimeloyl-CoA
badI; 2-ketocyclohexanecarboxyl-CoA hydrolase [EC:3.1.2.-] [RN:R05592]	K07536	hydrocarbon degradation	Benzoate degradation, cyclohexanecarboxylic acid =>pimeloyl-CoA
benzoyl-CoA reductase [EC:1.3.7.8] [RN:R02451]	K04112	hydrocarbon degradation	Benzoyl-CoA degradation, benzoyl-CoA => 3-hydroxypimeloyl-CoA
benzoyl-CoA reductase [EC:1.3.7.8] [RN:R02451]	K04113	hydrocarbon degradation	Benzoyl-CoA degradation, benzoyl-CoA => 3-hydroxypimeloyl-CoA
benzoyl-CoA reductase [EC:1.3.7.8] [RN:R02451]	K04114	hydrocarbon degradation	Benzoyl-CoA degradation, benzoyl-CoA => 3-hydroxypimeloyl-CoA
benzoyl-CoA reductase [EC:1.3.7.8] [RN:R02451]	K04115	hydrocarbon degradation	Benzoyl-CoA degradation, benzoyl-CoA => 3-hydroxypimeloyl-CoA
cyclohexa-1,5-dienecarbonyl-CoA hydratase [EC:4.2.1.100] [RN:R05597]	K07537	hydrocarbon degradation	Benzoyl-CoA degradation, benzoyl-CoA => 3-hydroxypimeloyl-CoA
6-hydroxycyclohex-1-ene-1-carboxyl-CoA dehydrogenase [EC:1.1.1.368] [RN:R05581]	K07538	hydrocarbon degradation	Benzoyl-CoA degradation, benzoyl-CoA => 3-hydroxypimeloyl-CoA
6-oxo-cyclohex-1-ene-carbonyl-CoA hydrolase [EC:3.7.1.21] [RN:R05594]	K07539	hydrocarbon degradation	Benzoyl-CoA degradation, benzoyl-CoA => 3-hydroxypimeloyl-CoA
benzoyl-CoA reductase [EC:1.3.-.-] [RN:R10961]	K19515	hydrocarbon degradation	Benzoyl-CoA degradation, benzoyl-CoA => 3-hydroxypimeloyl-CoA
benzoyl-CoA reductase [EC:1.3.-.-] [RN:R10961]	K19516	hydrocarbon degradation	Benzoyl-CoA degradation, benzoyl-CoA => 3-hydroxypimeloyl-CoA
biphenyl-2,3-diol 1,2-dioxygenase [EC:1.13.11.39] [RN:R03462 R05245]	K00462	hydrocarbon degradation	Biphenyl degradation, biphenyl => 2-oxopent-4-enoate + benzoate
biphenyl 2,3-dioxygenase [EC:1.14.12.18] [RN:R05263 R05264 R05261 R05262]	K08689	hydrocarbon degradation	Biphenyl degradation, biphenyl => 2-oxopent-4-enoate + benzoate
cis-2,3-dihydrobiphenyl-2,3-diol dehydrogenase [EC:1.3.1.56] [RN:R05239 R05241]	K08690	hydrocarbon degradation	Biphenyl degradation, biphenyl => 2-oxopent-4-enoate + benzoate
2,6-dioxo-6-phenylhexa-3-enoate hydrolase [EC:3.7.1.8] [RN:R02606 R05359]	K10222	hydrocarbon degradation	Biphenyl degradation, biphenyl => 2-oxopent-4-enoate + benzoate
biphenyl 2,3-dioxygenase [EC:1.14.12.18] [RN:R05263 R05264 R05261 R05262]	K15750	hydrocarbon degradation	Biphenyl degradation, biphenyl => 2-oxopent-4-enoate + benzoate
biphenyl 2,3-dioxygenase [EC:1.14.12.18] [RN:R05263 R05264 R05261 R05262]	K18087	hydrocarbon degradation	Biphenyl degradation, biphenyl => 2-oxopent-4-enoate + benzoate
biphenyl 2,3-dioxygenase [EC:1.14.12.18] [RN:R05263 R05264 R05261 R05262]	K18088	hydrocarbon degradation	Biphenyl degradation, biphenyl => 2-oxopent-4-enoate + benzoate
carbazole 1,9a-dioxygenase [EC:1.14.12.22] [RN:R05414 R09512]	K15751	hydrocarbon degradation	Carbazole degradation, carbazole => 2-oxopent-4-enoate + anthranilate
carbazole 1,9a-dioxygenase [EC:1.14.12.22] [RN:R05414 R09512]	K15752	hydrocarbon degradation	Carbazole degradation, carbazole => 2-oxopent-4-enoate + anthranilate
carbazole 1,9a-dioxygenase [EC:1.14.12.22] [RN:R05414 R09512]	K15753	hydrocarbon degradation	Carbazole degradation, carbazole => 2-oxopent-4-enoate + anthranilate
2'-aminobiphenyl-2,3-diol 1,2-dioxygenase [EC:1.13.11.-] [RN:R05415]	K15754	hydrocarbon degradation	Carbazole degradation, carbazole => 2-oxopent-4-enoate + anthranilate
2'-aminobiphenyl-2,3-diol 1,2-dioxygenase [EC:1.13.11.-] [RN:R05415]	K15755	hydrocarbon degradation	Carbazole degradation, carbazole => 2-oxopent-4-enoate + anthranilate
2-hydroxy-6-oxo-6-(2'-aminophenyl)hexa-2, 4-dienoate hydrolase [EC:3.7.1.13] [RN:R05365]	K15756	hydrocarbon degradation	Carbazole degradation, carbazole => 2-oxopent-4-enoate + anthranilate
catechol 2,3-dioxygenase [EC:1.13.11.2] [RN:R00816 R05295]	K00446	hydrocarbon degradation	Catechol meta-cleavage, catechol => acetyl-CoA / 4-methylcatechol => propanoyl-CoA
4-oxalocrotonate decarboxylase [EC:4.1.1.77] [RN:R02602 R05374]	K01617	hydrocarbon degradation	Catechol meta-cleavage, catechol => acetyl-CoA / 4-methylcatechol => propanoyl-CoA
4-hydroxy 2-oxovalerate aldolase [EC:4.1.3.39] [RN:R00750]	K01666	hydrocarbon degradation	Catechol meta-cleavage, catechol => acetyl-CoA / 4-methylcatechol => propanoyl-CoA
4-oxalocrotonate tautomerase [EC:5.3.2.6] [RN:R03966 R05389]	K01821	hydrocarbon degradation	Catechol meta-cleavage, catechol => acetyl-CoA / 4-methylcatechol => propanoyl-CoA
2-keto-4-pentenoate hydratase [EC:4.2.1.80] [RN:R02601]	K02554	hydrocarbon degradation	Catechol meta-cleavage, catechol => acetyl-CoA / 4-methylcatechol => propanoyl-CoA
acetaldehyde dehydrogenase [EC:1.2.1.10] [RN:R00228]	K04073	hydrocarbon degradation	Catechol meta-cleavage, catechol => acetyl-CoA / 4-methylcatechol => propanoyl-CoA
catechol 2,3-dioxygenase [EC:1.13.11.2] [RN:R00816 R05295]	K07104	hydrocarbon degradation	Catechol meta-cleavage, catechol => acetyl-CoA / 4-methylcatechol => propanoyl-CoA
2-hydroxymuconate-semialdehyde hydrolase [EC:3.7.1.9] [RN:R02604 R05865]	K10216	hydrocarbon degradation	Catechol meta-cleavage, catechol => acetyl-CoA / 4-methylcatechol => propanoyl-CoA
2-hydroxymuconate-6-semialdehyde dehydrogenase [EC:1.2.1.85] [RN:R02762 R05353]	K10217	hydrocarbon degradation	Catechol meta-cleavage, catechol => acetyl-CoA / 4-methylcatechol => propanoyl-CoA
2-oxopent-4-enoate/cis-2-oxohex-4-enoate hydratase [EC:4.2.1.80 4.2.1.132] [RN:R02601 R05864]	K18364	hydrocarbon degradation	Catechol meta-cleavage, catechol => acetyl-CoA / 4-methylcatechol => propanoyl-CoA
4-hydroxy-2-oxovalerate/4-hydroxy-2-oxohexanoate aldolase [EC:4.1.3.39 4.1.3.43] [RN:R00750 R05298]	K18365	hydrocarbon degradation	Catechol meta-cleavage, catechol => acetyl-CoA / 4-methylcatechol => propanoyl-CoA
acetaldehyde/propanal dehydrogenase [EC:1.2.1.10 1.2.1.87] [RN:R00228 R09097]	K18366	hydrocarbon degradation	Catechol meta-cleavage, catechol => acetyl-CoA / 4-methylcatechol => propanoyl-CoA
3-oxoadipate enol-lactonase [EC:3.1.1.24] [RN:R02991]	K01055	hydrocarbon degradation	Catechol ortho-cleavage, catechol => 3-oxoadipate
muconate cycloisomerase [EC:5.5.1.1] [RN:R06989]	K01856	hydrocarbon degradation	Catechol ortho-cleavage, catechol => 3-oxoadipate
catechol 1,2-dioxygenase [EC:1.13.11.1] [RN:R00817]	K03381	hydrocarbon degradation	Catechol ortho-cleavage, catechol => 3-oxoadipate
muconolactone D-isomerase [EC:5.3.3.4] [RN:R06990]	K03464	hydrocarbon degradation	Catechol ortho-cleavage, catechol => 3-oxoadipate
oxoadipate enol-lactonase / 4-carboxymuconolactone decarboxylase [EC:3.1.1.24 4.1.1.44]	K14727	hydrocarbon degradation	Catechol ortho-cleavage, catechol => 3-oxoadipate
cmtA; p-cumate 2,3-dioxygenase [EC:1.14.12.25] [RN:R05247]	K10619	hydrocarbon degradation	Cumate degradation, p-cumate => 2-oxopent-4-enoate + 2-methylpropanoate
cmtB; 2,3-dihydroxy-2,3-dihydro-p-cumate dehydrogenase [EC:1.3.1.58] [RN:R05240]	K10620	hydrocarbon degradation	Cumate degradation, p-cumate => 2-oxopent-4-enoate + 2-methylpropanoate
cmtC; 2,3-dihydroxy-p-cumate-3,4-dioxygenase [EC:1.13.11.-] [RN:R05248]	K10621	hydrocarbon degradation	Cumate degradation, p-cumate => 2-oxopent-4-enoate + 2-methylpropanoate
cmtD; HCOMODA decarboxylase [EC:4.1.1.-] [RN:R05377]	K10622	hydrocarbon degradation	Cumate degradation, p-cumate => 2-oxopent-4-enoate + 2-methylpropanoate
cmtE; HOMODA hydrolase [EC:3.7.1.-] [RN: R05364]	K10623	hydrocarbon degradation	Cumate degradation, p-cumate => 2-oxopent-4-enoate + 2-methylpropanoate
cmtA; p-cumate 2,3-dioxygenase [EC:1.14.12.25] [RN:R05247]	K16303	hydrocarbon degradation	Cumate degradation, p-cumate => 2-oxopent-4-enoate + 2-methylpropanoate
cmtA; p-cumate 2,3-dioxygenase [EC:1.14.12.25] [RN:R05247]	K16304	hydrocarbon degradation	Cumate degradation, p-cumate => 2-oxopent-4-enoate + 2-methylpropanoate
cmtA; p-cumate 2,3-dioxygenase [EC:1.14.12.25] [RN:R05247]	K18227	hydrocarbon degradation	Cumate degradation, p-cumate => 2-oxopent-4-enoate + 2-methylpropanoate
L-galactonate dehydratase [EC:4.2.1.146] [RN:R10532]	K18102	hydrocarbon degradation	D-Galacturonate degradation (fungi), D-galacturonate => glycerol
L-threo-3-deoxy-hexylosonate aldolase [EC:4.1.2.54] [RN:R10550]	K18103	hydrocarbon degradation	D-Galacturonate degradation (fungi), D-galacturonate => glycerol
D-galacturonate reductase [EC:1.1.1.-] [RN:R07676 R10565]	K18106	hydrocarbon degradation	D-Galacturonate degradation (fungi), D-galacturonate => glycerol
L-glyceraldehyde reductase [EC:1.1.1.372] [RN:R10563]	K18107	hydrocarbon degradation	D-Galacturonate degradation (fungi), D-galacturonate => glycerol
D-galacturonate reductase [EC:1.1.1.365] [RN:R07676]	K19634	hydrocarbon degradation	D-Galacturonate degradation (fungi), D-galacturonate => glycerol
5-carboxymethyl-2-hydroxymuconic-semialdehyde dehydrogenase [EC:1.2.1.60] [RN:R04418]	K00151	hydrocarbon degradation	Homoprotocatechuate degradation, homoprotocatechuate => 2-oxohept-3-enedioate
3,4-dihydroxyphenylacetate 2,3-dioxygenase [EC:1.13.11.15] [RN:R03303]	K00455	hydrocarbon degradation	Homoprotocatechuate degradation, homoprotocatechuate => 2-oxohept-3-enedioate
5-carboxymethyl-2-hydroxymuconate isomerase [EC:5.3.3.10][RN:R04379]	K01826	hydrocarbon degradation	Homoprotocatechuate degradation, homoprotocatechuate => 2-oxohept-3-enedioate
5-oxopent-3-ene-1,2,5-tricarboxylate decarboxylase / 2-hydroxyhepta-2,4-diene-1,7-dioate isomerase [EC:4.1.1.68 5.3.3.-] [RN:R04380 R04134]	K05921	hydrocarbon degradation	Homoprotocatechuate degradation, homoprotocatechuate => 2-oxohept-3-enedioate
2-hydroxy-4-carboxymuconate semialdehyde hemiacetal dehydrogenase [EC:1.1.1.312] [RN:R04418]	K10219	hydrocarbon degradation	Homoprotocatechuate degradation, homoprotocatechuate => 2-oxohept-3-enedioate
salicylaldehyde dehydrogenase [EC:1.2.1.65] [RN:R02941]	K00152	hydrocarbon degradation	Naphthalene degradation, naphthalene => salicylate
nahA; naphthalene 1,2-dioxygenase [EC:1.14.12.12] [RN:R02968]	K14578	hydrocarbon degradation	Naphthalene degradation, naphthalene => salicylate
nahA; naphthalene 1,2-dioxygenase [EC:1.14.12.12] [RN:R02968]	K14579	hydrocarbon degradation	Naphthalene degradation, naphthalene => salicylate
nahA; naphthalene 1,2-dioxygenase [EC:1.14.12.12] [RN:R02968]	K14580	hydrocarbon degradation	Naphthalene degradation, naphthalene => salicylate
nahA; naphthalene 1,2-dioxygenase [EC:1.14.12.12] [RN:R02968]	K14581	hydrocarbon degradation	Naphthalene degradation, naphthalene => salicylate
nahB; cis-1,2-dihydro-1,2-dihydroxynaphthalene/dibenzothiophene dihydrodiol dehydrogenase [EC:1.3.1.29] [RN:R04115]	K14582	hydrocarbon degradation	Naphthalene degradation, naphthalene => salicylate
1,2-dihydroxynaphthalene dioxygenase [EC:1.13.11.56] [RN:R04117]	K14583	hydrocarbon degradation	Naphthalene degradation, naphthalene => salicylate
2-hydroxychromene-2-carboxylate isomerase [EC:5.99.1.4] [RN:R05137]	K14584	hydrocarbon degradation	Naphthalene degradation, naphthalene => salicylate
trans-o-hydroxybenzylidenepyruvate hydratase-aldolase [EC:4.1.2.45] [RN:R05136]	K14585	hydrocarbon degradation	Naphthalene degradation, naphthalene => salicylate
4,5-dihydroxyphthalate decarboxylase [EC:4.1.1.55] [RN:R01635]	K04102	hydrocarbon degradation	Phthalate degradation, phthalate => protocatechuate
phthalate 4,5-cis-dihydrodiol dehydrogenase [EC:1.3.1.64] [RN:R05275]	K18067	hydrocarbon degradation	Phthalate degradation, phthalate => protocatechuate
phthalate 4,5-dioxygenase [EC:1.14.12.7] [RN:R03630]	K18068	hydrocarbon degradation	Phthalate degradation, phthalate => protocatechuate
phthalate 4,5-dioxygenase [EC:1.14.12.7] [RN:R03630]	K18069	hydrocarbon degradation	Phthalate degradation, phthalate => protocatechuate
phtA; phthalate 3,4-dioxygenase [EC:1.14.12.-] [RN:R09227]	K18251	hydrocarbon degradation	Phthalate degradation, phthalate => protocatechuate
phtA; phthalate 3,4-dioxygenase [EC:1.14.12.-] [RN:R09227]	K18252	hydrocarbon degradation	Phthalate degradation, phthalate => protocatechuate
phtA; phthalate 3,4-dioxygenase [EC:1.14.12.-] [RN:R09227]	K18253	hydrocarbon degradation	Phthalate degradation, phthalate => protocatechuate
phtA; phthalate 3,4-dioxygenase [EC:1.14.12.-] [RN:R09227]	K18254	hydrocarbon degradation	Phthalate degradation, phthalate => protocatechuate
phtB; phthalate 3,4-cis-dihydrodiol dehydrogenase [EC:1.3.1.-] [RN:R09228]	K18255	hydrocarbon degradation	Phthalate degradation, phthalate => protocatechuate
phtC; 3,4-dihydroxyphthalate decarboxylase [EC:4.1.1.69] [RN:R01634]	K18256	hydrocarbon degradation	Phthalate degradation, phthalate => protocatechuate
K18075,K18077 terephthalate 1,2-dioxygenase [EC:1.14.12.15] [RN:R05148]	K18074	hydrocarbon degradation	Terephthalate degradation, terephthalate => 3,4-dihydroxybenzoate
tphA3	K18075	hydrocarbon degradation	Terephthalate degradation, terephthalate => 3,4-dihydroxybenzoate
1,2-dihydroxy-3,5-cyclohexadiene-1,4-dicarboxylate dehydrogenase [EC:1.3.1.53] [RN:R01633]	K18076	hydrocarbon degradation	Terephthalate degradation, terephthalate => 3,4-dihydroxybenzoate
tphA1	K18077	hydrocarbon degradation	Terephthalate degradation, terephthalate => 3,4-dihydroxybenzoate
benzylsuccinate synthase [EC:4.1.99.11] [RN:R05598]	K07540	hydrocarbon degradation	Toluene degradation, anaerobic, toluene => benzoyl-CoA
benzylsuccinate CoA-transferase subunit [EC:2.8.3.15] [RN:R05588]	K07543	hydrocarbon degradation	Toluene degradation, anaerobic, toluene => benzoyl-CoA
benzylsuccinate CoA-transferase subunit [EC:2.8.3.15] [RN:R05588]	K07544	hydrocarbon degradation	Toluene degradation, anaerobic, toluene => benzoyl-CoA
bbsG; (R)-benzylsuccinyl-CoA dehydro genase [EC:1.3.8.3] [RN:R05584]	K07545	hydrocarbon degradation	Toluene degradation, anaerobic, toluene => benzoyl-CoA
bbsH; E-phenylitaconyl-CoA hydratase [EC:4.2.1.-] [RN:R05599]	K07546	hydrocarbon degradation	Toluene degradation, anaerobic, toluene => benzoyl-CoA
2-[hydroxy(phenyl)methyl]-succinyl-CoA dehydrogenase [EC:1.1.1.35] [RN:R05575]	K07547	hydrocarbon degradation	Toluene degradation, anaerobic, toluene => benzoyl-CoA
2-[hydroxy(phenyl)methyl]-succinyl-CoA dehydrogenase [EC:1.1.1.35] [RN:R05575]	K07548	hydrocarbon degradation	Toluene degradation, anaerobic, toluene => benzoyl-CoA
benzoylsuccinyl-CoA thiolase [EC:2.3.1.-] [RN:R05587]	K07549	hydrocarbon degradation	Toluene degradation, anaerobic, toluene => benzoyl-CoA
benzoylsuccinyl-CoA thiolase [EC:2.3.1.-] [RN:R05587]	K07550	hydrocarbon degradation	Toluene degradation, anaerobic, toluene => benzoyl-CoA
xylB; aryl-alcohol dehydrogenase [EC:1.1.1.90] [RN:R01763]	K00055	hydrocarbon degradation	Toluene degradation, toluene => benzoate
xylC; benzaldehyde dehydrogenase (NAD) [EC:1.2.1.28] [RN:R01419]	K00141	hydrocarbon degradation	Toluene degradation, toluene => benzoate
toluene monooxygenase system [EC:1.14.13.-] [RN:R02550]	K15760	hydrocarbon degradation	Toluene degradation, toluene => benzoate
toluene monooxygenase system [EC:1.14.13.-] [RN:R02550]	K15761	hydrocarbon degradation	Toluene degradation, toluene => benzoate
toluene monooxygenase system [EC:1.14.13.-] [RN:R02550]	K15762	hydrocarbon degradation	Toluene degradation, toluene => benzoate
toluene monooxygenase system [EC:1.14.13.-] [RN:R02550]	K15763	hydrocarbon degradation	Toluene degradation, toluene => benzoate
toluene monooxygenase system [EC:1.14.13.-] [RN:R02550]	K15764	hydrocarbon degradation	Toluene degradation, toluene => benzoate
toluene monooxygenase system [EC:1.14.13.-] [RN:R02550]	K15765	hydrocarbon degradation	Toluene degradation, toluene => benzoate
3-phenylpropionate/cinnamic acid dioxygenase [EC:1.14.12.19] [RN:R06783]	K00529	hydrocarbon degradation	Trans-cinnamate degradation, trans-cinnamate => acetyl-CoA
4-hydroxy 2-oxovalerate aldolase [EC:4.1.3.39] [RN:R00750]	K01666	hydrocarbon degradation	Trans-cinnamate degradation, trans-cinnamate => acetyl-CoA
2-keto-4-pentenoate hydratase [EC:4.2.1.80] [RN:R02601]	K02554	hydrocarbon degradation	Trans-cinnamate degradation, trans-cinnamate => acetyl-CoA
acetaldehyde dehydrogenase [EC:1.2.1.10] [RN:R00228]	K04073	hydrocarbon degradation	Trans-cinnamate degradation, trans-cinnamate => acetyl-CoA
3-phenylpropionate/cinnamic acid dioxygenase [EC:1.14.12.19] [RN:R06783]	K05708	hydrocarbon degradation	Trans-cinnamate degradation, trans-cinnamate => acetyl-CoA
3-phenylpropionate/cinnamic acid dioxygenase [EC:1.14.12.19] [RN:R06783]	K05709	hydrocarbon degradation	Trans-cinnamate degradation, trans-cinnamate => acetyl-CoA
3-phenylpropionate/cinnamic acid dioxygenase [EC:1.14.12.19] [RN:R06783]	K05710	hydrocarbon degradation	Trans-cinnamate degradation, trans-cinnamate => acetyl-CoA
2,3-dihydroxy-2,3-dihydrophenylpropionate dehydrogenase [EC:1.3.1.87] [RN:R06785]	K05711	hydrocarbon degradation	Trans-cinnamate degradation, trans-cinnamate => acetyl-CoA
mhpA; 3-(3-hydroxy-phenyl)propionate hydroxylase [EC:1.14.13.127] [RN:R06787]	K05712	hydrocarbon degradation	Trans-cinnamate degradation, trans-cinnamate => acetyl-CoA
2,3-dihydroxyphenylpropionate 1,2-dioxygenase [EC:1.13.11.16] [RN:R06788]	K05713	hydrocarbon degradation	Trans-cinnamate degradation, trans-cinnamate => acetyl-CoA
2-hydroxy-6-ketonona-2,4-dienedioic acid hydrolase [EC:3.7.1.14] [RN:R06789]	K05714	hydrocarbon degradation	Trans-cinnamate degradation, trans-cinnamate => acetyl-CoA
E1.1.1.90; aryl-alcohol dehydrogenase [EC:1.1.1.90] [RN:R05282 R05348 R05347]	K00055	hydrocarbon degradation	Xylene degradation, xylene => methylbenzoate
xylC; benzaldehyde dehydrogenase (NAD) [EC:1.2.1.28] [RN:R05289 R05663 R05664]	K00141	hydrocarbon degradation	Xylene degradation, xylene => methylbenzoate
xylM; xylene monooxygenase [EC:1.14.13.-] [RN:R05288 R05442 R05443]	K15757	hydrocarbon degradation	Xylene degradation, xylene => methylbenzoate
xylene monooxygenase electron transfer component [EC:1.18.1.3]	K15758	hydrocarbon degradation	Xylene degradation, xylene => methylbenzoate
desB, galA; gallate dioxygenase [EC:1.13.11.57]	K04099	hydrocarbon degradation	aerobic gallate degradation
phloroglucinol reductase	1.3.1.57	hydrocarbon degradation	anaerobic gallate degradation, gallate => 3-hydroxybutanoyl-CoA
pyrogallol transhydroxylase	1.97.1.2	hydrocarbon degradation	anaerobic gallate degradation, gallate => 3-hydroxybutanoyl-CoA
lpdC; gallate decarboxylase subunit C [EC:4.1.1.59]	K22958	hydrocarbon degradation	anaerobic gallate degradation, gallate => 3-hydroxybutanoyl-CoA
lpdB; gallate decarboxylase subunit B	K22959	hydrocarbon degradation	anaerobic gallate degradation, gallate => 3-hydroxybutanoyl-CoA
lpdD; gallate decarboxylase subunit D	K22960	hydrocarbon degradation	anaerobic gallate degradation, gallate => 3-hydroxybutanoyl-CoA
tannase [EC:3.1.1.20]	K10759	hydrocarbon degradation	hydrolyzable tannin degradation => gallate
vanA; vanillate monooxygenase [EC:1.14.13.82]	K03862	hydrocarbon degradation	lignin subunit degradation
vanB; vanillate monooxygenase ferredoxin subunit	K03863	hydrocarbon degradation	lignin subunit degradation
ligX; 5,5'-dehydrodivanillate O-demethylase	K15060	hydrocarbon degradation	lignin subunit degradation
ligZ; OH-DDVA oxygenase	K15061	hydrocarbon degradation	lignin subunit degradation
ligY; OH-DDVA meta-cleavage compound hydrolase	K15062	hydrocarbon degradation	lignin subunit degradation
ligW; 5-carboxyvanillate decarboxylase	K15063	hydrocarbon degradation	lignin subunit degradation
desA; syringate O-demethylase [EC:2.1.1.-]	K15064	hydrocarbon degradation	lignin subunit degradation
desZ; 3-O-methylgallate 3,4-dioxygenase [EC:1.13.11.-]	K15065	hydrocarbon degradation	lignin subunit degradation
ligM; vanillate/3-O-methylgallate O-demethylase [EC:2.1.1.341]	K15066	hydrocarbon degradation	lignin subunit degradation
gcoA; aromatic O-demethylase, cytochrome P450 subunit [EC:1.14.14.-]	K23526	hydrocarbon degradation	lignin subunit degradation
gcoB; aromatic O-demethylase, reductase subunit [EC:1.6.2.-]	K23527	hydrocarbon degradation	lignin subunit degradation
vdh; vanillin dehydrogenase [EC:1.2.1.67]	k21802	hydrocarbon degradation	lignin subunit degradation
pcaG; protocatechuate 3,4-dioxygenase, alpha subunit [EC:1.13.11.3]	K00448	hydrocarbon degradation	protocatechuate degradation, protocatechuate => 3-oxoadipate
pcaH; protocatechuate 3,4-dioxygenase, beta subunit [EC:1.13.11.3]	K00449	hydrocarbon degradation	protocatechuate degradation, protocatechuate => 3-oxoadipate
pcaC; 4-carboxymuconolactone decarboxylase [EC:4.1.1.44]	K01607	hydrocarbon degradation	protocatechuate degradation, protocatechuate => 3-oxoadipate
pcaB; 3-carboxy-cis,cis-muconate cycloisomerase [EC:5.5.1.2]	K01857	hydrocarbon degradation	protocatechuate degradation, protocatechuate => 3-oxoadipate
pcaL; 3-oxoadipate enol-lactonase / 4-carboxymuconolactone decarboxylase [EC:3.1.1.24 4.1.1.44]	K14727	hydrocarbon degradation	protocatechuate degradation, protocatechuate => 3-oxoadipate
ligaA; protocatechuate 4,5-dioxygenase, alpha chain [EC:1.13.11.8]	K04100	hydrocarbon degradation	protocatechuate degradation, protocatechuate => oxaloacteate + pyruvate
ligB; protocatechuate 4,5-dioxygenase, beta chain [EC:1.13.11.8]	K04101	hydrocarbon degradation	protocatechuate degradation, protocatechuate => oxaloacteate + pyruvate
ligK; 4-hydroxy-4-methyl-2-oxoglutarate aldolase [EC:4.1.3.17]	K10218	hydrocarbon degradation	protocatechuate degradation, protocatechuate => oxaloacteate + pyruvate
ligC; 2-hydroxy-4-carboxymuconate semialdehyde hemiacetal dehydrogenase [EC:1.1.1.312]	K10219	hydrocarbon degradation	protocatechuate degradation, protocatechuate => oxaloacteate + pyruvate
ligJ; 4-oxalmesaconate hydratase [EC:4.2.1.83]	K10220	hydrocarbon degradation	protocatechuate degradation, protocatechuate => oxaloacteate + pyruvate
ligI; 2-pyrone-4,6-dicarboxylate lactonase [EC:3.1.1.57]	K10221	hydrocarbon degradation	protocatechuate degradation, protocatechuate => oxaloacteate + pyruvate
galD; 4-oxalomesaconate tautomerase [EC:5.3.2.8]	K16514	hydrocarbon degradation	protocatechuate degradation, protocatechuate => oxaloacteate + pyruvate
phosphate acetyltransferase [EC:2.3.1.8] [RN:R00230]	K00625	pyruvate metabolism	Phosphate acetyltransferase-acetate kinase pathway, acetyl-CoA => acetate
acetate kinase [EC:2.7.2.1] [RN:R00315]	K00925	pyruvate metabolism	Phosphate acetyltransferase-acetate kinase pathway, acetyl-CoA => acetate
phosphate acetyltransferase [EC:2.3.1.8] [RN:R00230]	K13788	pyruvate metabolism	Phosphate acetyltransferase-acetate kinase pathway, acetyl-CoA => acetate
phosphate acetyltransferase [EC:2.3.1.8] [RN:R00230]	K15024	pyruvate metabolism	Phosphate acetyltransferase-acetate kinase pathway, acetyl-CoA => acetate
methylmalonyl-CoA mutase [EC:5.4.99.2] [RN:R00833]	K01847	pyruvate metabolism	Propanoyl-CoA metabolism, propanoyl-CoA => succinyl-CoA
methylmalonyl-CoA mutase [EC:5.4.99.2] [RN:R00833]	K01848	pyruvate metabolism	Propanoyl-CoA metabolism, propanoyl-CoA => succinyl-CoA
methylmalonyl-CoA mutase [EC:5.4.99.2] [RN:R00833]	K01849	pyruvate metabolism	Propanoyl-CoA metabolism, propanoyl-CoA => succinyl-CoA
propionyl-CoA carboxylase [EC:6.4.1.3] [RN:R01859]	K01964	pyruvate metabolism	Propanoyl-CoA metabolism, propanoyl-CoA => succinyl-CoA
propionyl-CoA carboxylase [EC:6.4.1.3] [RN:R01859]	K01965	pyruvate metabolism	Propanoyl-CoA metabolism, propanoyl-CoA => succinyl-CoA
propionyl-CoA carboxylase [EC:6.4.1.3] [RN:R01859]	K01966	pyruvate metabolism	Propanoyl-CoA metabolism, propanoyl-CoA => succinyl-CoA
methylmalonyl-CoA/ethylmalonyl-CoA epimerase [EC:5.1.99.1] [RN:R02765]	K05606	pyruvate metabolism	Propanoyl-CoA metabolism, propanoyl-CoA => succinyl-CoA
propionyl-CoA carboxylase [EC:6.4.1.3] [RN:R01859]	K11263	pyruvate metabolism	Propanoyl-CoA metabolism, propanoyl-CoA => succinyl-CoA
propionyl-CoA carboxylase [EC:6.4.1.3] [RN:R01859]	K15036	pyruvate metabolism	Propanoyl-CoA metabolism, propanoyl-CoA => succinyl-CoA
propionyl-CoA carboxylase [EC:6.4.1.3] [RN:R01859]	K15037	pyruvate metabolism	Propanoyl-CoA metabolism, propanoyl-CoA => succinyl-CoA
propionyl-CoA carboxylase [EC:6.4.1.3] [RN:R01859]	K18472	pyruvate metabolism	Propanoyl-CoA metabolism, propanoyl-CoA => succinyl-CoA
propionyl-CoA carboxylase [EC:6.4.1.3] [RN:R01859]	K19312	pyruvate metabolism	Propanoyl-CoA metabolism, propanoyl-CoA => succinyl-CoA
propionyl-CoA carboxylase [EC:6.4.1.3] [RN:R01859]	K22568	pyruvate metabolism	Propanoyl-CoA metabolism, propanoyl-CoA => succinyl-CoA
pyruvate dehydrogenase complex [EC:1.2.4.1 2.3.1.12 1.8.1.4] [RN:R00209]	K00161	pyruvate metabolism	Pyruvate oxidation, pyruvate => acetyl-CoA
pyruvate dehydrogenase complex [EC:1.2.4.1 2.3.1.12 1.8.1.4] [RN:R00209]	K00162	pyruvate metabolism	Pyruvate oxidation, pyruvate => acetyl-CoA
pyruvate dehydrogenase complex [EC:1.2.4.1 2.3.1.12 1.8.1.4] [RN:R00209]	K00163	pyruvate metabolism	Pyruvate oxidation, pyruvate => acetyl-CoA
pyruvate:ferredoxin oxidoreductase [EC:1.2.7.1] [RN:R01196]	K00169	pyruvate metabolism	Pyruvate oxidation, pyruvate => acetyl-CoA
pyruvate:ferredoxin oxidoreductase [EC:1.2.7.1] [RN:R01196]	K00170	pyruvate metabolism	Pyruvate oxidation, pyruvate => acetyl-CoA
pyruvate:ferredoxin oxidoreductase [EC:1.2.7.1] [RN:R01196]	K00171	pyruvate metabolism	Pyruvate oxidation, pyruvate => acetyl-CoA
pyruvate:ferredoxin oxidoreductase [EC:1.2.7.1] [RN:R01196]	K00172	pyruvate metabolism	Pyruvate oxidation, pyruvate => acetyl-CoA
pyruvate dehydrogenase complex [EC:1.2.4.1 2.3.1.12 1.8.1.4] [RN:R00209]	K00382	pyruvate metabolism	Pyruvate oxidation, pyruvate => acetyl-CoA
pyruvate dehydrogenase complex [EC:1.2.4.1 2.3.1.12 1.8.1.4] [RN:R00209]	K00627	pyruvate metabolism	Pyruvate oxidation, pyruvate => acetyl-CoA
pyruvate:ferredoxin oxidoreductase [EC:1.2.7.1] [RN:R01196]	K03737	pyruvate metabolism	Pyruvate oxidation, pyruvate => acetyl-CoA
pyruvate dehydrogenase complex [EC:1.2.4.1 2.3.1.12 1.8.1.4] [RN:R00209]	K13997	pyruvate metabolism	Pyruvate oxidation, pyruvate => acetyl-CoA
alcohol dehydrogenase	K00001	pyruvate metabolism	fermentation-
L-lactate dehydrogenase	K00016	pyruvate metabolism	fermentation-
acetaldehyde dehydrogenase (acetylating)	K00132	pyruvate metabolism	fermentation-
D-lactate dehydrogenase	K03778	pyruvate metabolism	fermentation-
alcohol dehydrogenase	K13954	pyruvate metabolism	fermentation-
3-hydroxybutyryl-CoA dehydrogenase	K00074	pyruvate metabolism	pyruvate metabolism
formate acetyltransferase (pyruvate-formate lyase )	K00656	pyruvate metabolism	pyruvate metabolism
acylphosphatase	K01512	pyruvate metabolism	pyruvate metabolism
pyruvate formate lyase activating enzyme	K04069	pyruvate metabolism	pyruvate metabolism
putative pyruvate formate lyase activating enzyme	K04070	pyruvate metabolism	pyruvate metabolism
polyphenol oxidase	K00422		polyphenols	Polyphenolics Cleavage
polyphenol oxidase	K05810		polyphenols	Polyphenolics Cleavage
polyphenol oxidase	K05909		polyphenols	Polyphenolics Cleavage
